# Supplementary material for: Neural Organoids Protect Engineered Heart Tissues From Glucolipotoxicity by Transferring Versican in a Co‐Culture System
Source: Cell Prolif. 2025 Jun 3;59(1):e70070. doi: 10.1111/cpr.70070 (PMC12774625; doi:10.1111/cpr.70070)
Supplement: Supplementary file 2 — Supporting Information 1. [file CPR-59-e70070-s006.xlsx]

## Sheet: Supplementary-Data-2-rEHT-HGHF-
	NGNF_1	NGNF_2	NGNF_3	NGNF_4	HGHF_1	HGHF_2	HGHF_3	HGHF_4	baseMean	log2FoldChange	lfcSE	stat	pvalue	padj
Vom2r3	0	0	0	0	0	0	0	0	0	NA	NA	NA	NA	NA
LOC103693496	2.45918	0.628713	2.03748	4.36406	3.85705	2.40608	4.94747	2.51726	4.42151	0.505451	0.683983	0.738981	0.459919	0.5943
Vom2r4	13.4919	2.29956	2.48407	2.28026	2.35123	15.4007	3.01594	2.30176	2.27147	0.186013	1.06574	0.17454	0.861441	0.911286
LOC102556157	0	0	0	0	3.13912	2.93733	0	0	0.236976	1.49754	3.06248	0.488998	0.624843	NA
LOC108352169	0	0	0	0	0	0	0	0	0	NA	NA	NA	NA	NA
LOC103690913	0	0	0	0	0	0	0	0	0	NA	NA	NA	NA	NA
LOC102548633	4.58318	1.56231	6.75068	4.64761	3.19484	4.48422	2.04902	4.69144	2.4496	-0.247106	0.852516	-0.289855	0.771927	0.85064
LOC103690914	9.76968	9.99085	2.1585	1.9814	14.3015	3.82349	13.1033	10.0004	3.9026	0.758838	0.766283	0.990284	0.322035	0.455169
LOC102556098	44.653	69.0812	51.8575	55.7301	93.3801	66.0933	81.3885	75.0075	54.9328	0.510272	0.210029	2.42953	0.0151185	0.0344957
Vom2r1	0	0	0	0	0	2.19748	0	0	0.114553	0.794825	3.53381	0.22492	0.822042	NA
LOC102548076	0	1.91285	0.688777	3.16133	1.95583	1.83011	3.34502	1.91468	2.78078	0.622732	0.882036	0.706017	0.480178	0.613348
LOC100910337	0	0	0	0	0	0	0	0	0	NA	NA	NA	NA	NA
Vom2r5	0	0	0	0	0	0	0	0	0	NA	NA	NA	NA	NA
Vom2r6	0	0	0	0	0	0	0	0	0	NA	NA	NA	NA	NA
Atp13a3-ps1	17.5311	14.94	9.68327	13.3332	9.16545	4.28815	9.79716	2.99087	6.54994	-1.12183	0.568532	-1.97321	0.0484715	0.0956881
LOC120100385	0	0	0	0	0	0	0	0	0	NA	NA	NA	NA	NA
LOC120100082	0	0	0	0	0	0	0	0	0	NA	NA	NA	NA	NA
LOC120098765	80.7627	85.2552	70.511	81.2375	64.0163	80.2932	62.896	78.0034	108.393	-0.150893	0.149096	-1.01205	0.311513	0.443935
LOC103690290	18.632	19.0538	17.6422	10.7965	8.34941	13.0212	3.56995	8.17374	4.36525	-0.954927	0.661271	-1.44408	0.148717	0.246377
Raet1ll1	339.062	231.158	253.273	281.612	243.106	334.9	177.572	241.296	76.2128	-0.139372	0.215948	-0.645399	0.518668	0.647003
LOC120100384	0	0	0	0	0	45.5528	0	47.6578	0.234401	1.48742	3.07421	0.483838	0.628501	NA
LOC108348301	177.545	150.166	138.62	151.613	149.353	211.588	145.025	151.676	111.877	0.0939727	0.169167	0.555502	0.578551	0.69673
LOC120098766	0	0	0	0	0	0	0	0	0	NA	NA	NA	NA	NA
LOC120097698	0	0	0	0	0	0	0	0	0	NA	NA	NA	NA	NA
Raet1e	35.5006	25.9316	44.8197	25.714	47.7258	34.734	54.4162	57.1043	7.52485	0.553111	0.494294	1.11899	0.263144	0.388793
Ulbp1	66.4015	60.3597	40.7518	61.7236	47.2514	77.6002	63.0836	55.6975	60.0323	0.0854102	0.223809	0.381621	0.702743	0.800515
LOC102547284	6.59709	0	0	6.68982	0	0	0	0	0.235809	-1.35934	3.07359	-0.442265	0.658298	NA
Raet1c	0	4.24611	9.17362	8.42096	4.34153	24.3747	11.1378	17.0007	2.21906	1.41262	1.01421	1.39282	0.163673	0.266397
LOC120093164	0	0	0	0	0	0	0	0	0	NA	NA	NA	NA	NA
LOC120100382	0	0	0	0	0	0	0	0	0	NA	NA	NA	NA	NA
LOC120098768	1.30367	1.33318	1.44016	0	2.72629	2.55104	0	1.33446	0.959953	0.756508	1.38816	0.54497	0.585774	0.70303
LOC100913013	0	0	0	0	0	0	0	0	0	NA	NA	NA	NA	NA
LOC120098769	0	0	0	0	0	0	0	3.62485	0.119847	0.794825	3.53381	0.22492	0.822042	NA
Raet1l	0	0	0	0	0	0	0	0	0	NA	NA	NA	NA	NA
Raet1d	0	0	0	0	0	0	4.52123	0	0.157033	0.794825	3.53381	0.22492	0.822042	NA
LOC100910848	101.958	90.6662	68.5588	85.4101	267.295	263.125	237.823	291.923	111.465	1.61207	0.159976	10.0769	6.98881e-24	1.06312e-22
Lrp11	843.797	856.819	787.032	733.97	832.552	794.902	897.547	808.396	1419.8	0.0480882	0.0785609	0.612113	0.540463	0.666563
Pcmt1	2716.5	2721.14	2637.51	2832.99	1664.85	1705.91	1808.25	1892.24	1363.08	-0.626015	0.0675986	-9.26078	2.02949e-20	2.62176e-19
Nup43	923.822	1014.87	1114.13	1096.35	911.129	828.879	952.284	933.254	225.642	-0.196184	0.110995	-1.76751	0.0771434	0.142363
Lats1	1012.21	1129.98	1421.86	1390.4	1283.98	1224.46	1232.3	1156.52	1716.15	-0.0165734	0.118152	-0.140272	0.888445	0.930916
Katna1	931.721	936.986	909.584	894.595	980.698	1014.57	1033.76	1112.15	295.561	0.173094	0.092136	1.87868	0.0602887	0.115523
Ginm1	5016.14	5017.58	5184.67	4910.62	12394.3	9294.18	12201.5	10833.5	2493.1	1.15142	0.100746	11.4289	2.99744e-30	6.10975e-29
LOC120098771	0	0	0	0	0	0	0	0	0	NA	NA	NA	NA	NA
Ppil4	1408.66	1450.23	1342.8	1522.54	1075	1293.03	1046.24	1259.75	643.007	-0.29026	0.0975257	-2.97624	0.00291802	0.007816
Zc3h12d	147.651	136.123	85.2616	121.369	109.942	99.5917	138.023	101.904	98.3767	-0.135499	0.196586	-0.689259	0.49066	0.62262
Tab2	2061.68	2037.39	2279.04	2209.79	2140.64	1867.27	2152.43	2097.72	2870.98	-0.0567963	0.0745019	-0.762347	0.445853	0.580486
LOC120098772	0	0	0	0	0	0	0	0	0	NA	NA	NA	NA	NA
Ust	160.931	193.844	171.813	161.55	267.089	192.328	221.638	220.563	344.665	0.38962	0.124971	3.11767	0.00182285	0.00510663
LOC108348767	5.95148	4.86897	9.20438	10.8633	33.6041	53.5713	30.3326	34.1155	17.9525	2.30872	0.412898	5.59149	2.25129e-08	1.23251e-07
LOC120098774	15.4912	21.1225	11.4087	10.4726	16.1979	35.3655	13.8514	21.1427	3.28891	0.586741	0.744663	0.787928	0.430739	0.566157
Rnu6-884	0	0	0	0	0	0	0	0	0	NA	NA	NA	NA	NA
Sash1	1068.39	1043.7	1317.06	1290.81	1396.01	1283.65	1328.18	1186.73	2258.84	0.138264	0.102908	1.34357	0.179087	0.286849
LOC120100357	0	0	0	0	0	42.1018	57.7142	0	0.271586	1.51706	2.94954	0.514338	0.607016	NA
Samd5	102.652	128.304	85.6794	78.6498	205.129	294.611	281.478	231.169	72.2495	1.35318	0.211574	6.39577	1.59743e-10	1.07667e-09
LOC120098775	10.7645	3.66941	7.92768	7.27724	0	3.5107	4.81255	3.67293	1.35854	-1.3396	1.21438	-1.10311	0.269977	0.396774
RGD1560633	0	0	0	0	0	0	0	0	0	NA	NA	NA	NA	NA
Stxbp5	737.972	736.764	768.095	751.534	1054.37	1136.89	1104.85	1069.43	1918.49	0.544021	0.0551134	9.87093	5.56466e-23	8.09517e-22
LOC120098776	0	0	0	0	15.2679	0	0	29.8933	0.362117	2.03982	2.7024	0.754819	0.450357	NA
LOC120100355	0	0	0	0	0	42.4232	0	0	0.114553	0.794825	3.53381	0.22492	0.822042	NA
Adgb	75.4491	85.4984	97.9903	97.188	536.245	325.206	496.398	408.073	243.681	2.30948	0.182042	12.6865	7.02366e-37	1.78339e-35
Rab32	2888.09	3062.96	3147.99	3440.93	5522.98	4493.76	4992.93	5075.18	1391.37	0.679489	0.0905092	7.50741	6.03081e-14	5.28464e-13
LOC120098778	6.07496	0	0	0	31.7605	17.8313	48.8873	31.0923	2.61429	4.06545	1.2294	3.30685	0.000943509	0.00278525
LOC120100440	0	0	0	0	0	0	0	0	0	NA	NA	NA	NA	NA
Grm1	1.62614	2.49442	4.49095	0.824497	22.1041	15.9102	22.9006	19.1423	12.887	3.10237	0.535697	5.79129	6.98493e-09	4.04587e-08
Dctn3l1	42.7075	21.8371	23.5893	21.6539	44.6557	20.8926	9.54671	7.28603	3.16097	-0.394333	0.799198	-0.493411	0.621722	0.734318
Shprh	426.524	426.572	487.783	433.79	444.671	495.138	483.86	482.117	688.01	0.103474	0.080568	1.2843	0.199035	0.312616
LOC102547024	5.84372	11.952	0	5.92586	12.2206	11.4351	31.3509	23.927	2.05675	1.68649	1.04934	1.60719	0.108012	0.189226
LOC102547090	4.56966	4.67311	5.04808	4.6339	0	0	0	0	0.484881	-2.36947	1.83461	-1.29153	0.196518	0.309343
Fbxo30	1560.68	1547.65	2044.75	1977.86	1810.92	1466.35	1673.26	1689.35	988.66	-0.102853	0.12183	-0.84423	0.398541	0.534785
LOC120100342	0	42.0919	0	0	0	0	0	0	0.119732	-0.647848	3.53381	-0.183328	0.85454	NA
Epm2a	75.1777	74.0322	89.2	73.411	36.3922	51.7604	63.4856	51.3022	43.2912	-0.62979	0.224833	-2.80115	0.0050921	0.0129713
LOC120100424	0	0	0	0	0	0	0	0	0	NA	NA	NA	NA	NA
LOC102547285	0	0	0	0	0	0	0	0	0	NA	NA	NA	NA	NA
LOC120098779	0	0.724003	0	0	0	0.692688	0	0	0.234286	0.0734937	3.08197	0.0238463	0.980975	NA
LOC120100351	0	0	0	0	0	0	0	0	0	NA	NA	NA	NA	NA
Utrn	786.787	836.491	997.328	933.189	731.21	685.241	754.667	686.608	2840.35	-0.314664	0.0909571	-3.45947	0.000541234	0.0016662
Trnal-uaa	2121.48	2309.47	1511.99	1249.14	858.681	1272.18	458.932	980.717	18.4132	-0.983409	0.370814	-2.65203	0.00800103	0.0195036
Stx11	462.397	478.461	598.46	477.22	675.171	645.155	572.471	655.364	195.332	0.342986	0.124594	2.75282	0.00590851	0.0148409
LOC120098780	5.29859	0	0	0	0	0	0	0	0.117082	-0.647848	3.53381	-0.183328	0.85454	NA
LOC120098781	0	0	0	0	0	13.1226	0	0	0.229107	1.46357	3.53024	0.414581	0.678449	NA
LOC120100405	0	0	0	0	0	0	0	0	0	NA	NA	NA	NA	NA
LOC120098782	0	0	14.0375	0	0	0	0	0	0.129339	-0.647848	3.53381	-0.183328	0.85454	NA
Sf3b5	7815.1	7226.22	6098.75	6680.88	7488.57	7459.28	8227.31	8073.08	868.129	0.166248	0.0947439	1.75471	0.0793086	0.145768
Plagl1	2771.26	2480.67	3027.11	2508.11	947.505	913.926	943.439	861.92	1635.95	-1.55704	0.0879978	-17.6941	4.65727e-70	2.9186e-68
Zc2hc1b	0	0	0	0	0	0	0	0	0	NA	NA	NA	NA	NA
Ltv1	2250.85	2207.03	2124.5	1980.4	2606.19	2409.52	2348.52	2592.02	655.042	0.218589	0.0797179	2.74203	0.00610607	0.0152882
Phactr2	1803.71	1852.84	1949.16	1976.26	942.775	915.171	948.204	942.604	3107.47	-1.01633	0.0556153	-18.2743	1.32545e-74	9.10538e-73
LOC120098783	18.2127	22.1172	27.6643	18.4687	7.14134	4.45486	10.687	5.8259	11.7845	-1.65691	0.445556	-3.71875	0.000200208	0.000662756
Fuca2	5027.7	4840.57	4762.86	5026.46	1412.51	1130.91	1388.6	1255.76	820.43	-1.92546	0.087493	-22.007	2.46549e-107	3.12336e-105
Pex3	1213.99	1292.3	1410.45	1289.42	935.611	847.311	919.386	961.454	396.929	-0.506711	0.0910367	-5.56601	2.60646e-08	1.41544e-07
Adat2	278.92	274.34	249.279	284.805	260.252	265.317	263.684	270.638	259.586	-0.037737	0.0963266	-0.391761	0.695235	0.794732
LOC120098785	0	4.2153	0	0	0	0	0	0	0.119732	-0.647848	3.53381	-0.183328	0.85454	NA
Aig1	351.283	334.742	330.393	361.826	1178.98	882.677	1150.69	1122.74	1089.23	1.65242	0.107702	15.3425	3.97434e-53	1.65163e-51
Hivep2	387.285	401.084	619.186	532.205	732.207	556.827	642.529	648.295	2150.63	0.411568	0.158671	2.59385	0.00949076	0.0226926
LOC120098786	4.01231	0	1.47746	4.06871	0	0	1.7938	8.21415	1.71288	0.0668673	1.38468	0.0482909	0.961484	0.981393
Trnaa-agc	0	0	0	0	0	0	0	0	0	NA	NA	NA	NA	NA
LOC100912436	0	6.89867	14.9044	0	7.0537	0	0	13.8106	0.740528	-0.00193247	1.77018	-0.00109168	0.999129	0.999537
Adgrg6	269.078	312.662	282.06	318.005	443.593	436.217	474.166	446.992	533.425	0.606197	0.0863035	7.02401	2.15586e-12	1.69328e-11
LOC108349488	1.6815	0	0	0	0	1.64519	2.25526	0	0.388668	0.794572	2.28835	0.347225	0.728422	0.818962
Vta1	3604.01	3354.56	3590.34	3610.9	3610.46	3551.52	3710.72	3746.57	780.669	0.0455604	0.0666417	0.683662	0.494188	0.625783
LOC103690921	0	8.30404	4.48517	8.23437	0	3.97244	0	0	0.720813	-1.97046	1.72257	-1.1439	0.252664	0.377498
Gje1	4.3031	0	0	0	0	0	0	0	0.117082	-0.647848	3.53381	-0.183328	0.85454	NA
Nmbr	12.7214	10.4075	11.2426	14.1902	2.66034	3.734	11.9435	7.8131	6.87621	-0.945631	0.557218	-1.69706	0.0896857	0.161688
LOC120100430	0	0	0	0	0	0	0	0	0	NA	NA	NA	NA	NA
LOC102552144	5.11566	10.4629	7.53498	3.45838	1.78301	0	2.28708	5.23649	2.46345	-1.51976	0.971652	-1.56409	0.117795	0.203446
LOC102552210	0	0	0.890037	0	0	0	0	0	0.129339	-0.647848	3.53381	-0.183328	0.85454	NA
LOC108349489	1.32619	0	4.39511	2.68967	1.38669	1.29756	0	2.71504	1.21923	-0.570293	1.2895	-0.442258	0.658302	0.763967
LOC120100212	0	0	0	0	0	0	0	0	0	NA	NA	NA	NA	NA
LOC120100214	0	0	0	0	0	0	0	0	0	NA	NA	NA	NA	NA
LOC102552459	77.4558	123.214	123.594	104.726	17.9976	16.8407	11.5428	35.2379	6.9465	-2.36096	0.62844	-3.75687	0.000172054	0.000576359
LOC120098787	17.2647	61.7945	28.6083	0	0	0	0	17.6725	1.7	-2.5216	1.53487	-1.64288	0.100408	0.177741
LOC120098788	19.386	0	0	19.6585	0	0	0	9.92193	0.591466	-1.62023	2.04069	-0.793962	0.427218	0.562722
LOC102546491	13.0627	15.5848	9.62017	11.0386	45.5286	19.1709	40.88	35.6566	10.2471	1.50379	0.479403	3.1368	0.00170801	0.00481066
LOC102546604	2.8088	2.15429	3.87858	2.84828	1.46847	0	1.88361	1.43757	2.74774	-1.33479	0.87316	-1.52869	0.126342	0.215536
LOC120098789	7.15377	0	0	7.25433	7.48012	13.9986	9.5948	0	0.744372	1.07045	1.65037	0.64861	0.516591	0.645947
LOC102546831	3.77248	3.85788	2.77829	2.55034	0	0	0	0	1.20658	-3.68718	1.4111	-2.61299	0.00897545	0.0215827
LOC108349492	0	0	0	0	0	0	0	0	0	NA	NA	NA	NA	NA
LOC120098790	0	19.4922	0	0	9.96512	0	0	0	0.361887	-0.652215	2.78133	-0.234497	0.814599	NA
LOC108349493	18.2444	6.21914	0	0	0	5.95015	0	6.22511	0.705378	-0.92003	1.82865	-0.503119	0.614881	0.728209
LOC108349494	2.30851	1.18039	1.2751	0	2.41382	0	0	0	0.728081	-0.917014	1.78341	-0.514191	0.607119	0.721227
LOC120098791	10.7374	0	0	10.8884	0	0	0	0	0.235809	-1.35934	3.07359	-0.442265	0.658298	NA
Cited2	4445.41	4115.34	5219.94	4856.02	6307.21	5935.65	5997.12	6112.49	1744.77	0.386312	0.0863059	4.47608	7.60266e-06	3.12583e-05
Txlnb	2596.23	2432.6	3011.29	2862.85	696.321	337.015	737.369	642.955	1154.23	-2.17723	0.203841	-10.681	1.24861e-26	2.1665e-25
LOC120098792	36.1789	54.4088	54.0725	36.6875	22.2526	10.4111	17.1261	15.2491	13.555	-1.4857	0.412918	-3.59804	0.000320627	0.00102648
Heca	1711.52	1725.11	2032.72	1928.29	1388.66	1336.58	1395.91	1322.83	1344.94	-0.442499	0.0797845	-5.54618	2.91984e-08	1.57638e-07
Abracl	8181.34	7160.33	6986.33	6871.21	6665.21	6907.92	6002.61	6302.34	770.861	-0.173013	0.088619	-1.95232	0.0509003	0.0997476
Reps1	1521.55	1443.7	1661.59	1714.37	1567.27	1560.31	1797.62	1621.71	865.78	0.0446427	0.0880308	0.507126	0.612067	0.725678
Ect2l	17.0988	20.176	16.7094	18.673	26.8183	32.1723	29.1077	22.2149	32.5745	0.600128	0.245996	2.43959	0.014704	0.0336641
Ccdc28a	557.786	605.775	704.208	693.693	685.415	566.335	655.357	577.116	392.931	-0.0450776	0.115034	-0.391864	0.695159	0.794732
LOC102549233	20.9872	24.924	28.4196	28.834	31.1472	26.4955	31.7806	22.8689	37.2612	0.116937	0.233373	0.501073	0.61632	0.729326
LOC102549339	0	0	0	4.53896	0	0	0	0	0.118728	-0.647848	3.53381	-0.183328	0.85454	NA
Nhsl1	485.147	467.229	518.327	493.804	473.561	342.443	454.365	423.172	1182.08	-0.214945	0.108276	-1.98516	0.0471269	0.0933858
LOC120100161	0	0	0	0	0	0	0	54.3388	0.119847	0.794825	3.53381	0.22492	0.822042	NA
Hebp2	294.028	318.908	233.766	252.986	640.503	512.156	603.487	752.433	189.659	1.18849	0.158229	7.5112	5.85897e-14	5.13979e-13
Arfgef3	15.7192	11.8815	15.0999	17.3263	20.0094	19.3919	21.9996	20.288	24.2775	0.439681	0.274379	1.60246	0.109054	0.19071
Smokl1	0	0	0	0	0	0	0	0	0	NA	NA	NA	NA	NA
LOC108349497	0.562218	0	0.621079	0.570122	0	0	0	0.575498	0.484996	-1.23624	1.91195	-0.646586	0.5179	0.646509
Perp	6083.64	5715.59	6140.68	6353.78	2262.1	1457.64	2433.61	2174.13	1258.75	-1.54639	0.144113	-10.7304	7.33152e-27	1.28824e-25
Tnfaip3	875.116	868.213	2040.78	1700.33	3580.77	3126.16	3648.19	3060.04	2710.63	1.29056	0.249455	5.17354	2.29704e-07	1.13399e-06
LOC120098793	0	0	0	0	0	3.81692	0	1.99665	0.348954	1.99707	2.72265	0.733503	0.463252	NA
LOC102550206	4.43065	4.53095	4.89451	8.98586	32.4294	43.3497	35.6549	77.1001	5.5857	3.05116	0.807593	3.77809	0.000158038	0.00053312
LOC120098794	0	0	0	0	0	0	0	0	0	NA	NA	NA	NA	NA
Olig3	0	0	0	0	0	0	3.66616	0	0.157033	0.794825	3.53381	0.22492	0.822042	NA
LOC120098795	6.3893	6.53395	0	0	6.68078	0	0	0	0.359237	-0.642981	2.3283	-0.276159	0.782426	NA
LOC120098796	6.42635	5.75035	8.87393	6.51669	6.71952	14.933	10.774	14.8008	10.9015	0.789176	0.436633	1.80741	0.0706979	0.132074
Ifngr1	7293.34	6848.41	8816.18	7998.16	10316.3	9972.94	10136.8	8737.31	3165.31	0.339325	0.099054	3.42565	0.000613326	0.00187102
Il22ra2	7.80645	9.82544	19.2376	6.08937	8.79046	10.5755	2.4162	5.53211	13.7015	-0.621188	0.501609	-1.23839	0.215571	0.333231
LOC120098798	0	0	0	0	1.71406	0	0	0	0.122423	0.794825	3.53381	0.22492	0.822042	NA
Il20ra	1.91895	3.92478	2.11985	0	2.00649	3.75503	0	0	0.837415	-0.399558	1.548	-0.258112	0.79632	0.866063
LOC120098799	0	0	0	0	0	0	0	0	0	NA	NA	NA	NA	NA
Slc35d3	6.9995	8.94744	3.86615	5.32342	23.7861	20.5451	32.8576	28.6593	8.764	2.05391	0.529783	3.8769	0.000105797	0.000367359
Pex7	791.819	813.876	749.758	770.177	827.941	581.041	736.903	740.221	174.228	-0.117663	0.132264	-0.889607	0.373677	0.508398
LOC102547604	64.1094	52.4486	0	0	13.4068	12.545	51.591	13.1247	1.89226	-0.429741	1.2181	-0.352796	0.724241	0.816267
LOC102547411	445.721	385.687	328.257	382.451	107.551	44.7279	176.278	122.836	40.845	-1.80714	0.30352	-5.95395	2.61752e-09	1.57862e-08
Map3k5	1257.14	1268.68	1550.16	1405.27	1053.13	870.344	1159.81	992.402	1217.62	-0.428571	0.111846	-3.83178	0.00012722	0.000435513
LOC120100374	252.448	258.163	278.878	127.999	175.977	123.499	395.022	43.0685	4.60553	-0.373142	0.69701	-0.535346	0.592411	0.708629
LOC102547350	85.6295	72.9733	47.2972	28.9444	156.688	55.8536	172.272	51.1304	11.0061	0.869901	0.545105	1.59584	0.110525	0.192768
Map7	63.485	54.7201	80.1502	70.3553	117.589	96.7205	136.844	112.33	189.048	0.783961	0.155338	5.04682	4.49231e-07	2.1432e-06
Map7l-ps1	20.7366	23.8568	38.1792	28.9136	65.0477	27.8971	70.6898	43.3371	43.1805	0.884567	0.323461	2.73469	0.00624386	0.0156034
LOC120098800	21.1549	21.6338	81.7939	107.261	110.6	41.3962	156.054	119.1	7.2944	0.870269	0.639627	1.36059	0.173644	0.279479
LOC120098801	1.8406	5.6468	4.0666	5.59942	21.1702	32.4154	7.40597	37.6815	7.3678	2.54716	0.695869	3.6604	0.000251818	0.000820805
LOC120100154	0	0	0	0	0	0	0	0	0	NA	NA	NA	NA	NA
Bclaf1	4149.1	4370.84	4823.07	4888.63	3551.42	4264.51	3500.39	3582.99	4221.11	-0.290863	0.0933673	-3.11526	0.00183785	0.00514374
Mtfr2	645.856	565.047	556.129	620.071	552.067	612.688	398.535	542.965	214.23	-0.174231	0.140398	-1.24098	0.214612	0.332101
Pde7b	266.638	235.871	254.797	273.704	342.658	345.172	342.994	314.239	510.195	0.382905	0.0842327	4.5458	5.4727e-06	2.29945e-05
LOC120098802	1.34695	2.75489	0	0	0	0	0	1.37877	0.476393	-1.21426	2.16763	-0.560177	0.575359	0.695018
LOC108349499	0	4.75731	0	0	0	0	0	0	0.119732	-0.647848	3.53381	-0.183328	0.85454	NA
LOC120098803	0	4.76903	0	9.45803	9.7524	4.56276	0	9.54721	0.956281	0.771889	1.47333	0.523909	0.600342	0.71563
LOC120100369	0	0	0	0	0	39.4144	0	0	0.114553	0.794825	3.53381	0.22492	0.822042	NA
Ahi1	757.834	777.988	989.388	951.319	2332.77	2158.44	2174.4	2360.21	998.613	1.37734	0.105033	13.1135	2.75673e-39	7.63299e-38
Myb	22.1824	17.0135	19.9101	25.3061	282.682	307.918	323.549	263.962	106.62	3.79821	0.227053	16.7283	8.15169e-63	4.39538e-61
Hbs1l	1263.98	1321.54	1495.87	1430.54	1566.19	1325.59	1621.36	1466.91	1806.45	0.117069	0.091372	1.28124	0.200111	0.313803
Aldh8a1	19.6543	26.799	0	3.32176	17.1258	12.8199	17.5739	13.4123	3.95692	0.272479	0.820966	0.331901	0.739964	0.827438
LOC120100169	0	0	0	0	0	0	0	0	0	NA	NA	NA	NA	NA
Themis	4.41858	2.25931	0	0	2.31008	2.16159	0	0	0.590872	-0.502855	1.87621	-0.268017	0.788686	0.861558
LOC120098804	0	2.95607	0	0	0	0	0	0	0.119732	-0.647848	3.53381	-0.183328	0.85454	NA
Ptprk	2800.49	2914.78	3365.71	2914.9	3103.01	2435.44	2874.82	2541.45	2106.12	-0.131201	0.102275	-1.28283	0.199553	0.3132
LOC120098806	0	8.88177	0	8.80725	0	8.49761	0	0	0.353013	-0.648354	2.33877	-0.27722	0.781612	NA
LOC120098805	14.987	15.3263	33.1122	0	0	0	0	0	0.495493	-2.39223	2.07578	-1.15245	0.249135	0.373409
Lama2	4418.5	4652.47	5550.02	5387.1	2121.81	1453.29	2137.15	1739.89	5474.06	-1.4252	0.138108	-10.3194	5.75559e-25	9.25726e-24
LOC120100129	0	54.2867	0	0	0	0	0	0	0.119732	-0.647848	3.53381	-0.183328	0.85454	NA
LOC120098807	0	5.10878	11.0374	15.1977	0	0	6.70033	5.11368	1.01147	-1.51002	1.54294	-0.978666	0.327745	0.461357
LOC120100143	0	0	58.6426	0	0	0	0	0	0.129339	-0.647848	3.53381	-0.183328	0.85454	NA
Arhgap18	1821.68	1644.69	1797.43	1721.27	1646.6	1404.76	1505.67	1650.45	1889.12	-0.170107	0.0780972	-2.17815	0.029395	0.0620029
LOC120097699	56.6122	19.2979	41.6927	0	19.7316	55.3897	25.3099	0	1.35277	-0.213912	1.25528	-0.170409	0.864688	0.913589
LOC361456	25.5476	0	0	8.63559	0	8.33199	0	0	0.584526	-1.61595	2.09324	-0.771984	0.440124	0.574974
LOC120097350	66.5376	104.334	93.1046	83.2166	16.2337	58.5907	20.8231	34.0546	25.1748	-1.39543	0.371492	-3.7563	0.000172443	0.000577579
L3mbtl3	537.61	553.779	523.706	497.589	402.693	518.35	391.992	453.254	464.624	-0.255298	0.1081	-2.36169	0.0181919	0.0406154
Samd3	0	1.80338	1.94808	3.57649	5.53171	1.72538	2.36519	0	1.12538	0.390419	1.34304	0.290698	0.771282	0.850153
LOC100360791	1842.57	1643.43	1515.12	1411.89	1716.58	1423.25	1514.36	1056.49	204.919	-0.169382	0.161383	-1.04956	0.293921	0.424496
Tmem200a	160.568	138.546	176.586	184.632	305.055	479.017	277.85	309.643	331.879	1.05675	0.182989	5.77492	7.699e-09	4.43447e-08
Rnu11-3	0	0	0	0	177.29	165.894	0	390.509	2.02653	4.52632	1.50213	3.01326	0.00258454	0.00701124
LOC120098808	8.43578	8.62675	9.31895	5.70291	11.7608	30.2633	11.3143	23.0267	4.51557	1.27793	0.683261	1.87034	0.0614364	0.117359
LOC120098809	55.5197	48.0417	14.1536	25.9847	35.7246	29.2497	17.1841	17.4865	6.67124	-0.521453	0.582322	-0.895472	0.370535	0.504764
Smlr1	10.089	20.6347	0	0	0	0	0	0	0.356546	-1.93225	2.72349	-0.709475	0.47803	NA
Epb41l2	1654.51	1598.2	1919.14	1816.56	1746.36	1634.54	1538.77	1375.84	3477.2	-0.150481	0.0979108	-1.53692	0.124314	0.212662
LOC102552728	18.0799	21.5707	26.6303	29.0289	25.2062	18.4265	12.1246	19.278	26.4749	-0.327921	0.295393	-1.11012	0.266948	0.393273
Akap7	455.236	464.757	535.971	536.369	428.644	555.068	438.625	458.131	590.652	-0.0815411	0.112899	-0.722248	0.470142	0.603769
LOC102552962	2.67929	13.6997	2.95979	0	16.8091	5.24287	7.18705	8.22772	2.48233	0.955736	0.98826	0.967089	0.333499	0.467419
Arg1	3330.24	3101.72	3584.13	3460.93	23404.5	31576.1	23027.4	27587.9	4550.47	2.97028	0.115791	25.6522	3.99608e-145	9.0538e-143
Med23	1167.27	1142.15	1243.82	1286.91	1284.81	1331.42	1239.74	1314.53	1162.76	0.0963064	0.0683916	1.40816	0.159083	0.260203
LOC120098836	5.45114	11.1491	6.02184	5.52777	5.69982	5.33343	0	5.5799	0.961437	-0.697308	1.3365	-0.521743	0.601849	0.716882
Enpp3	3906.21	3984.17	4450.94	4804.45	12737.3	14638.1	12211.8	12733.5	3970.62	1.60979	0.0951158	16.9245	2.96929e-64	1.6271e-62
LOC102553363	0.925548	0	1.02245	0	6.7744	2.71669	7.4482	9.47409	3.58771	3.77834	1.18355	3.19237	0.00141112	0.0040357
Enpp1	1302.67	1300.06	1338.17	1354.26	5185.81	3568.15	5182.19	5322.06	2014.82	1.86249	0.128901	14.4491	2.5411e-47	8.87051e-46
Ccn2	1857.7	2354.8	2229.47	2502.71	7195.19	3092.75	6460.53	5226.85	1488.83	1.29652	0.219703	5.90124	3.60781e-09	2.15163e-08
LOC102553526	2.72296	8.3538	12.0321	16.5674	8.54153	7.99248	14.6084	11.1491	3.52445	0.0758024	0.737253	0.102817	0.918108	0.95339
LOC102553457	8.56241	10.398	12.4147	15.7375	13.4295	13.0899	26.557	12.0514	24.5563	0.446408	0.344444	1.29602	0.194967	0.307481
Moxd1	2.80984	4.31017	0	5.69868	17.6281	9.62208	20.7274	10.0667	5.90551	2.14031	0.692732	3.08966	0.00200383	0.00557322
Stx7	6270.13	5767.24	6039.77	5824.14	2708.79	2386.01	2737.55	2540.33	1584.63	-1.2058	0.0708978	-17.0076	7.21594e-65	4.02913e-63
LOC108349187	16.9724	11.5711	18.7493	8.60549	0	2.76765	0	0	2.42819	-3.90003	1.23203	-3.16554	0.00154797	0.00438928
LOC108349831	638.794	229.522	209.794	227.596	234.68	152.027	185.247	176.725	13.9319	-0.80891	0.47067	-1.71863	0.085681	0.155506
Taar9	0	0	0	0	0	0	7.49093	0	0.157033	0.794825	3.53381	0.22492	0.822042	NA
Taar8c	0	0	0	0	0	0	0	0	0	NA	NA	NA	NA	NA
Taar8b	0	0	0	0	0	0	0	0	0	NA	NA	NA	NA	NA
Taar8a	60.5876	30.9796	11.1551	25.5997	5.2793	9.87989	13.5436	5.16822	3.76113	-1.9663	0.855385	-2.29874	0.02152	0.0470516
Taar7h	0	0	0	0	0	0	0	0	0	NA	NA	NA	NA	NA
Taar7g	0	0	0	0	0	0	0	0	0	NA	NA	NA	NA	NA
Taar7e	0	0	0	0	0	0	0	0	0	NA	NA	NA	NA	NA
Taar7d	0	0	0	0	0	0	0	0	0	NA	NA	NA	NA	NA
Taar7c	0	0	0	0	0	0	0	0	0	NA	NA	NA	NA	NA
Taar7b	0	0	0	0	0	0	0	0	0	NA	NA	NA	NA	NA
Taar7a	0	0	0	0	0	0	0	0	0	NA	NA	NA	NA	NA
Taar6	0	0	0	0	0	0	0	0	0	NA	NA	NA	NA	NA
Taar5	0	0	0	0	0	5.48071	0	0	0.114553	0.794825	3.53381	0.22492	0.822042	NA
Taar4	5.4407	0	0	5.51718	5.6889	0	0	0	0.358232	-0.639723	2.33037	-0.274515	0.783689	NA
Taar3	5.52001	5.64497	6.09792	5.59761	0	10.8016	14.8071	11.3008	1.26775	0.666432	1.20559	0.552786	0.58041	0.698336
Taar2	0	0	0	0	0	0	0	0	0	NA	NA	NA	NA	NA
Taar1	5.68578	0	0	0	11.8903	5.563	0	17.4602	0.836022	2.32173	1.6661	1.39351	0.163466	0.266116
Vnn1	2638.04	2515.78	2175.71	2226.43	1712.36	1458.77	1935.21	1614.8	792.484	-0.510277	0.111016	-4.59644	4.29764e-06	1.82723e-05
Vnn3	22.6815	29.8221	28.6355	13.143	230.386	187.044	225.984	192.371	33.607	3.15047	0.336734	9.35599	8.28235e-21	1.08541e-19
LOC120097411	3.32169	3.39689	3.66945	0	3.47322	0	0	0	0.488576	-1.23858	1.9098	-0.648539	0.516637	0.645947
Slc18b1	613.083	578.133	662.5	546.168	663.019	609.188	612.228	719.45	306.741	0.120052	0.106021	1.13234	0.257491	0.382744
LOC100910237	280.884	297.881	114.922	179.339	65.2661	203.569	279.058	170.381	17.9093	-0.301165	0.446238	-0.674898	0.499741	0.630903
Rps12	62869.5	52933.1	49966.1	51594.6	78790.6	65497.6	83617.9	68201.9	5725.95	0.445748	0.110045	4.05059	5.10884e-05	0.000187157
LOC120100344	1304.89	1648.41	1441.5	1167.56	963.115	1502.01	926.547	1414.28	15.8151	-0.194146	0.345644	-0.561693	0.574325	0.694561
Snord100	302.938	154.898	501.981	0	316.758	148.198	0	155.047	2.44232	-0.579351	1.04044	-0.556835	0.57764	0.695962
Snora33	178.901	182.951	247.038	181.415	187.062	218.797	239.946	228.908	4.35869	0.146356	0.621546	0.235471	0.813844	0.877685
LOC103690933	0	0	0.524207	0	0	0	0	0.485735	0.249187	0.0734941	3.02399	0.0243037	0.98061	NA
LOC108349443	1.55406	0	0	0	1.62496	0	0	0	0.239505	0.0734938	3.06091	0.0240105	0.980844	NA
LOC102554376	23.2552	29.7271	0	11.7911	54.7113	28.4413	38.9881	35.7068	4.48326	1.26371	0.712105	1.77461	0.0759621	0.140549
Eya4	295.26	337.042	339.553	315.788	331.95	228.144	323.577	274.335	567.329	-0.154758	0.130624	-1.18475	0.236115	0.358017
LOC120098871	6.41094	6.55607	0	0	0	0	0	6.56236	0.356661	-0.642973	2.33222	-0.275691	0.782785	NA
LOC102555465	21.2208	24.1124	36.466	26.3011	2.46543	4.6139	3.16242	7.24066	6.23592	-2.59923	0.692223	-3.75491	0.000173405	0.000580471
Tcf21	2083.93	1786.92	1853.91	1977.64	790.609	1033	779.141	792.853	281.831	-1.17758	0.122713	-9.5962	8.29436e-22	1.14292e-20
LOC120098884	2.50048	2.04567	3.31472	2.0285	0.52291	1.46789	2.68296	1.02382	3.64919	-0.842675	0.731345	-1.15223	0.249228	0.373447
LOC120098885	1.49594	7.64904	0	1.51697	0	1.46364	0	1.53128	1.06887	-1.7348	1.58917	-1.09163	0.274994	0.402514
Tbpl1	1620.69	1594.48	1668.06	1540.56	1549.92	1817.38	1538.5	1652.67	494.254	0.0325732	0.0869228	0.374736	0.707856	0.804749
Slc2a12	146.919	130.492	133.203	129.99	222.782	158.064	219.818	180.946	264.476	0.528379	0.134754	3.92106	8.81602e-05	0.000310511
LOC102555830	0	0	1.52263	1.3977	2.88241	0	0	1.41088	0.61276	0.615766	1.87379	0.328621	0.742443	0.82954
Sgk1	4198.92	4051.5	5028.1	4956.44	1997.52	2302.26	2169.75	2115.25	2092.44	-1.08669	0.0970144	-11.2013	4.0188e-29	7.82705e-28
LOC108349236	8.13184	12.4739	13.4748	16.4923	21.257	7.95625	5.45331	8.32391	2.69424	-0.211439	0.820424	-0.25772	0.796623	0.866253
LOC120100131	0	0	0	0	0	0	0	0	0	NA	NA	NA	NA	NA
LOC120098893	13.6466	18.3959	19.872	13.8384	13.6206	13.9588	10.8155	10.1592	21.5755	-0.426743	0.301576	-1.41505	0.157055	0.257511
LOC108349468	14.7675	16.9435	9.15152	14.9751	3.01292	2.81925	2.89852	3.68691	22.1871	-2.16893	0.362212	-5.98801	2.12425e-09	1.29624e-08
LOC108349469	22.6449	20.8418	15.0094	14.5434	3.94632	5.16971	3.03718	2.31797	13.5738	-2.32152	0.458971	-5.05809	4.23482e-07	2.0265e-06
LOC120100484	0	0	0	0	0	0	0	0	0	NA	NA	NA	NA	NA
LOC108348899	0	0	0	0	0	0	0	0	0	NA	NA	NA	NA	NA
LOC102546868	14.6018	52.2632	8.06524	7.40352	0	0	0	0	1.32036	-3.81865	1.55322	-2.45853	0.0139506	0.0320919
Clvs2	25.8539	13.2196	31.4166	20.9738	40.5499	45.532	27.7406	26.4645	10.4951	0.633978	0.440246	1.44005	0.149852	0.247996
Trdn	2679.16	2737.13	2890.02	2674.21	2518.5	1221.99	2629.85	2195.3	1742.53	-0.358849	0.198245	-1.81013	0.0702759	0.131373
Trnaa-agc_1	0	0	0	0	0	0	0	0	0	NA	NA	NA	NA	NA
Nkain2	12.3869	9.85237	4.56125	9.7697	0	4.03981	1.84596	2.81767	3.85136	-2.05098	0.82416	-2.48857	0.0128257	0.0297131
Trnav-cac	0	0	0	0	0	0	0	0	0	NA	NA	NA	NA	NA
Rnu6-1001	0	0	0	0	0	0	0	0	0	NA	NA	NA	NA	NA
LOC108349071	0	0	0	0	0	0	0	0	0	NA	NA	NA	NA	NA
LOC103690944	3.11579	0	3.442	0	3.25793	3.04851	0	0	0.483397	0.060675	1.98704	0.0305354	0.97564	0.988246
Rnf217	1239.03	1086.49	1560.56	1578.76	1864.85	1681.63	1776.28	1638.84	494.354	0.349452	0.132355	2.64026	0.00828427	0.0200941
LOC120098932	7.56673	11.607	18.111	21.7404	30.329	14.8067	23.6802	27.1091	14.3855	0.702264	0.416772	1.68501	0.0919873	0.165331
Tpd52l1	868.768	689.595	717.507	889.371	1557.26	1121.2	1692.33	1460.97	254.626	0.877822	0.154167	5.69398	1.2411e-08	6.96787e-08
Hddc2	942.417	1003	909.18	869.18	1301.99	1164.06	1544.24	1440.47	251.897	0.545507	0.119943	4.54806	5.41431e-06	2.27654e-05
Hey2	875.123	885.338	1347.74	1320.43	382.7	284.644	352.436	338.624	288.792	-1.70599	0.182703	-9.33752	9.86125e-21	1.28946e-19
Trnae-cuc	0	0	0	0	0	0	0	0	0	NA	NA	NA	NA	NA
Ncoa7	857.403	912.181	911.626	980.38	712.335	702.746	641.868	643.833	926.148	-0.437908	0.0768421	-5.6988	1.20652e-08	6.78339e-08
Hint3	1816.45	1984.63	1921.64	2015.98	1620.91	1319.89	1547.46	1580.75	273.229	-0.352332	0.10457	-3.36934	0.000753476	0.00226398
Trmt11	590.992	488.72	527.934	610.398	431.041	521.121	557.793	504.126	135.825	-0.143671	0.139495	-1.02994	0.30304	0.434683
Cenpw	606.681	620.415	497.748	759.117	356.13	447.789	247.439	352.269	128.294	-0.815029	0.194269	-4.19536	2.72439e-05	0.00010334
LOC120100112	0	0	0	0	0	0	0	0	0	NA	NA	NA	NA	NA
LOC120097700	0	0	0	0	0	0	0	0	0	NA	NA	NA	NA	NA
Rspo3	138.436	150.15	157.564	153.145	850.965	874.25	753.95	863.12	110.008	2.48461	0.168108	14.7798	1.977e-49	7.25606e-48
Rnf146	2605.8	2477.69	2906.17	2634	1762.34	2012.5	1714.02	1858.63	759.017	-0.529652	0.087002	-6.08782	1.14458e-09	7.18042e-09
Echdc1	877.132	907.347	751.897	706.64	1381.02	1189.18	1420.95	1540.65	507.166	0.769394	0.119612	6.43242	1.25586e-10	8.55506e-10
Kiaa0408L	50.4189	59.7014	63.0261	69.9642	119.311	144.096	135.246	150.755	69.9341	1.17873	0.183499	6.42363	1.33064e-10	9.03308e-10
Soga3	19.8038	15.6494	23.866	20.0822	54.5918	51.0826	74.8547	55.2861	40.9989	1.56322	0.248837	6.28211	3.34014e-10	2.19475e-09
Leg1	13.6213	13.9297	25.079	9.20854	0	0	0	0	1.59459	-4.08115	1.35186	-3.01891	0.00253686	0.00690094
LOC102555956	0	0	2.44725	0	0	0	0	0	0.129339	-0.647848	3.53381	-0.183328	0.85454	NA
LOC100911237	23.7264	42.0567	31.4524	36.8918	23.1548	29.4044	44.5513	35.6206	19.7529	-0.0311788	0.3306	-0.0943096	0.924863	0.958125
Lrrc14b	855.874	877.505	1125.8	1149.75	415.168	371.215	488.161	469.656	305.362	-1.20368	0.145367	-8.28024	1.22929e-16	1.2908e-15
Ccdc127	1564.12	1694.91	1756.93	1697.67	1567.95	1513.96	1411.39	1605.96	627.255	-0.136006	0.0790498	-1.72051	0.0853394	0.155003
Sdha	19687	18655.6	19138.4	20201.5	10616	8200.7	11706.8	11380.8	5612.81	-0.890831	0.112914	-7.88946	3.03488e-15	2.88467e-14
Pdcd6	3784.26	3426.89	3509.61	3814.93	4096.28	4032.22	4017.72	4517.98	986.534	0.197454	0.075976	2.59891	0.00935212	0.0223993
Ahrr	76.2347	68.0608	52.1337	49.0834	306.197	245.077	329.465	357.972	143.607	2.33072	0.188456	12.3674	3.92075e-35	9.39822e-34
LOC108349507	0	11.2899	6.09792	11.1952	23.0873	43.2065	37.0178	62.1543	4.11586	2.5408	0.853129	2.97821	0.00289935	0.00777236
Exoc3	1710.01	1863.2	1854.92	1769.28	1513.56	1427.6	1418.56	1550.86	795.17	-0.282939	0.0713629	-3.96479	7.34612e-05	0.000262387
Slc9a3	11.5382	14.3278	19.1193	25.0723	1.72351	2.41908	0	2.53087	10.9006	-3.31102	0.636344	-5.20319	1.95897e-07	9.7444e-07
Cep72	260.821	264.873	262.115	257.14	246.205	256.961	206.49	220.63	127.682	-0.161589	0.130483	-1.23839	0.215571	0.333231
Tppp	111.67	93.622	153.368	142.825	46.285	34.451	37.781	39.1324	76.7095	-1.66763	0.219184	-7.60835	2.77607e-14	2.47963e-13
Zdhhc11	6.25905	0	6.91433	3.17352	6.54459	6.1239	0	12.8138	1.56491	0.692701	1.15438	0.600064	0.548464	0.673096
Brd9	1866.8	1855.43	1807.35	1829.23	1563.76	1584.32	1415.06	1517.97	750.204	-0.272954	0.0688835	-3.96255	7.41526e-05	0.000264576
Trip13	458.528	409.004	412.813	450.635	255.564	420.958	211.318	306.013	169.531	-0.528807	0.19182	-2.75679	0.00583726	0.014676
LOC120100379	0	0	0	0	0	0	0	42.1323	0.119847	0.794825	3.53381	0.22492	0.822042	NA
Nkd2	338.029	246.915	240.055	282.794	242.365	323.642	280.119	266.924	215.383	0.00625823	0.147789	0.0423457	0.966223	0.983702
Slc12a7	3712.26	3524.02	3875.52	3918.58	3505.07	2171.87	3375.41	3099.26	3119.71	-0.307047	0.140696	-2.18234	0.0290844	0.0614132
Slc6a19	0	0	5.02987	0	0	2.22743	0	2.33036	0.493079	0.0251785	2.23531	0.011264	0.991013	0.995576
Slc6a18	0	0	0	0	0	0	0	0	0	NA	NA	NA	NA	NA
Tert	133.101	146.323	131.107	101.229	151.931	181.233	163.642	143.057	121.562	0.322735	0.155305	2.07808	0.0377024	0.0769828
Clptm1l	5903.66	5798.63	5311.29	5428.59	6974.46	6595.85	6797.79	7564.56	2400.69	0.315724	0.0713448	4.42533	9.62946e-06	3.8966e-05
Slc6a3	2.86151	5.85257	3.16109	2.90173	5.98409	2.79972	0	2.92909	1.08386	-0.28282	1.25773	-0.224866	0.822083	0.883154
Lpcat1	1325.09	1248.75	1014.75	1043.34	929.186	1237.9	1012.25	1127.37	664.217	-0.104467	0.127722	-0.817928	0.413398	0.549961
LOC120098984	5.08969	0	2.81127	0	0	2.48989	0	5.2099	0.717751	0.0132226	1.772	0.00746193	0.994046	0.997093
LOC120098986	0	0	0	2.36354	0	0	0	0	0.118728	-0.647848	3.53381	-0.183328	0.85454	NA
Mrpl36	2988.41	2871.83	2423.27	2675.79	1878.16	1715.96	1677.16	1762.72	397.594	-0.639417	0.0991565	-6.44857	1.12913e-10	7.72832e-10
Ndufs6l1	13244.1	11656.1	10980.8	11049.5	6127.29	5131.37	6297.77	6240.63	874.729	-0.981379	0.101401	-9.67822	3.73139e-22	5.20561e-21
LOC120098989	2.02103	2.06678	0	1.02472	0	0.988692	0	2.06876	0.946603	-0.694479	1.479	-0.46956	0.63867	0.748221
Irx4	3675.35	3842.28	3449.04	3468.98	775.082	645.156	786.46	629.67	913.909	-2.35185	0.0974627	-24.1308	1.18788e-128	2.05808e-126
LOC120097701	0	0	0	0	0	0	0	0	0	NA	NA	NA	NA	NA
Irx2	77.6028	101.404	107.159	80.8796	81.1429	56.9453	118.539	83.8488	38.4285	-0.124211	0.261113	-0.475696	0.634291	0.74461
LOC102553527	0	1.86894	0	0	0	0	0	0	0.119732	-0.647848	3.53381	-0.183328	0.85454	NA
LOC120098992	0	0	0	0	0	0	0	0	0	NA	NA	NA	NA	NA
Irx1	45.8672	35.4961	38.3442	21.3704	28.5165	25.4706	36.5783	27.9165	24.5147	-0.263416	0.305971	-0.86092	0.389282	0.524794
LOC120098995	0	0	0	0	0	0	0	0	0	NA	NA	NA	NA	NA
LOC108349508	0	0	0	0	0	0	0	0	0	NA	NA	NA	NA	NA
Adamts16	64.4973	76.1388	72.6843	77.6946	112.248	97.4097	127.726	118.749	202.088	0.644502	0.126491	5.09524	3.48297e-07	1.68209e-06
LOC120097702	0	0	0	0	11.7144	0	0	0	0.122423	0.794825	3.53381	0.22492	0.822042	NA
Ice1	755.444	799.063	811.14	831.801	840.067	836.385	893.812	884.325	1802.12	0.111112	0.0607332	1.82952	0.0673223	0.126794
LOC120100435	0	0	0	0	0	0	0	0	0	NA	NA	NA	NA	NA
LOC120099033	0	0	0	0	0	0	0	0	0	NA	NA	NA	NA	NA
LOC108349392	0	0	0	0	0	0	0	0	0	NA	NA	NA	NA	NA
Med10	2756.8	2388.57	2439.58	2323.84	2324.48	2788.3	2167.27	2661.52	474.636	0.0074142	0.109537	0.0676866	0.946035	0.97334
LOC108348755	0	0	0	0	0	0	0	0	0	NA	NA	NA	NA	NA
Ube2ql1	89.9223	48.1685	54.3986	56.4487	40.2962	43.9903	34.4588	41.64	22.384	-0.628918	0.314427	-2.0002	0.0454782	0.0905452
Nsun2	1522.69	1534.86	1484.05	1472.84	2205.2	2039.74	2121.87	2228.24	1412.05	0.515036	0.0601277	8.5657	1.0742e-17	1.19563e-16
Srd5a1	156.108	198.111	151.675	137.323	171.097	237.387	206.854	225.254	92.3674	0.387452	0.175978	2.20171	0.0276856	0.0587655
LOC120100362	0	0	0	88.6144	0	0	0	0	0.237455	-1.3657	3.53169	-0.386701	0.698978	NA
Tent4a	952.773	1095.49	1019.11	1077.35	993.602	1091.27	931.366	1097.83	767.252	-0.00875877	0.0877346	-0.0998326	0.920477	0.955009
LOC120097694	4.98254	0	11.0083	30.3155	15.6295	0	20.0481	0	1.92649	-0.428246	1.33805	-0.320053	0.748928	0.834295
Adcy2	218.886	202.701	245.832	246.626	553.106	477.1	533.328	576.322	294.035	1.22769	0.112751	10.8885	1.30734e-27	2.38059e-26
Trnap-agg	0	0	0	0	0	0	0	0	0	NA	NA	NA	NA	NA
LOC100362709	982.832	1122.92	928.485	955.407	1856.89	1657.95	1772.75	2143.92	197.282	0.897523	0.128615	6.97836	2.98638e-12	2.31855e-11
Rnu6-783	0	0	0	0	0	0	71.1988	0	0.157033	0.794825	3.53381	0.22492	0.822042	NA
Cfap90	34.677	14.1848	30.646	49.2302	7.25179	0	0	0	2.29575	-3.81438	1.26059	-3.02587	0.00247919	0.00675654
Fastkd3	660.977	714.146	779.384	655.698	673.101	683.257	664.888	654.526	447.007	-0.0693666	0.0883204	-0.785397	0.432221	0.567438
Zfp455l1	73.521	88.5247	79.9082	78.162	64.4758	102.099	71.5704	81.3267	63.1494	0.00433652	0.195932	0.0221327	0.982342	0.991269
Mtrr	1005.85	988.282	968.699	958.451	978.764	902.49	860.718	913.136	584.698	-0.0998917	0.0749183	-1.33334	0.18242	0.291256
LOC120100215	0	0	0	0	0	0	0	0	0	NA	NA	NA	NA	NA
Zfp972	823.613	762.389	741.206	781.192	564.225	611.318	585.655	675.907	182.892	-0.349638	0.114367	-3.05717	0.0022344	0.00614485
LOC120099099	17.8619	23.0314	11.1528	18.113	17.8647	15.1967	13.5408	12.7192	19.5206	-0.243174	0.325374	-0.747368	0.454842	0.589712
Zfp874b	555.643	546.302	628.387	657.084	386.178	379.099	424.589	359.488	279.552	-0.627007	0.109499	-5.72613	1.02747e-08	5.82959e-08
Zfp58	128.752	135.705	121.289	132.965	170.966	139.883	188.576	132.601	170.569	0.278106	0.14153	1.965	0.0494144	0.0972562
LOC102547287	431.797	497.772	466.162	427.915	309.89	433.995	292.2	393.778	194.082	-0.344421	0.147313	-2.33803	0.0193859	0.0429921
LOC102549842	264.875	305.822	292.605	294.592	192.58	276.804	220.284	221.569	255.177	-0.343233	0.128521	-2.67064	0.00757077	0.0185746
Zfp748	339.065	356.969	287.275	326.589	238.447	306.3	228.052	261.073	274.36	-0.3381	0.125575	-2.69242	0.00709357	0.0175205
LOC102551340	531.945	591.405	505.111	501.546	451.165	427.204	468.152	403.438	352.696	-0.286405	0.0986726	-2.90258	0.00370106	0.0097035
LOC120099100	2.42118	0	0	0	2.53163	0	0	2.47837	0.359352	0.796301	2.32365	0.342694	0.731828	NA
Zfp273l-ps1	141.766	188.468	107.015	155.739	108.704	141.017	126.76	106.417	53.3132	-0.299675	0.222449	-1.34717	0.177927	0.285281
LOC120093155	117.27	119.924	136.438	131.569	97.8346	87.8839	88.6818	97.0532	82.2735	-0.440657	0.156278	-2.8197	0.00480689	0.0123154
LOC681177	39.7998	58.9251	62.9969	65.0568	27.3296	30.2224	43.8198	27.3626	70.071	-0.829185	0.22564	-3.67482	0.000238018	0.0007783
LOC120099102	19.1957	9.34773	17.1662	19.4655	7.64623	17.8868	22.0677	14.9707	16.3627	-0.0734918	0.394607	-0.186241	0.852256	0.904488
LOC120099104	0	0	0	0	0	0	0	4.88182	0.119847	0.794825	3.53381	0.22492	0.822042	NA
LOC120099103	30.3292	40.7082	32.4575	31.7167	52.5243	39.8748	44.4918	55.2999	40.4445	0.509035	0.227192	2.24055	0.025055	0.0538708
LOC120099105	37.51	38.3592	29.5979	43.4712	89.6485	57.6715	64.6834	60.3366	9.20468	0.866575	0.451009	1.92141	0.0546796	0.106121
LOC108349732	3.1235	1.59711	7.76366	2.37556	0.816499	0	0	0	2.35045	-3.83916	1.30171	-2.94932	0.00318472	0.0084678
LOC120100088	23.6178	24.1525	13.0452	0	12.3476	0	15.8384	0	0.882423	-1.22819	1.572	-0.781291	0.434631	0.569719
Gnb1-ps3	255.438	215.358	176.632	203.664	203.886	202.227	203.991	167.661	97.8042	-0.134253	0.16315	-0.822883	0.410575	0.547379
LOC120100094	11.1302	13.2791	12.2954	13.1677	7.7586	10.8898	14.928	13.2919	6.10588	-0.104725	0.533001	-0.196483	0.844232	0.89894
LOC102546520	0	0	0	0	0	0.808354	0	0	0.114553	0.794825	3.53381	0.22492	0.822042	NA
LOC120100096	9.62727	0	5.31759	9.76261	10.0665	0	12.9123	0	1.15987	-0.180454	1.40572	-0.128371	0.897855	0.93824
LOC120100090	171.352	188.259	238.549	249.337	128.549	108.444	130.716	95.8501	240.976	-0.873194	0.161949	-5.3918	6.97552e-08	3.62195e-07
LOC102556805	218.933	256.939	283.698	245.621	203.485	166.944	199.021	176.793	590.082	-0.430706	0.110077	-3.91278	9.12396e-05	0.000320734
LOC120100091	219.829	239.309	368.182	201.346	103.806	194.267	180.708	101.622	26.5669	-0.828806	0.328981	-2.51931	0.0117584	0.0275138
LOC120100093	31.805	41.3955	59.0904	61.5723	37.7909	29.7038	29.0848	29.5966	25.919	-0.613848	0.303504	-2.02254	0.0431208	0.0865095
LOC102552482	89.0189	115.543	83.2096	86.7984	53.6999	26.799	32.1446	21.028	17.38	-1.49041	0.372717	-3.99877	6.36714e-05	0.000230176
LOC120100089	19.4769	21.1372	25.4679	22.9753	9.55926	14.7783	11.7286	8.95126	39.4924	-0.980935	0.241312	-4.06501	4.803e-05	0.000176612
LOC120100092	34.9007	35.6908	38.5546	53.087	9.12321	17.0735	23.4048	17.8625	3.08227	-1.29044	0.796224	-1.6207	0.105082	0.184766
LOC120100095	29.9616	19.3515	33.0984	19.1891	11.5421	9.25725	4.23002	6.45669	9.88125	-1.65754	0.493274	-3.36029	0.000778601	0.00233471
LOC120100087	173.886	176.679	208.15	192.773	92.9555	57.9868	83.9892	72.6853	221.781	-1.29288	0.150262	-8.60415	7.68872e-18	8.63122e-17
Ppp1r14c	5858.19	6108.32	5623.17	5179.28	1878.28	1111.11	2062.53	1750.55	1807.91	-1.74422	0.166519	-10.4746	1.13016e-25	1.88198e-24
Iyd	19.9722	8.16973	8.82526	12.1518	8.35332	3.90818	5.35743	0	1.95617	-1.50614	1.05194	-1.43177	0.15221	0.251263
LOC120099107	15.7956	8.61502	13.9594	9.61058	11.0108	20.606	8.47416	9.7012	10.8708	0.0745976	0.448631	0.166278	0.867938	0.915658
Plekhg1	459.953	515.414	585.396	512.403	501.256	745.386	500.47	653.838	404.307	0.214701	0.150691	1.42477	0.154222	0.253785
LOC679794	50.7151	21.6097	23.3436	8.57134	17.6762	24.81	28.3418	17.3043	5.32936	-0.258214	0.642258	-0.402041	0.687654	0.789014
Mthfd1l	334.437	275.608	488.342	483.452	610.104	466.456	533.255	546.281	492.033	0.447226	0.184469	2.42439	0.0153341	0.0349368
LOC120100178	0	0	38.7331	0	0	0	0	0	0.129339	-0.647848	3.53381	-0.183328	0.85454	NA
Akap12	1277.6	1124.68	1155.34	1193.01	570.129	587.076	522.202	610.755	978.171	-1.05056	0.0796504	-13.1897	1.00607e-39	2.83227e-38
Zbtb2	451.69	430.658	527.117	507.977	330.252	338.929	302.909	344.162	222.961	-0.538335	0.114195	-4.71419	2.42679e-06	1.06564e-05
LOC103690958	50.6803	65.7812	32.2997	53.3694	26.4961	40.0502	28.7581	17.9575	18.9441	-0.836431	0.359406	-2.32726	0.0199514	0.0440677
Rmnd1	762.67	816.825	801.245	821.729	817.669	806.704	806.925	750.354	580.196	-0.00978057	0.0740193	-0.132135	0.894877	0.935866
Armt1	1053.01	1006.87	904.755	944.693	1144.91	1034.59	1285.01	1114.04	450.166	0.224145	0.098638	2.2724	0.0230621	0.0500749
Ccdc170	4.98472	10.1951	15.1431	17.6918	6.51515	3.65781	3.34281	5.10246	6.26033	-1.34992	0.617182	-2.18722	0.0287263	0.0607391
Esr1	2.60562	1.56741	3.55568	3.5748	1.28211	1.04973	2.05571	1.56892	13.1846	-0.944645	0.421627	-2.24047	0.0250602	0.0538709
LOC120099108	0	0	0	0	0	0	0	0	0	NA	NA	NA	NA	NA
LOC120100474	0	0	0	0	0	0	0	0	0	NA	NA	NA	NA	NA
Syne1	892.035	886.509	1137.33	1049.22	469.34	443.661	458.968	466.418	3701.2	-1.10884	0.0960898	-11.5396	8.33399e-31	1.7409e-29
LOC120100097	9.49848	9.71351	0	19.264	0	46.4669	0	0	1.04704	0.309813	1.70048	0.182191	0.855433	0.906605
Rnu6-959	0	0	0	0	0	0	0	0	0	NA	NA	NA	NA	NA
Myct1	1085.04	971.837	1061.88	978.451	422.598	847.865	332.079	469.613	198.381	-0.977128	0.240859	-4.05685	4.97394e-05	0.000182507
Vip	19.353	19.7911	14.2527	32.7083	0	6.31168	0	9.90503	3.71417	-2.33128	0.886	-2.63124	0.00850743	0.0205727
LOC120097707	0	0	0	0	0	0	0	0	0	NA	NA	NA	NA	NA
Fbxo5	741.658	764.54	658.076	758.125	607.313	713.986	539.311	478.677	206.828	-0.318685	0.140522	-2.26786	0.0233376	0.0506125
Mtrf1l	504.384	498.946	526.235	476.373	406.748	324.157	402.358	347.573	247.67	-0.44179	0.111096	-3.97666	6.98889e-05	0.000250501
LOC120100395	284.005	217.825	235.303	215.998	0	277.872	190.457	0	2.344	-1.04364	0.985708	-1.05877	0.289702	0.419587
LOC120100394	0	82.9811	89.6394	164.57	169.692	396.96	217.665	83.0607	1.73805	1.37441	1.11435	1.23338	0.217435	0.335347
Rgs17	14.0963	16.5777	12.4576	15.7239	40.5332	21.3774	28.3594	25.2511	28.967	0.968695	0.292661	3.30996	0.000933088	0.00275795
RGD1562524	0	0	0	0	0	0	0	0	0	NA	NA	NA	NA	NA
LOC102546606	0	0	0	0	0	0	0	0	0	NA	NA	NA	NA	NA
LOC102546790	19.7913	10.1196	0	20.0695	0	0	0	10.1294	0.711198	-1.94774	1.72045	-1.13211	0.257587	0.38279
LOC120097708	0	0	0	0	0	0	0	0	0	NA	NA	NA	NA	NA
Oprm1	1.50666	4.62229	1.66439	1.52784	0	0	0	0	0.724345	-2.95068	1.68037	-1.75597	0.0790928	0.145485
Ipcef1	41.32	38.2036	39.3931	48.2147	30.7762	63.1338	44.791	50.987	73.8074	0.185736	0.223279	0.831856	0.40549	0.541918
Cnksr3	1011.08	1084.45	1391.47	1373.96	1281.46	742.768	1114.09	937.389	614.703	-0.254892	0.176599	-1.44334	0.148926	0.246699
LOC120099109	8.23202	25.2551	0	41.7387	8.60755	8.05426	11.041	8.42645	1.58377	-1.08337	1.18547	-0.913873	0.360784	0.495203
LOC120097709	0	0	0	0	0	0	0	0	0	NA	NA	NA	NA	NA
Scaf8	1500.21	1636.39	1737.58	1700.98	1317.82	1483.82	1352.79	1428.68	1566.59	-0.235151	0.075879	-3.09902	0.0019416	0.00541099
LOC120099110	67.2698	55.894	78.957	72.4789	17.5846	57.59	33.8339	38.733	11.7612	-0.879628	0.425753	-2.06605	0.0388238	0.0789646
Tiam2	46.7403	53.2834	54.173	61.3834	150.623	92.9613	125.378	120.003	107.656	1.17991	0.184412	6.39822	1.57203e-10	1.0611e-09
Tfb1m	184.273	214.333	186.005	201.192	193.911	152.645	180.823	177.778	296.509	-0.158184	0.109996	-1.43809	0.150407	0.248705
Cldn20	34.4248	114.413	38.0288	17.4544	62.9916	33.6814	23.0857	44.0474	5.00813	-0.303869	0.7055	-0.430714	0.666677	0.771292
Nox3	0	6.80572	0	0	0	0	0	0	0.239464	-1.37407	3.53106	-0.389139	0.697173	NA
LOC120099111	0	0	0	0	0	0	0	0	0	NA	NA	NA	NA	NA
LOC108349518	0	0	0	0	0	0	0	0	0	NA	NA	NA	NA	NA
LOC120097710	0	0	0	0	0	0	0	0	0	NA	NA	NA	NA	NA
LOC120099112	0	2.93813	3.17388	0	0	0	0	0	0.249072	-1.38404	3.02792	-0.457092	0.647605	NA
LOC102548198	2.61755	16.0609	8.67478	7.96305	2.73696	2.56103	3.51072	5.35876	2.21338	-1.31666	0.982709	-1.33983	0.180301	0.28846
LOC120099113	0	0	0	0	0	0	0	0	0	NA	NA	NA	NA	NA
LOC102548409	1.10939	0	2.45108	0	0	0	1.48794	0	0.532793	-1.26455	2.12327	-0.595566	0.551465	0.675162
LOC102548472	0	0	0	0	0	0	0	5.3489	0.119847	0.794825	3.53381	0.22492	0.822042	NA
Arid1b	955.189	918.403	1025.66	996.96	727.471	718.757	761.175	712.165	1313.31	-0.417044	0.06497	-6.41903	1.37149e-10	9.30239e-10
Tmem242	942.914	830.519	868.621	862.845	761.394	783.539	705.957	832.968	477.786	-0.182211	0.0877885	-2.07557	0.0379342	0.0773962
Ldhal6b	15.9553	8.15826	8.81286	4.0449	8.34159	3.90269	0	0	1.4446	-1.53835	1.24861	-1.23205	0.217931	0.336001
LOC120099114	15.155	12.3985	5.02249	12.2944	6.33854	13.345	6.09787	6.20518	5.93767	-0.477102	0.58453	-0.816216	0.414377	0.550653
LOC120099115	29.3261	29.99	14.1734	26.021	21.0814	17.933	34.4162	24.3902	12.6052	-0.0538184	0.402922	-0.13357	0.893742	0.934803
Zdhhc14	201.633	167.662	181.115	170.948	170.047	202.453	154.281	186.094	254.008	-0.0126548	0.120113	-0.105357	0.916093	0.951969
Snx9	3566.39	3538.66	3404.84	3374.9	2674.65	3355.52	2321.56	2840.25	1909.94	-0.309996	0.110393	-2.80812	0.00498323	0.0127243
Synj2	731.899	729.98	838.765	805.564	793.911	535.681	766.192	636.041	1323.35	-0.186042	0.130249	-1.42835	0.15319	0.252385
Serac1	313.349	338.146	286.868	365.153	490.56	309.97	427.236	416.443	199.355	0.332363	0.156761	2.1202	0.0339894	0.0704452
LOC120099116	67.1632	63.7777	63.5955	111.891	125.406	107.957	167.293	127.678	20.3726	0.770173	0.32565	2.36503	0.0180284	0.040281
Gtf2h5	2278.42	2000.4	1836.6	1960.97	1825.14	1751.53	2024.41	1750.81	566.071	-0.138521	0.0968395	-1.43042	0.152597	0.251761
LOC102551377	35.0426	33.6641	34.0191	12.9219	33.3102	28.0521	27.0606	20.6526	24.7773	-0.0828585	0.340081	-0.243643	0.807507	0.873332
Tulp4	912.443	1023.85	930.517	954.106	1319.6	1141.71	1297.44	1219.06	2101.11	0.381054	0.0742965	5.12883	2.91552e-07	1.42248e-06
Trnap-agg_1	0	0	0	0	0	0	0	0	0	NA	NA	NA	NA	NA
Tmem181	1232.53	1226.87	1098.38	1120.43	2090.73	1923.04	2008.5	2238.36	1246.31	0.820132	0.0796134	10.3014	6.94163e-25	1.11194e-23
Dynlt1	3664.12	3404.27	3260.82	3295.44	4829.26	4801.26	4845.72	5132.75	835.741	0.525031	0.0712494	7.36892	1.72013e-13	1.46007e-12
Sytl3	4.74726	14.5642	14.4217	13.2385	9.92764	10.4507	1.59178	6.07423	7.40048	-0.700642	0.578005	-1.21217	0.225446	0.345261
LOC120099117	30.1491	30.8316	23.98	50.1396	22.6976	22.4185	16.1747	30.8612	22.0629	-0.5416	0.337018	-1.60703	0.108047	0.189245
Ezr	6570.56	6094.48	6990.17	6917.01	3198.35	2419.47	3246.88	3038.33	2337.2	-1.15937	0.105968	-10.9408	7.35408e-28	1.35378e-26
Rnu6-546	0	0	0	0	0	0	0	0	0	NA	NA	NA	NA	NA
Rsph3	149.827	130.464	127.822	115.831	71.3512	59.5077	65.6576	60.7391	61.6568	-1.02935	0.18859	-5.45815	4.81129e-08	2.54009e-07
Tagap	130.05	121.756	184.135	139.308	22.9831	26.8822	9.82686	11.2498	41.3044	-2.98256	0.325746	-9.15609	5.38095e-20	6.81674e-19
LOC120099118	15.5985	6.83642	6.15414	14.688	3.49502	5.45061	4.48309	5.70248	6.55806	-1.17809	0.584225	-2.01649	0.0437485	0.0875899
LOC102551987	1.463	1.49612	4.04041	3.70891	2.29461	1.43141	1.96221	2.24633	2.98395	-0.426596	0.785121	-0.543351	0.586888	0.704045
RGD1560015	219.309	84.1025	139.304	94.5164	74.5268	32.1859	73.5354	33.6733	16.0407	-1.35149	0.457181	-2.95615	0.00311509	0.00830045
Fndc1	2342.18	2045.71	2328.45	2299.8	1984.1	2478.92	2099.85	1977.16	2297.57	-0.077998	0.0954407	-0.81724	0.413791	0.550204
LOC103690969	19.4468	14.9153	14.3218	26.2936	57.6129	84.0354	43.4709	39.8123	21.6676	1.58955	0.372957	4.26203	2.02581e-05	7.8163e-05
Sod2	13029.8	12360	13716.3	13360.8	138250	130090	143342	155360	26369.4	3.43402	0.0738022	46.53	0	0
Wtap	2085.3	2096.37	2111.65	2122.08	1886.32	2021.54	1840.87	1858.69	1273.86	-0.144564	0.0599486	-2.41147	0.0158884	0.0360464
LOC102553528	51.4238	48.0151	35.8134	37.4096	46.7562	47.032	65.972	64.0815	41.527	0.363594	0.235848	1.54165	0.123159	0.210963
Acat2	1494.17	1611.76	883.022	1160.01	2412.9	2089.22	2576.04	2891.22	626.686	0.952306	0.182197	5.22679	1.72478e-07	8.62134e-07
LOC120099120	30.4291	20.7453	22.4099	41.1424	148.48	49.62	27.2081	83.0607	4.88383	1.44056	0.718568	2.00477	0.0449877	0.0897203
LOC120099122	28.2592	38.5319	36.4207	28.6564	93.5697	96.7713	126.34	120.528	14.1466	1.72499	0.396546	4.35003	1.36118e-05	5.37243e-05
LOC120099121	0	0	0	0	0	0	0	0	0	NA	NA	NA	NA	NA
LOC120099119	0	0	0	0	0	0	0	0	0	NA	NA	NA	NA	NA
Acat2l1	309.365	320.048	186.772	244.405	477.695	390.675	603.093	504.466	98.8307	0.889129	0.2042	4.35421	1.33548e-05	5.27808e-05
Tcp1	7282.01	7514.23	7108.31	7244.71	7463.93	7218.52	7485.75	8493.04	2338.72	0.073051	0.0704462	1.03697	0.299748	0.431299
Snora20	0	44.6821	48.2674	44.3072	0	0	117.204	44.725	0.801712	0.146879	1.61764	0.0907981	0.927653	0.959749
Snora29	0	169.596	183.205	168.173	130.056	202.826	55.6078	42.4398	2.68811	-0.23741	0.92206	-0.257478	0.79681	0.866398
Mrpl18	3912.95	3589.7	3339.9	3376.73	2771.63	2422.92	2499.12	2633.33	478.136	-0.461458	0.0917851	-5.02759	4.96681e-07	2.36001e-06
Pnldc1	68.093	69.6345	59.5507	97.8211	38.5663	113.814	45.664	66.7971	23.1068	-0.142509	0.371956	-0.383135	0.70162	0.799665
Mas1l	5.53885	0	0	11.2334	0	0	0	2.83484	0.828921	-2.20546	1.93909	-1.13737	0.255383	0.380427
Mas1	45.3199	46.3458	51.9188	45.957	17.5509	36.1299	29.2664	17.1816	20.2054	-0.923253	0.328941	-2.80674	0.00500452	0.0127696
LOC120099123	83.0423	90.5837	94.7941	96.8411	117.221	105.624	89.1026	80.7535	64.1193	0.109318	0.185993	0.587755	0.556697	0.679731
Igf2r	12326.8	13047.3	14955.9	14349.8	15000.2	12644.5	15695.2	13972.6	20321.3	0.0677942	0.095455	0.710222	0.477567	0.610841
LOC120100462	129.093	220.026	95.0721	87.2718	89.9881	0	57.7142	88.0947	2.08761	-1.18833	0.99441	-1.19501	0.232083	0.353199
Slc22a1	8.90645	20.4932	34.4362	31.6108	9.31276	41.3921	17.9183	20.5128	9.70588	-0.0802606	0.561685	-0.142893	0.886375	0.929449
Slc22a2	0	2.70297	2.91985	5.36058	5.52742	2.58606	3.54503	2.70556	1.12281	0.387186	1.2556	0.308367	0.757803	0.84104
LOC102553224	11.4982	11.7585	0	0	0	0	7.7108	0	0.630661	-1.62488	2.0115	-0.807792	0.41921	0.554883
Slc22a3	13.0165	1.6639	7.18964	4.94982	59.5452	46.166	34.9162	36.6409	14.6859	2.72688	0.494473	5.51473	3.49315e-08	1.87009e-07
Plg	20.9057	25.6548	23.0944	46.6392	19.6735	12.2726	16.8236	14.9797	10.0833	-0.876066	0.464771	-1.88494	0.0594377	0.114152
LOC120099124	8.48317	8.67522	4.90878	8.19279	5.06867	2.76666	10.836	4.54852	15.5003	-0.424424	0.430148	-0.986694	0.323793	0.457214
Map3k4	504.909	523.628	519.011	547.586	427.055	369.566	424.259	442.2	802.633	-0.334097	0.080804	-4.13465	3.55494e-05	0.000133024
LOC120100432	0	43.0272	0	0	0	0	0	0	0.119732	-0.647848	3.53381	-0.183328	0.85454	NA
Agpat4	780.239	664.919	783.822	811.692	1334.64	1091.97	1285.23	1415.12	757.436	0.753503	0.107821	6.98845	2.7793e-12	2.16277e-11
LOC108349099	0	0	5.67851	0	0	10.0587	0	10.5235	0.598141	1.71095	2.02134	0.846443	0.397306	0.533492
Prkn	266.342	295.412	273.782	300.277	64.7853	26.7677	66.9121	46.9489	195.155	-2.48053	0.21491	-11.5422	8.08334e-31	1.69154e-29
LOC120100099	0	0	0	0	0	0	0	0	0	NA	NA	NA	NA	NA
LOC120100100	0	0	0	0	0	0	0	0	0	NA	NA	NA	NA	NA
LOC120100101	0	1.43672	1.55201	2.84934	0	0	0	0	0.486527	-2.37328	2.07961	-1.14122	0.25378	0.378685
Pacrg	7.96647	8.14681	17.601	8.07846	4.16495	3.89722	0	0	1.46542	-2.26686	1.31608	-1.72243	0.084991	0.154501
LOC120100098	2.20137	2.81401	4.25572	3.90656	1.72635	0.538459	2.2144	0.563342	3.87622	-1.44126	0.752694	-1.91481	0.0555172	0.107534
Cahm	88.3679	80.3274	92.1961	104.545	30.7997	24.0166	39.507	50.2528	12.1632	-1.34708	0.414682	-3.24846	0.00116031	0.0033716
Qki	4567.94	4968.93	5535.19	5486.07	3115.77	2837.34	3149.09	3145.13	8077.97	-0.747308	0.0827097	-9.03531	1.63537e-19	2.02067e-18
LOC102549462	4.98545	5.09831	8.26109	5.89812	0	0	0	0.850534	3.53588	-4.46114	1.16578	-3.82675	0.000129847	0.000443676
LOC102549608	137.555	129.351	171.169	116.241	151.27	71.1599	154.804	95.4881	152.106	-0.234067	0.24303	-0.963122	0.335486	0.469589
Pabpc6	11.0759	11.3266	12.2355	11.2316	7.72078	18.0612	2.47588	5.66875	5.06109	-0.387596	0.639972	-0.605646	0.54475	0.670179
LOC120097713	0	0	0	0	0	0	0	0	0	NA	NA	NA	NA	NA
LOC108349524	2.63211	0	0	5.33822	2.75218	5.15054	14.121	2.69428	1.45404	1.55902	1.30387	1.19569	0.231819	0.352888
MGC94891	0	3.24689	0	3.21964	0	0	0	3.25	0.358307	-0.648352	2.33064	-0.278186	0.78087	NA
Pde10a	74.378	71.7267	111.966	99.2621	279.251	259.038	276.53	240.633	429.218	1.56369	0.147286	10.6167	2.49142e-26	4.2757e-25
Tbxt	0	0	0	0	0	1.27027	1.74132	1.32897	0.391433	2.11962	2.21317	0.95773	0.338199	0.471739
T2	2.49565	0	0	0	0	0	0	0	0.117082	-0.647848	3.53381	-0.183328	0.85454	NA
LOC120100103	0	5.46442	0	0	0	10.4561	7.16677	0	0.505872	1.38302	2.14401	0.64506	0.518888	0.647011
Prr18	12.4906	17.5633	13.7983	3.16654	24.4882	42.773	16.7527	35.1604	12.4626	1.36055	0.489259	2.78085	0.00542172	0.0137291
Sft2d1	5943.06	5581.59	6378.05	5777.72	5456.5	5345.89	5792.08	5395.53	915.029	-0.107711	0.0722194	-1.49144	0.135846	0.228622
Mpc1	10524.4	10564.9	10294.6	11029.8	6075.95	4600.6	6176.98	6262.4	1349.39	-0.876717	0.106191	-8.25603	1.50599e-16	1.57225e-15
Ccr6	4.59461	2.34931	6.34455	5.824	4.80422	1.12385	1.5406	0	2.7094	-1.35347	0.929658	-1.45588	0.145427	0.241991
Cep43	692.609	742.101	688.224	755.286	1084.49	1053.94	1043.31	1118.67	482.976	0.579683	0.0792296	7.3165	2.54519e-13	2.13576e-12
Rnaset2	3379.15	3218.7	3148.78	3140.52	2445.49	2473.46	2306.1	2536.1	2311.8	-0.400039	0.058805	-6.8028	1.02609e-11	7.61501e-11
Rps6ka2	1496.22	1432.41	1429.35	1358.75	709.146	915.902	719.782	845.338	1200.89	-0.839968	0.0989631	-8.4877	2.10773e-17	2.31428e-16
LOC120099125	0	2.4396	1.31767	0	0	2.33408	0	0	0.597911	-0.564499	2.12017	-0.266251	0.790046	0.862564
LOC120093055	0	0	0	0	0	0	0	0	0	NA	NA	NA	NA	NA
Gpr31	17.7503	6.05071	19.6086	5.99994	6.18668	17.367	0	12.113	1.6835	-0.39832	1.06652	-0.373475	0.708795	0.805583
Tcp10b	0	0	0	0	0	0	0	0	0	NA	NA	NA	NA	NA
Ttll2	1.87648	0	0	0	0	0	2.51677	0	0.274114	0.0734945	2.93753	0.0250192	0.98004	NA
Unc93a	0.935071	0.95624	0	1.89643	1.46659	2.2872	2.50828	1.43574	2.87625	0.992101	0.840636	1.18018	0.237929	0.360192
LOC120100245	0	0	0	0	0	0	0	0	0	NA	NA	NA	NA	NA
LOC103689976	0	0	0	0	0	0	0	0	0	NA	NA	NA	NA	NA
LOC102555131	0	0	1.00718	0	0.953325	0.892044	0	0	0.366316	0.779087	2.31031	0.337222	0.735949	NA
LOC120093143	0	0.30002	0.324093	0	0	0	0	0	0.249072	-1.38404	3.02792	-0.457092	0.647605	NA
LOC120093081	0	0	0	0	0	0	0	0	0	NA	NA	NA	NA	NA
LOC102546709	0.579897	1.18605	0	0	0.606351	0	0	0	0.478969	-1.21428	2.16489	-0.560897	0.574868	0.694967
LOC102546375	0	0	0	1.32291	0	0	0	0	0.118728	-0.647848	3.53381	-0.183328	0.85454	NA
LOC120100108	0	0	0	0	0	0	0	0	0	NA	NA	NA	NA	NA
LOC120100105	0	0	0	0	0	0	0	0	0	NA	NA	NA	NA	NA
LOC501391	0	0	0	0	0	0	0	0	0	NA	NA	NA	NA	NA
LOC102551311	1.66572	0	0	1.68913	0	0	0	0	0.235809	-1.35934	3.07359	-0.442265	0.658298	NA
LOC120100109	0	0	0	0	0	0	0	0	0	NA	NA	NA	NA	NA
LOC120093090	0	0	0	0	0	0	0	0	0	NA	NA	NA	NA	NA
LOC102555078	0	0	0.26032	0.238962	0.246399	0.230561	0	0	0.485043	0.0551638	1.98662	0.0277677	0.977847	0.989055
LOC103690986	0	0	0	0	0	0	0	0	0	NA	NA	NA	NA	NA
LOC120100107	0	0	0.645087	0	0	0	1.56642	0.597744	0.563252	1.49894	2.11845	0.707565	0.479216	0.612318
Smok2a	0	0	0	0	0	0	0	0	0	NA	NA	NA	NA	NA
RGD1560718	0	0	0	0	0	0	0	0	0	NA	NA	NA	NA	NA
Rnu6-75	0	0	0	0	0	0	0	0	0	NA	NA	NA	NA	NA
Rnu6-395	0	0	0	55.384	0	0	0	55.9063	0.238575	0.0734938	3.06486	0.0239795	0.980869	NA
LOC108348488	16.2381	13.2846	10.0454	14.4904	4.07493	18.4295	10.4539	13.2973	18.0824	-0.219109	0.410019	-0.534388	0.593073	0.70919
LOC120100106	15.1595	12.2952	19.9226	17.2279	16.3976	22.2482	18.2289	19.2631	63.0464	0.242937	0.201453	1.20593	0.227845	0.348143
Afdn	1715.78	1838.92	1951.9	1799.5	2865.06	2521.83	2812.07	2661.02	2786.66	0.571733	0.0711577	8.03474	9.37793e-16	9.27286e-15
LOC120100104	4.61689	2.02346	3.64303	3.34414	0.689644	2.58125	0	1.35027	3.23943	-1.48191	0.832876	-1.77927	0.0751948	0.139327
LOC103690990	3.64225	1.86235	4.02357	0	0	0	0	0	0.612574	-2.70275	1.9439	-1.39038	0.164415	0.267475
LOC103694999	0	0	0.490024	0	0	0	0	0	0.258679	-1.42231	3.5275	-0.403206	0.686797	NA
Vom2r7	0	0	0	0	0	0	0	0	0	NA	NA	NA	NA	NA
Vom1r1	0	0	0	0	0	0	0	0	0	NA	NA	NA	NA	NA
Vom2r8	0	0	0	0	0	0	0	0	0	NA	NA	NA	NA	NA
Vom2r9	0	0	0	0	0	0	0	0	0	NA	NA	NA	NA	NA
LOC102556502	0	0	0	0	0.609901	0	0	0	0.122423	0.794825	3.53381	0.22492	0.822042	NA
LOC685793	0	3.29851	0	0	0	0	0	0	0.119732	-0.647848	3.53381	-0.183328	0.85454	NA
LOC100910657	0	0	0	0	0	0	0	0	0	NA	NA	NA	NA	NA
LOC102556873	1.41481	0.361709	0.390732	0.358674	0	0.692127	0.474393	0.362056	1.34211	-0.734991	1.21426	-0.605301	0.544979	0.670321
Frmd1	4.4831	0	0	0	14.0629	0	0	0	0.48435	1.3356	2.61019	0.511687	0.60887	0.722761
LOC120099127	1.71552	0	0	0	1.79378	3.35695	0	1.75604	0.588459	1.72595	1.80371	0.956888	0.338624	0.472172
Dact2	72.5118	109.279	109.615	96.7515	353.825	156.828	358.306	287.783	142.186	1.57378	0.257014	6.1233	9.16551e-10	5.81025e-09
Smoc2	677.37	714.791	572.602	895.946	1533.56	1225.59	1672.18	1453.06	521.491	1.03855	0.149317	6.95535	3.51682e-12	2.7125e-11
Trnap-agg_2	0	0	0	0	0	0	0	0	0	NA	NA	NA	NA	NA
Thbs2	5409.37	5102.88	6365.68	6607.64	10541.9	12543	9409.79	8694.99	7636.16	0.810611	0.1336	6.06745	1.29958e-09	8.10859e-09
LOC120097714	0	0	0	0	0	4.35536	0	0	0.114553	0.794825	3.53381	0.22492	0.822042	NA
LOC108348724	10.2807	5.25672	0	0	10.7497	25.1468	20.6831	42.0941	2.60138	2.64547	1.10749	2.3887	0.0169079	0.0380771
Wdr27	30.9803	29.9535	26.1345	29.131	58.8974	36.9247	50.6172	50.7392	65.138	0.758294	0.198018	3.82942	0.000128448	0.000439405
LOC100125364	1400.48	1450.46	1428.66	1411.11	1485.39	1632.48	1467.93	1586.74	621.847	0.119207	0.07324	1.62762	0.103605	0.182536
Phf10	3608.27	3584.44	3967.55	3828.65	3965.31	3691.32	4226.14	3901.86	1292.12	0.0736329	0.072002	1.02265	0.306473	0.43838
Dynlt2	31.6881	16.2027	26.2542	24.1002	16.5668	7.75096	31.8756	0	2.28249	-0.8908	0.950091	-0.937594	0.348453	0.482705
Ermard	748.393	766.251	799.055	786.148	580.349	617.493	631.554	593.796	722.343	-0.356204	0.0690034	-5.16212	2.4417e-07	1.20213e-06
LOC120099128	0	7.79688	8.42249	0	15.9442	14.9193	10.2259	7.80437	0.999904	1.6363	1.44825	1.12984	0.258542	0.383845
LOC102550786	0	0	0	0	0	18.1024	0	37.8779	0.354248	2.01443	2.71442	0.742122	0.458013	NA
LOC102550953	1.70778	0	0	1.73179	30.3568	40.1018	16.0336	33.2143	8.44261	5.09943	1.09447	4.65928	3.17316e-06	1.36865e-05
LOC102550720	4.34923	0	0	2.20518	2.27382	8.51062	8.74993	0	1.40463	1.52994	1.406	1.08815	0.276531	0.404172
Dll1	194.985	147.22	235.53	138.593	331.544	358.372	349.507	270.474	130.184	0.872298	0.187229	4.659	3.17755e-06	1.37029e-05
Fam120b	360.712	373.47	363.203	381.972	349.519	400.272	345.951	403.448	698.99	0.0211603	0.0831611	0.25445	0.799148	0.867869
LOC102557016	0	0	0	0	0	0	0	0	0	NA	NA	NA	NA	NA
Psmb1	9034.84	9273.44	8416.64	9006.45	10645.3	9680.7	10670	10622.5	2718.43	0.219504	0.0630972	3.47883	0.000503614	0.00155771
Tbp	689.786	746.042	783.953	734.025	691.572	785.984	711.952	822.306	246.057	0.0314353	0.105951	0.296698	0.766697	0.847438
Pdcd2	1467.61	1623.77	1659.99	1539.03	1754.53	1382.01	1531.72	1558.67	292.589	-0.014329	0.106751	-0.134228	0.893223	0.934426
Prdm9	43.4366	55.7831	46.8682	29.7062	19.0122	12.8484	28.4517	13.4422	28.9239	-1.2819	0.324983	-3.94453	7.99577e-05	0.000283998
LOC102551889	323.356	345.235	366.196	278.407	297.705	232.803	357.32	233.153	140.138	-0.235977	0.170407	-1.38479	0.166118	0.269612
LOC120099138	12.8509	13.1418	0	13.0315	13.4371	37.7202	0	26.3088	1.06132	1.02368	1.35709	0.754324	0.450655	0.585573
LOC108349526	145.643	138.302	134.076	147.691	213.928	142.498	162.784	145.534	41.5445	0.230576	0.223912	1.02976	0.303121	0.43472
Chd1	1149.52	1245.95	1392.9	1297.1	1518.15	1634.54	1520.03	1537.34	1959.27	0.288827	0.0764401	3.77848	0.00015779	0.000532436
Rgmb	996.96	925.489	791.623	857.452	552.294	627.612	616.681	648.579	628.161	-0.547126	0.0998908	-5.47725	4.31995e-08	2.29156e-07
LOC120100349	0	0	0	0	0	0	0	0	0	NA	NA	NA	NA	NA
Trnaa-agc_2	0	0	0	0	0	0	0	0	0	NA	NA	NA	NA	NA
LOC120100130	0	0	0	0	0	0	0	0	0	NA	NA	NA	NA	NA
Riok2	1240.73	1427.83	1254.95	1322.53	1021.94	1217.05	1089.54	1211.57	361.076	-0.206913	0.100167	-2.06567	0.0388593	0.0790165
Lix1	15.6633	16.0179	20.4492	23.1033	2.97779	1.39319	5.72946	5.83029	7.49589	-2.27794	0.602355	-3.78173	0.00015574	0.000526377
Lnpep	1911.43	2172.89	1898.56	1987.52	1599.09	1458.66	1583.23	1523.82	3785.4	-0.370914	0.0687521	-5.39494	6.85468e-08	3.56392e-07
Znf431l-ps7	14.6599	16.2411	12.146	12.3883	4.47086	8.36693	5.7348	3.75153	14.9047	-1.30892	0.383679	-3.41149	0.000646078	0.0019623
LOC102552823	45.3308	46.357	60.699	32.0384	53.1441	48.384	36.8477	59.0565	32.547	0.113121	0.268832	0.420788	0.67391	0.777903
LOC102553133	0	0	0	0	0	0	0	0	0	NA	NA	NA	NA	NA
Spaca6	363.446	365.806	316.126	342.175	320.422	478.747	322.752	351.275	875.492	0.0873621	0.138147	0.632383	0.527137	0.654414
Mir99b	0	0	0	0	0	0	0	0	0	NA	NA	NA	NA	NA
Mir3596c	0	0	0	0	0	0	0	0	0	NA	NA	NA	NA	NA
Mirlet7e	0	0	0	0	0	0	0	0	0	NA	NA	NA	NA	NA
Mir125a	0	0	0	0	0	0	0	0	0	NA	NA	NA	NA	NA
Has1	246.266	191.213	229.226	224.293	262.269	336.882	253.84	242.747	102.011	0.302444	0.16394	1.84484	0.0650606	0.123214
LOC120099163	14.8305	12.133	9.82991	12.0312	6.20283	11.6082	3.97821	3.03616	2.90721	-0.946877	0.803653	-1.17822	0.23871	0.361255
Fpr1	15.4602	6.32409	17.0788	12.5421	6.46621	6.05056	12.4414	15.8254	3.49077	-0.344964	0.731622	-0.471506	0.637279	0.747038
LOC120100140	0	0	0	0	0	0	0	0	0	NA	NA	NA	NA	NA
LOC108349528	28.2592	28.8989	27.3155	46.5667	18.4677	24.1928	18.9509	18.0791	6.9847	-0.714318	0.515131	-1.38667	0.165541	0.269011
Fpr2	3.9146	0	0	0	0	7.66015	0	4.00707	0.466036	1.29191	2.16518	0.596675	0.550725	0.674782
Fpr3	0	0	0	0	0	0	0	0	0	NA	NA	NA	NA	NA
Fpr2l2	0	0	0	0	0	0	0	0	0	NA	NA	NA	NA	NA
Vom2r10	0	0	0	0	0	0	0	0	0	NA	NA	NA	NA	NA
Fpr2l3	0	0	0	0	0	0	0	0	0	NA	NA	NA	NA	NA
Vom1r2	0	0	0	0	0	6.11379	0	0	0.114553	0.794825	3.53381	0.22492	0.822042	NA
Vom1r3	0	0	0	0	0	0	0	0	0	NA	NA	NA	NA	NA
Vom1r4	0	0	0	0	0	0	0	0	0	NA	NA	NA	NA	NA
Vom2r11	0	0	0	0	0	0	0	0	0	NA	NA	NA	NA	NA
Vom1r5	0	0	0	0	0	0	0	0	0	NA	NA	NA	NA	NA
LOC681871	0	0	0	0	0	0	0	0	0	NA	NA	NA	NA	NA
Fpr2l1	0	0	0	0	0	0	0	0	0	NA	NA	NA	NA	NA
Vom1r6	0	0	0	0	0	0	0	0	0	NA	NA	NA	NA	NA
Vom1r7	0	0	0	0	0	0	0	0	0	NA	NA	NA	NA	NA
Vom1r8	0	0	0	0	0	0	0	0	0	NA	NA	NA	NA	NA
Vom1r9	0	0	0	0	0	0	0	0	0	NA	NA	NA	NA	NA
Vom1r10	0	0	0	0	0	0	0	0	0	NA	NA	NA	NA	NA
Vom1r11	0	0	0	0	0	0	0	0	0	NA	NA	NA	NA	NA
Vom1r12	0	0	0	0	0	0	0	0	0	NA	NA	NA	NA	NA
Vom1r13	0	0	0	0	0	0	0	0	0	NA	NA	NA	NA	NA
LOC120098104	0	0	0	0	0	0	0	0	0	NA	NA	NA	NA	NA
Vom1r15	0	0	0	0	0	0	0	0	0	NA	NA	NA	NA	NA
Ppp2r1a	11481.1	11228	11216.7	11746.8	11036.5	9712.93	11655.1	11997.2	4099.53	-0.0410367	0.0788929	-0.520157	0.602954	0.717763
Vom1r16	0	0	0	0	0	0	0	0	0	NA	NA	NA	NA	NA
Zfp160	282.476	296.416	305.063	285.378	274.423	352.689	278.493	318.279	265.842	0.069967	0.11297	0.619341	0.535692	0.662147
Vom1r17	0	0	0	0	0	0	0	0	0	NA	NA	NA	NA	NA
Vom1r112	0	0	0	5.95035	0	0	0	0	0.118728	-0.647848	3.53381	-0.183328	0.85454	NA
Vom1r20	0	0	0	0	0	0	0	0	0	NA	NA	NA	NA	NA
LOC102557368	0	0	0	0	0	0	0	0	0	NA	NA	NA	NA	NA
Vom1r21	0	0	0	0	0	0	0	0	0	NA	NA	NA	NA	NA
Zfp35-ps1	1547.71	1495.22	1579.54	1525.36	1407.04	1615.89	1571.46	1535.43	1024.45	-0.00432101	0.0697374	-0.0619612	0.950594	0.975602
LOC108349017	169.167	206.265	222.815	257.317	204.097	229.173	226.89	126.542	29.5523	-0.126085	0.276716	-0.455647	0.648644	0.75611
LOC102552527	321.536	345.197	312.221	334.179	441.493	405.276	471.154	421.662	312.358	0.40193	0.0948515	4.23746	2.2606e-05	8.68191e-05
Zfp54	106.193	98.495	94.1214	111.442	152.354	131.687	160.646	113.757	91.85	0.437127	0.164607	2.65559	0.00791706	0.0193336
Zfp51	177.503	161.7	234.402	223.446	192	175.666	203.865	170.209	176.609	-0.105416	0.150439	-0.700721	0.483477	0.616226
LOC120099215	5.52001	0	0	0	5.77183	0	0	0	0.239505	0.0734938	3.06091	0.0240105	0.980844	NA
Trnar-ccu	0	0	0	0	0	0	0	0	0	NA	NA	NA	NA	NA
Zfp53	218.24	197.276	236.783	229.212	138.548	144.894	148.968	159.568	88.5358	-0.573784	0.153358	-3.74146	0.000182956	0.000609241
LOC102547319	19.0527	21.9195	23.6783	14.4904	19.9219	32.6223	6.38849	26.8163	8.10618	0.155273	0.511753	0.303414	0.761574	0.843398
Zfp52	251.401	260.306	249.949	293.175	341.731	408.929	316.111	369.925	185.655	0.449943	0.125746	3.57819	0.000345988	0.00110035
Zfp948	550.797	553.207	570.433	548.566	327.042	461.917	292.858	401.712	441.218	-0.579378	0.137999	-4.19842	2.68781e-05	0.000102067
LOC108348215	129.902	134.662	159.228	117.292	104.197	196.739	71.6003	125.684	68.3816	-0.106719	0.273962	-0.389538	0.696878	0.796071
Zfp51l1	269.986	295.567	290.604	243.946	260.587	284.476	201.947	258.647	142.456	-0.120741	0.141494	-0.853331	0.393476	0.529254
RGD1565566	202.86	49.3935	96.0422	107.754	111.108	75.6114	51.825	19.7764	8.65834	-0.815924	0.595191	-1.37086	0.170419	0.275566
Vom1r22	0	0	0	0	6.71097	0	0	0	0.122423	0.794825	3.53381	0.22492	0.822042	NA
Vom1r23	0	0	0	0	0	0	0	0	0	NA	NA	NA	NA	NA
LOC102553001	64.3515	92.1316	75.8279	114.561	273.634	330.2	358.665	242.992	127.097	1.79354	0.2023	8.86577	7.59742e-19	8.9509e-18
Zfp748-ps1	549.595	541.757	553.931	573.121	485.801	684.632	558.547	553.876	372.059	0.0426305	0.116072	0.367277	0.713412	0.808672
LOC120093134	259.348	353.003	270.359	407.455	1130.55	1445.65	1102.32	1116.11	390.068	1.8939	0.162758	11.6363	2.69483e-31	5.70002e-30
LOC102548728	92.2614	96.4011	68.6856	113.897	121.636	137.366	115.673	164.244	53.1309	0.539815	0.216806	2.48985	0.0127796	0.02962
LOC120100076	8.61055	11.7406	15.8534	11.6421	9.00335	16.8492	3.84956	5.87595	3.4031	-0.380786	0.738687	-0.515491	0.60621	0.720547
Znf845l-ps1	286.057	285.762	282.357	282.021	311.57	355.033	268.211	287.391	208.501	0.110359	0.117774	0.937038	0.348739	0.483004
Zfp758	498.165	512.885	583.785	541.008	476.897	505.521	496.598	506.486	286.712	-0.103915	0.096463	-1.07725	0.281367	0.409592
Vom2r12	0	0	0	2.24822	0	0	0	0	0.118728	-0.647848	3.53381	-0.183328	0.85454	NA
LOC120099221	0	0	0	0	0	0	0	0	0	NA	NA	NA	NA	NA
Rnu6-95	0	0	0	0	0	0	0	0	0	NA	NA	NA	NA	NA
Rnu6-672	0	0	0	0	0	0	0	0	0	NA	NA	NA	NA	NA
LOC102555644	487.835	566.118	477.988	451.676	292.747	456.548	304.39	390.801	189.234	-0.452492	0.162129	-2.79094	0.00525544	0.0133399
LOC102555377	468.816	446.109	533.894	495.597	511.022	487.028	507.399	491.006	254.905	0.0383972	0.10084	0.380772	0.703373	0.801031
LOC682225	19.0858	18.6692	35.751	26.0859	50.325	47.9019	40.0669	42.4708	39.5565	0.871171	0.253083	3.44223	0.000576929	0.00176571
LOC120099242	5.46688	0	0	16.6312	28.5814	10.6977	14.6646	33.576	2.34763	1.97106	1.07507	1.83342	0.06674	0.125959
Zfp420-ps2	249.654	307.485	297.935	317.841	282.003	297.752	285.96	253.686	147.28	-0.0673171	0.131041	-0.51371	0.607455	0.721517
Zfp945	190.362	202.322	219.474	232.657	269.451	223.664	278.731	246.763	262.456	0.267037	0.115819	2.30564	0.0211307	0.046295
Vom2r80	0	4.54513	2.45491	6.76049	0	4.34854	5.96109	0	1.26816	-0.472416	1.37769	-0.342904	0.73167	0.821577
Zfp40	291.53	332.156	253.791	255.462	185.549	316.239	210.379	261.114	155.642	-0.215327	0.182931	-1.17709	0.239159	0.361747
Vom2r15	0	0	0	0	0	0	0	0	0	NA	NA	NA	NA	NA
LOC682419	0	0	0	0	0	0	0	0	0	NA	NA	NA	NA	NA
Vom2r16	0	0	2.46069	0	2.3291	0	2.98756	2.2801	0.528642	1.41053	1.88893	0.746731	0.455226	0.590016
LOC120097717	0	0	0	0	0	0	0	0	0	NA	NA	NA	NA	NA
Vom2r17	0	0	0	0	2.30739	0	0	0	0.122423	0.794825	3.53381	0.22492	0.822042	NA
LOC108348195	4.37772	0	0	0	4.57743	0	0	0	0.479009	0.0996172	2.64219	0.0377025	0.969925	0.985817
Vom2r19	0	0	0	0	0	0	0	2.1982	0.119847	0.794825	3.53381	0.22492	0.822042	NA
Vom2r18	0	0	0	0	0	0	0	0	0	NA	NA	NA	NA	NA
Vom2r22	0	0	0	0	0	0	0	0	0	NA	NA	NA	NA	NA
Actl9b	0	0	0	0	0	0	0	0	0	NA	NA	NA	NA	NA
Vom2r23	0	0	0	0	0	0	0	0	0	NA	NA	NA	NA	NA
Vom2r24	0	0	0	0	0	0	0	0	0	NA	NA	NA	NA	NA
Vom2r25	0	0	0	0	0	0	0	0	0	NA	NA	NA	NA	NA
Vom1r24	0	0	0	0	0	0	0	0	0	NA	NA	NA	NA	NA
Vom1r27	0	0	0	0	0	0	0	0	0	NA	NA	NA	NA	NA
Vom1r4l	0	0	0	0	0	0	0	0	0	NA	NA	NA	NA	NA
Vom1r63	0	0	0	0	0	0	0	0	0	NA	NA	NA	NA	NA
Vom1r110	0	0	0	0	0	0	0	0	0	NA	NA	NA	NA	NA
Vom1r28	0	0	0	0	0	0	0	0	0	NA	NA	NA	NA	NA
Vom1r29	0	0	0	0	0	0	0	0	0	NA	NA	NA	NA	NA
LOC100911184	0	0	0	0	0	0	0	0	0	NA	NA	NA	NA	NA
Zik1	167.616	181.553	129.286	167.96	200.152	207.664	216.829	218.276	175.814	0.379733	0.129219	2.93867	0.00329623	0.00874062
LOC120099261	0	0	0	0	0	0	0	0	0	NA	NA	NA	NA	NA
Vom1r30	0	0	0	0	0	0	0	0	0	NA	NA	NA	NA	NA
Vom2r26	0	0	0	0	1.48703	0	0	0	0.122423	0.794825	3.53381	0.22492	0.822042	NA
Lilrc2	12.924	19.8248	28.5541	6.55283	388.515	496.313	411.681	449.794	65.7397	4.70857	0.360438	13.0635	5.32502e-39	1.4573e-37
Pira12	16.8341	5.73838	10.8479	14.2256	23.4693	12.3529	31.9858	15.7957	10.9542	0.784854	0.475936	1.64907	0.0991323	0.175787
Lilrb2	370.91	341.817	316.835	279.906	193.915	196.219	193.783	132.443	109.99	-0.873683	0.170221	-5.13264	2.85704e-07	1.39524e-06
Pira2	180.736	165.372	124.786	139.869	55.9482	87.253	55.8174	85.1994	88.1256	-1.09472	0.207193	-5.28358	1.26684e-07	6.40984e-07
LOC120099266	47.7319	32.5416	40.1745	32.2686	23.7664	22.2386	30.4853	23.2663	13.0051	-0.628878	0.379023	-1.65921	0.0970737	0.172865
Lilrb1	108.485	92.1016	79.1411	64.3453	40.6649	36.0482	38.4345	48.1902	29.0239	-1.07406	0.281627	-3.81379	0.000136854	0.000466333
Pirb	3143.16	2872.63	2798.11	2639.55	2016.7	2668.12	2211.15	2412.54	1214.97	-0.298506	0.104624	-2.85312	0.00432921	0.011195
LOC120099276	28.0132	23.592	18.2035	16.71	8.61504	20.9593	8.84047	10.1205	9.59583	-0.813196	0.472402	-1.72141	0.0851769	0.154781
Rps9	38116.6	33249.9	34671.4	33912.4	49401.3	40750.3	46626.2	47094.8	5880.54	0.393679	0.0822178	4.78824	1.68251e-06	7.54135e-06
Tsen34	3809.03	3748.64	3326.12	3220.43	3100.78	3282.56	3278.71	3654.39	1343.51	-0.0829124	0.0889467	-0.932158	0.351255	0.485171
Mboat7	2016.25	2033.97	1825.11	1977.67	3616.83	3435.55	3598.53	3780.66	1146.52	0.877276	0.0685924	12.7897	1.87194e-37	4.85777e-36
Tmc4	22.1398	12.5783	13.5876	4.98912	28.2942	24.0686	42.892	22.6627	8.14879	1.1238	0.527609	2.12999	0.0331724	0.0689339
Leng1	523.085	531.78	475.876	599.084	402.168	352.232	503.483	387.407	143.647	-0.382609	0.146299	-2.61526	0.00891605	0.0214542
Cnot3	1837.27	1838.37	1861.21	1770.74	1658.18	1743.36	1471.08	1761.1	824.456	-0.136848	0.0788973	-1.7345	0.0828288	0.151118
Mir3572	0	0	0	0	0	0	0	0	0	NA	NA	NA	NA	NA
Prpf31	1649.9	1554.3	1553.68	1579.61	1329.71	1635.08	1252.28	1459.01	595.058	-0.156322	0.0983872	-1.58885	0.112095	0.195175
Tfpt	1650.14	1419.25	1759.67	1441.19	1580.8	1479.18	1528.77	1469.43	302.659	-0.0491766	0.105126	-0.467789	0.639936	0.749369
Ndufa3	10525.4	9307.28	7251.23	7934.44	5631.13	4468.37	6893.77	5194.29	409.17	-0.662421	0.160647	-4.12346	3.73226e-05	0.000139393
Oscar	131.497	112.549	107.369	100.009	94.1546	158.025	115.022	149.233	79.2817	0.198479	0.201273	0.986115	0.324077	0.457478
LOC100359972	0	2.32069	0	0	0	2.22031	0	0	0.234286	0.0734937	3.08197	0.0238463	0.980975	NA
LOC120099280	7.61406	0	0	0	0	0	0	0	0.117082	-0.647848	3.53381	-0.183328	0.85454	NA
Tarm1	2.0952	0	0	0	2.19078	2.04996	0	0	0.354058	0.778978	2.32885	0.33449	0.73801	NA
Vstm1	1.01051	0	1.11631	2.04944	3.16983	1.97738	0	2.06876	1.31995	0.832348	1.22629	0.678754	0.497294	0.6286
Cacng6	221.896	184.65	161.014	176.482	122.833	68.1111	166.312	140.29	66.8218	-0.594143	0.248986	-2.38625	0.0170212	0.0382956
Cacng8	8.97329	13.7646	4.95637	4.54971	18.7653	8.77952	0	13.7778	1.91977	0.396121	1.00241	0.395171	0.692717	0.793092
Mir935	0	0	0	0	0	0	0	0	0	NA	NA	NA	NA	NA
LOC103691003	0.972452	0.994466	0	0.986122	0	0	0	0.995421	0.475389	-1.21456	1.91511	-0.634198	0.525951	0.653329
Cacng7	11.1331	6.83106	4.91945	2.25791	27.9383	28.3209	17.9183	34.1881	7.02019	2.11404	0.605651	3.49053	0.000482071	0.00149569
Prkcg	158.241	121.368	174.808	141.054	121.426	98.638	112.965	104.502	94.7748	-0.445523	0.166677	-2.67298	0.00751818	0.0184573
Myadm	6045.1	5388.03	5238.79	5203.31	4808.91	5163.22	4381.54	5148.9	3450.86	-0.16517	0.0836364	-1.97486	0.0482845	0.095351
Or6al1	0	0	0	0	0	0	0	0	0	NA	NA	NA	NA	NA
LOC103689958	0	0	0	0	0	0	0	0	0	NA	NA	NA	NA	NA
Or6al2	0	0	0	0	0	0	0	0	0	NA	NA	NA	NA	NA
Nlrp12	0	0	0	0	0	0.896867	0	0	0.229107	1.46357	3.53024	0.414581	0.678449	NA
Mir295-1	0	0	0	0	0	0	0	0	0	NA	NA	NA	NA	NA
Mir294	0	0	0	0	0	0	0	0	0	NA	NA	NA	NA	NA
Mir293	0	0	0	0	0	0	0	0	0	NA	NA	NA	NA	NA
Mir291b	0	0	0	0	0	0	0	0	0	NA	NA	NA	NA	NA
Mir292	0	0	0	0	0	0	0	0	0	NA	NA	NA	NA	NA
Mir291a	0	0	0	0	0	0	0	0	0	NA	NA	NA	NA	NA
Mir290	0	0	0	0	0	0	0	0	0	NA	NA	NA	NA	NA
LOC292543	17.0381	13.0679	16.4692	12.9582	0	0	2.85649	0	3.42982	-4.40288	1.16397	-3.78263	0.00015518	0.000524832
Vom2r27	0	0	0	0	0	0	0	0	0	NA	NA	NA	NA	NA
Nlrp4a	0	0	0	0	0	0	0	0	0	NA	NA	NA	NA	NA
Nlrp4f	0	0	0	0	0	0	0	0	0	NA	NA	NA	NA	NA
Vom1r31	0	0	0	0	0	0	0	0	0	NA	NA	NA	NA	NA
Vom2r28	0	0	0	0	0	0	0	0	0	NA	NA	NA	NA	NA
Zfp418	195.143	160.72	172.169	152.731	215	172.989	191.467	191.708	129.798	0.178924	0.139761	1.28022	0.200469	0.314198
LOC691135	187.786	171.919	142.249	163.222	196.353	201.23	206.288	197.714	96.0227	0.265309	0.148286	1.78917	0.0735869	0.136821
Zfp772	158.049	151.732	138.964	130.833	151.769	186.195	134.109	118.86	42.4882	0.0336002	0.223069	0.150627	0.88027	0.925115
LOC108349540	8.98038	9.18368	9.92057	9.10662	14.0851	4.39323	6.02235	9.19249	1.84831	-0.132425	0.956266	-0.138482	0.88986	0.931983
Zfp773-ps1	45.7764	31.2085	29.4985	23.21	5.98309	35.4571	15.3491	39.048	13.8441	-0.421423	0.503739	-0.83659	0.402823	0.539067
Zfp954	368.127	402.931	305.001	335.389	315.756	281.389	308.588	323.832	107.516	-0.201632	0.147198	-1.36981	0.170748	0.275977
LOC102547517	0	0	0	0	0	0	0	6.79235	0.119847	0.794825	3.53381	0.22492	0.822042	NA
Znf773	0	0	0	0	0	0	0	0	0	NA	NA	NA	NA	NA
Aurkc	681.868	641.389	564.941	665.361	487.648	506.652	448.641	454.341	162.019	-0.427157	0.121998	-3.50135	0.000462914	0.0014409
LOC103691033	621.164	612.317	623.201	749.68	592.005	498.157	609.134	531.601	278.088	-0.228161	0.116094	-1.96532	0.0493772	0.0971935
LOC103690204	29.5972	15.7916	11.3725	13.0492	8.07324	12.5905	5.1778	11.8551	9.78145	-0.867855	0.497014	-1.74614	0.0807872	0.14807
Usp29	18.9385	17.1325	23.3352	16.9888	10.6629	18.5295	17.5851	19.3858	22.9145	-0.205005	0.298865	-0.685945	0.492748	0.624428
Mir3099	0	0	0	0	0	0	0	0	0	NA	NA	NA	NA	NA
LOC120100463	0	0	0	0	0	0	0	0	0	NA	NA	NA	NA	NA
Peg3	2449.23	2442.49	2585.43	2669.32	1469.24	1576.48	1366.88	1320.38	2904.29	-0.823074	0.076727	-10.7273	7.57682e-27	1.32936e-25
Apeg3	0	0	0	0	0	0	0	0	0	NA	NA	NA	NA	NA
Zim1	720.51	709.053	827.333	819.006	306.37	434.957	330.309	285.057	821.851	-1.17996	0.137146	-8.60367	7.72064e-18	8.66293e-17
LOC102548092	0	0	0	0	0	0	0	0.635993	0.119847	0.794825	3.53381	0.22492	0.822042	NA
Or10am5	0	0	0	0	0	0	0	0	0	NA	NA	NA	NA	NA
Or6z1	0	0	0	0	0	0	0	0	0	NA	NA	NA	NA	NA
Olr5	0	0	0	0	0	0	0	0	0	NA	NA	NA	NA	NA
Or6z7	0	0	0	0	0	0	0	0	0	NA	NA	NA	NA	NA
Or6z5	0	0	0	0	0	0	0	0	0	NA	NA	NA	NA	NA
Or6z3	0	0	0	0	0	0	0	0	0	NA	NA	NA	NA	NA
LOC103691061	0	0	0	0	0	0	0	0	0	NA	NA	NA	NA	NA
Smim17	20.6624	12.6781	13.6954	8.38114	6.4815	14.1513	5.54258	12.6903	10.6849	-0.48767	0.469114	-1.03956	0.298547	0.429826
Zfp28	324.123	321.711	293.115	330.29	275.779	245.615	225.884	266.724	168.253	-0.320435	0.119103	-2.69041	0.00713642	0.0176134
Zfp78	122.877	110.796	84.656	111.206	91.1812	96.9546	79.7446	104.14	71.0288	-0.20352	0.181168	-1.12338	0.261278	0.386779
Znf829l-ps1	7.46153	26.7066	8.2427	13.2412	13.6534	7.30041	15.0114	13.3661	6.58933	-0.191189	0.584504	-0.327096	0.743595	0.830383
Zfp583	88.613	113.274	80.7594	76.3798	104.237	114.877	101.022	104.312	41.4073	0.243402	0.219841	1.10717	0.268219	0.394806
Zfp667	129.338	155.885	171.795	140.524	96.5987	105.454	115.647	116.632	78.4638	-0.460991	0.169051	-2.72694	0.00639246	0.0159274
Eddm13	9.11732	27.9712	0	9.24549	0	0	0	0	0.595006	-2.67202	1.99736	-1.33777	0.180971	0.289354
Zscan5b	0	0	0	0	0	0	0	0	0	NA	NA	NA	NA	NA
Galp	0	0	0	0	8.70852	0	0	0	0.122423	0.794825	3.53381	0.22492	0.822042	NA
Zfp444	1233.94	1250.23	1213.76	1215.2	985.156	1076.4	988.791	1064.95	742.723	-0.254156	0.0687858	-3.69489	0.000219979	0.000723429
Zfp787	1092.13	987.475	1095.23	1089.15	742.401	722.467	838.01	671.282	328.234	-0.524408	0.100035	-5.24226	1.58624e-07	7.94908e-07
Nlrp5	0	1.98519	4.28897	1.96854	0	0	0	0	0.497139	-2.39581	2.07512	-1.15454	0.248279	0.372529
Nlrp4	0	0	0	0	0	0	0	0	0	NA	NA	NA	NA	NA
RGD1564651	0	0	0	0	0	0	0	0	0	NA	NA	NA	NA	NA
LOC691325	0	0	0	0	0	0	0	0	0	NA	NA	NA	NA	NA
Obox2	0	0	0	0	0	0	0	0	0	NA	NA	NA	NA	NA
LOC120098145	0	0	0	0	0	0	0	0	0	NA	NA	NA	NA	NA
LOC120098147	0	0	0	0	0	0	0	0	0	NA	NA	NA	NA	NA
Vom1r32	0	0	0	0	0	0	0	0	0	NA	NA	NA	NA	NA
Nlrp9	0	0	0	0	0	0	0	0	0	NA	NA	NA	NA	NA
Vom1r39	0	0	0	0	0	0	0	0	0	NA	NA	NA	NA	NA
LOC120099323	0	0	0	0	0	0	0	0	0	NA	NA	NA	NA	NA
Vom1r34	0	0	0	0	0	0	0	0	0	NA	NA	NA	NA	NA
LOC120099328	0	0	0	0	0	0	0	0	0	NA	NA	NA	NA	NA
Vom1r35	0	0	0	0	0	0	0	0	0	NA	NA	NA	NA	NA
LOC120093107	0	0	0	0	0	0	0	0	0	NA	NA	NA	NA	NA
Vom1r36	0	0	0	0	0	0	0	0	0	NA	NA	NA	NA	NA
Vom1r37	0	0	0	0	0	0	0	0	0	NA	NA	NA	NA	NA
Vom1r38	0	0	0	0	0	0	0	0	0	NA	NA	NA	NA	NA
Rasl2-9	47.7319	19.525	21.0916	14.5209	24.9547	14.0103	6.40191	19.5437	4.11548	-0.639641	0.710712	-0.9	0.36812	0.502396
Rfpl4a	0	0	0	7.97775	0	0	0	0	0.237455	-1.3657	3.53169	-0.386701	0.698978	NA
Epn1	6036.02	5680.85	5713.05	5336.7	5141.7	4597.69	5569.49	5289.43	2396.45	-0.145144	0.0796629	-1.82197	0.0684589	0.128503
U2af2	5191.73	5202	5094.39	5171.65	5185.24	4906.45	5051.01	5160.02	2926.5	-0.0252468	0.0470778	-0.536278	0.591766	0.70813
Ccdc106	536.924	569.721	486.104	491.253	413.676	635.926	541.455	471.091	120.247	-0.0157784	0.161894	-0.0974611	0.92236	0.956583
Zfp580	783.461	801.197	933.812	763.113	840.76	887.576	829.576	918.04	153.498	0.0871982	0.123576	0.705625	0.480421	0.613559
LOC120100122	53.085	0	0	53.8312	0	0	0	0	0.235809	-1.35934	3.07359	-0.442265	0.658298	NA
Zfp865	321.968	324.342	307.898	299.692	266.31	286.805	293.258	295.14	116.724	-0.136879	0.130927	-1.04546	0.295811	0.426625
Znf865	446.028	410.567	455.813	438.852	367.111	402.668	384.826	340.386	716.647	-0.228448	0.0817799	-2.79344	0.00521501	0.0132539
Fiz1	607.638	609.386	706.924	645.947	402.086	509.791	468.514	489.779	354.188	-0.457138	0.107189	-4.26479	2.00087e-05	7.72642e-05
Zfp524	773.346	827.214	864.13	797.738	706.385	626.19	953.774	805.26	167.384	-0.0849096	0.144957	-0.585756	0.558039	0.680787
Zfp579	739.471	791.59	730.901	673.126	750.597	837.741	719.197	725.952	323.195	0.0498413	0.0993864	0.501491	0.616026	0.729121
Sbk3	3.41352	3.49079	3.77089	3.4615	23.2	10.0194	25.1806	22.7119	6.53395	2.50902	0.674739	3.71851	0.000200399	0.000663296
Sbk2	4.64249	2.3738	5.12853	7.06163	7.28142	6.81337	0	4.75215	1.91938	0.0280818	0.971965	0.0288918	0.976951	0.988681
Ssc5d	1017.22	997.967	1168.18	1183.76	1095.47	1274.13	1031.63	978.879	941.365	0.00529703	0.108754	0.0487066	0.961153	0.98114
Nat14	330.298	289.902	290.179	324.392	315.453	279.908	348.822	303.491	111.755	0.00752926	0.140264	0.0536791	0.957191	0.979162
Zfp628	445.013	466.148	421.617	435.599	365.142	334.111	350.242	347.969	239.882	-0.340775	0.0989082	-3.44537	0.000570281	0.00174672
LOC684792	40.3989	57.8389	62.4798	40.9668	33.7935	39.5266	32.5104	53.7591	10.4702	-0.321972	0.42173	-0.763455	0.445192	0.579914
Isoc2a	822.345	767.944	655.491	754.01	653.905	703.412	637.333	630.066	267.464	-0.192631	0.106931	-1.80145	0.0716323	0.133576
Isoc2b	1972.94	1851.78	1915.77	1900.19	1257.55	1225.19	1353.29	1171.15	328.75	-0.613576	0.0901858	-6.80347	1.02127e-11	7.58407e-11
Shisa7	19.867	17.7771	15.0885	16.9984	19.475	12.1487	13.323	15.8877	24.6227	-0.195753	0.280825	-0.697064	0.485762	0.618336
Ube2s	9185.21	9687.26	9537.9	9800.4	11170.5	11243.8	10615.8	11432.2	1615.5	0.219534	0.0571921	3.83853	0.000123773	0.000424832
Rpl28	18256.1	16141.8	17056.1	15888.6	26986.4	23323.5	29713.7	25946.8	5590.87	0.653787	0.0908059	7.19983	6.02865e-13	4.94614e-12
Tmem238	365.65	379.05	354.131	314.917	272.345	392.059	362.775	456.321	67.7224	0.0715731	0.194683	0.367639	0.713142	0.808573
Tmem190	91.1245	93.1874	60.3987	92.4054	25.4084	112.932	40.7394	87.0583	11.6264	-0.321328	0.474745	-0.676843	0.498506	0.629727
Il11	18.6913	12.743	13.7655	14.7421	3958.75	2584.67	4172.64	3888.21	826.704	7.92457	0.318118	24.9108	5.68762e-137	1.14545e-134
Garin5b	0	0	1.84769	0	29.731	44.1846	22.4331	53.0747	10.5891	6.16548	1.09654	5.62268	1.88012e-08	1.03872e-07
Cox6b2	722.921	686.48	524.798	586.466	1652.18	1626.81	1939.2	1723.13	107.27	1.45384	0.157569	9.22667	2.79164e-20	3.58471e-19
Kmt5c	1755.79	1688.22	1828.38	1625.15	1751.36	1583.28	1670.12	1560.63	1111.41	-0.0714239	0.0730608	-0.977596	0.328274	0.462019
LOC120099388	36.5671	56.0924	33.6629	37.0812	15.9314	11.9258	0	12.4769	7.828	-1.9545	0.573259	-3.40945	0.000650949	0.00197582
Tmem150b	155.409	143.258	82.2126	79.9067	38.9081	134.92	61.6508	80.6601	41.5576	-0.537158	0.37589	-1.42903	0.152996	0.252177
Brsk1	525.971	488.98	572.233	470.735	1052.02	886.929	1066.18	1009.49	356.863	0.963328	0.1065	9.04533	1.4921e-19	1.85142e-18
LOC108349434	0	6.08876	0	0	0	5.82541	15.9712	0	0.548351	1.4857	2.12822	0.698097	0.485116	0.617747
Hspbp1	1715.69	1648.92	1494.17	1439.14	1755.64	1652.56	1626.42	1957.41	467.069	0.151737	0.100904	1.50377	0.132641	0.22427
Ppp6r1	4732.54	4737.05	4633.36	4571.74	4051.69	4121.53	4319.58	4753.6	3226.79	-0.114835	0.0684627	-1.67734	0.0934769	0.167562
Tmem86b	150.432	143.228	143.259	199.888	65.0873	81.2046	111.317	90.2669	22.2251	-0.889834	0.30574	-2.91043	0.00360937	0.00948662
Ptprh	16.2805	18.499	25.9783	5.50313	28.372	14.1591	21.8358	20.3684	9.77304	0.358687	0.490439	0.731359	0.46456	0.598264
LOC108349515	24.6025	34.5942	6.79454	21.8298	9.6468	24.0712	12.374	22.0356	5.9372	-0.356628	0.61047	-0.584185	0.559096	0.681512
Syt5	118.459	124.169	157.033	180.186	120.766	144.876	119.16	145.508	43.89	-0.12161	0.22421	-0.54239	0.58755	0.704543
Dnaaf3	90.797	82.0557	67.6461	89.9321	152.344	142.551	161.428	144.816	51.6537	0.855687	0.197325	4.33644	1.44806e-05	5.69153e-05
Tnni3	81371.9	75433	77784.8	71154.2	8701.91	4193.98	11132.1	9346.17	7122.93	-3.19614	0.228042	-14.0156	1.25205e-44	4.04139e-43
Tnnt1	198.563	190.751	152.881	225.76	56.6238	64.7583	64.5616	86.2283	20.2391	-1.49564	0.331138	-4.51665	6.28254e-06	2.61086e-05
Ppp1r12c	3589.8	3511.37	3350.42	3386.52	2752.22	2785.16	2712.7	2667.35	1540.53	-0.342019	0.0563044	-6.07446	1.24405e-09	7.7796e-09
Eps8l1	7.36479	16.9459	7.11885	9.33539	10.5885	15.3122	8.6431	10.3658	10.8961	0.150413	0.443279	0.339319	0.734369	0.823046
Rdh13	483.21	492.535	395.988	437.16	373.161	359.99	357.934	399.255	244.617	-0.27947	0.111204	-2.51313	0.0119665	0.0279534
Gp6	401.334	430.868	454.395	402.631	286.731	493.28	243.279	347.949	250.886	-0.296026	0.195392	-1.51504	0.129763	0.220337
Nlrp2	1.67951	0	0	0	0	0	0	0	0.117082	-0.647848	3.53381	-0.183328	0.85454	NA
Ncr1	0	0	0	0	0	0	0	0	0	NA	NA	NA	NA	NA
Fcar	0	3.33449	3.60204	0	20.4565	19.1416	26.2397	33.3769	3.8116	3.87379	1.14953	3.3699	0.000751952	0.00225969
LOC108349720	17.8479	4.56298	19.7164	0	0	8.73124	17.9535	4.56736	1.92547	-0.477428	1.16869	-0.408514	0.682896	0.785199
Kir3dl1	4.39296	0	0	0	4.59336	0	0	0	0.239505	0.0734938	3.06091	0.0240105	0.980844	NA
Lilrb4	14499.8	12262.1	13749.3	14213.1	3938.81	5423.08	4106.33	4504.45	2727.23	-1.6056	0.11323	-14.18	1.21825e-45	4.0775e-44
Lilrb3	3265.16	2287.88	2434.66	2296.22	9.03204	14.4882	13.2405	12.6314	980.424	-7.7033	0.277134	-27.7963	4.80946e-170	1.4345e-167
Lilra5	674.976	526.466	496.041	490.146	20.9338	41.9746	11.508	14.6381	93.1999	-4.56979	0.317367	-14.3991	5.24227e-47	1.82188e-45
Cdc42ep5	584.429	529.355	501.12	440.25	806.057	958.46	709.197	854.618	226.486	0.699022	0.134637	5.19189	2.08166e-07	1.03155e-06
Leng9	530.85	481.5	438.545	388.521	347.52	444.866	337.42	392.184	170.516	-0.26927	0.145757	-1.84739	0.0646908	0.122592
Leng8	4529.43	4329.7	4157.88	4088.97	4011.14	4234.41	4094.03	3874.01	4315.88	-0.0773889	0.0599436	-1.29103	0.196693	0.309548
Ttyh1	61.5685	43.5893	26.1594	49.627	16.507	30.8918	23.291	16.1597	19.8607	-1.06295	0.37204	-2.85707	0.00427571	0.01107
Lair1	0.870512	0.445109	0.961649	0.441375	0.455112	0.425857	1.16755	0	1.28234	-0.482814	1.20644	-0.400196	0.689012	0.790111
LOC120100223	0	0	0	0	0	0	0	0	0	NA	NA	NA	NA	NA
Nlrp4b	0	0	0	0	0	0	0	0	0	NA	NA	NA	NA	NA
Vom2r29	0	0	0	0	0	0	0	0	0	NA	NA	NA	NA	NA
LOC691592	13.1484	13.446	0	0	0	0	0	0	0.236814	-1.36332	3.06901	-0.444221	0.656882	NA
Vom2r30	0	0	0	0	0	0	0	0	0	NA	NA	NA	NA	NA
Vom2r31	0	0	0	0	0	0	0	0	0	NA	NA	NA	NA	NA
Trnap-agg_3	0	0	0	0	0	0	0	0	0	NA	NA	NA	NA	NA
Vom1r40	0	0	0	0	0	0	0	0	0	NA	NA	NA	NA	NA
Vom2r32	0	0	0	0	0	0	0	0	0	NA	NA	NA	NA	NA
Vom1r41	0	0	0	0	0	0	0	0	0	NA	NA	NA	NA	NA
Vom2r78	0	0	0	0	0	0	0	0	0	NA	NA	NA	NA	NA
LOC100362054	0	0	0	0	0	0	0	0.937027	0.119847	0.794825	3.53381	0.22492	0.822042	NA
Vom1r42	0	0	0	0	0	0	0	0	0	NA	NA	NA	NA	NA
LOC120099765	0	0	0	0	1.30446	0	0	0	0.122423	0.794825	3.53381	0.22492	0.822042	NA
Vom1r43	0	0	0	0	6.42772	0	0	0	0.122423	0.794825	3.53381	0.22492	0.822042	NA
Vom1r44	0	0	0	0	0	0	0	0	0	NA	NA	NA	NA	NA
Vom1r45	0	0	0	0	0	0	0	0	0	NA	NA	NA	NA	NA
Vom1r46	0	0	0	0	0	0	0	0	0	NA	NA	NA	NA	NA
Vom1r47	0	0	0	0	0	0	0	0	0	NA	NA	NA	NA	NA
LOC108348146	0	0	0	0	0	0	0	0	0	NA	NA	NA	NA	NA
LOC120099763	0	0	0	0	0	0	0	0	0	NA	NA	NA	NA	NA
Vom1r49	0	0	0	0	0	0	0	0	0	NA	NA	NA	NA	NA
RGD1564617	0	0	0	0	0	0	16.7803	0	0.157033	0.794825	3.53381	0.22492	0.822042	NA
Vom1r50	0	0	0	0	0	0	0	0	0	NA	NA	NA	NA	NA
Zfp551	9.74101	9.96153	10.7608	8.78039	18.1074	14.8255	4.35496	11.079	9.47729	0.332146	0.47027	0.706288	0.480009	0.613165
Vom1r51	0	0	0	0	0	0	0	0	0	NA	NA	NA	NA	NA
Vom1r53	0	0	0	0	0	0	0	0	0	NA	NA	NA	NA	NA
Vom1r54	0	0	0	0	0	0	0	0	0	NA	NA	NA	NA	NA
LOC120099764	0	8.10136	0	0	8.28342	0	10.6252	0	0.399188	0.828527	2.28069	0.363279	0.716397	0.810597
Zfp606	242.037	276.688	261.647	254.205	143.712	175.916	159.994	176.082	228.942	-0.655699	0.112047	-5.85202	4.85629e-09	2.85715e-08
LOC120099762	44.7957	45.8098	49.4855	45.4254	56.2071	78.8911	144.194	64.1952	6.91325	0.858341	0.541605	1.58481	0.113009	0.196504
C1h19orf18	18.6845	24.5668	32.4353	29.7741	37.2131	27.8568	46.5402	44.6269	34.4371	0.562014	0.269862	2.0826	0.0372875	0.0762677
Vom2r33	0	0	0	0	0	0	0	0	0	NA	NA	NA	NA	NA
Vom2r34	0	2.45092	0	0	2.506	0	0	0	0.242155	0.0734939	3.0506	0.0240917	0.98078	NA
Vom2r35	0	0	0	0	0	0	0	0	0	NA	NA	NA	NA	NA
Vom2r36	0	0	0	0	0	0	0	0	0	NA	NA	NA	NA	NA
Mir295-2	0	0	0	0	0	0	0	0	0	NA	NA	NA	NA	NA
Zscan18	31.4325	21.1681	42.3455	32.6518	52.1054	65.2581	68.8925	54.1481	56.2009	0.914133	0.226443	4.03692	5.41568e-05	0.000197691
Zfp329	223.155	266.241	231.026	233.712	284.975	266.657	298.483	269.618	398.239	0.228638	0.0937562	2.43864	0.0147424	0.0337422
Zfp110	1159.44	1244.83	1108.85	1103.57	1206.14	1243.21	1199.12	1290.03	754.545	0.0977494	0.0739098	1.32255	0.185985	0.295646
Znf8	363.153	350.743	418.317	374.553	319.679	340.127	345.528	373.319	217.683	-0.126889	0.110647	-1.1468	0.251465	0.376041
Zscan22	404.434	401.869	383.468	383.553	364.673	418.129	325.023	429.071	222.397	-0.0281726	0.117289	-0.240198	0.810177	0.875175
Rps5	41913.9	37912.1	38559	37518.7	58569.2	49159.7	61961.9	58986.2	6064.33	0.552422	0.0874983	6.31352	2.7276e-10	1.80282e-09
Rnf225	14.8953	12.6938	19.1973	25.1746	10.3832	24.2895	9.98899	15.2472	6.21921	-0.238534	0.55711	-0.428163	0.668532	0.773021
LOC102552901	0	0	12.0206	0	0	0	0	0	0.129339	-0.647848	3.53381	-0.183328	0.85454	NA
Zfp324	355.844	374.447	282.575	299.136	285.798	369.352	298.81	360.025	298.086	0.00368579	0.136535	0.0269952	0.978464	0.989423
Zfp446	294.977	289.997	291.227	267.333	219.033	269.088	210.238	252.35	172.067	-0.260295	0.123503	-2.10761	0.0350648	0.0723622
LOC102552250	71.5119	36.5654	45.1421	41.4384	21.3641	54.9746	27.4039	62.7437	8.27788	-0.206901	0.509764	-0.405876	0.684834	0.786659
Slc27a5	5.02663	5.14042	22.2115	5.09729	15.7678	12.2952	0	2.57268	3.17295	-0.237873	0.951867	-0.249901	0.802664	0.870011
LOC108348449	0	0	5.40462	0	0	9.57354	0	0	0.358446	0.747334	2.78477	0.268365	0.788419	NA
Zbtb45	518.974	520.966	474.243	439.203	287.285	399.493	350.589	351.55	205.097	-0.491337	0.130154	-3.77504	0.000159984	0.000539062
Trim28	6808.25	6773.59	6444.7	6857.15	5976.75	6368.56	5855.27	6624.36	3541.83	-0.114515	0.0624907	-1.83251	0.066875	0.126163
Chmp2a	4476.88	3951.02	3849.44	3775.26	4105.16	3967.41	4228.3	4474.65	983.885	0.063031	0.0830138	0.759284	0.447683	0.58245
Ube2m	6823.05	6471.51	6623.18	6452.42	6958.83	6771.98	7265.11	7067.14	2202.51	0.0890798	0.0535442	1.66367	0.0961786	0.171452
Mzf1	166.176	150.82	162.921	189.576	156.381	155.474	162.98	115.881	142.064	-0.184468	0.147803	-1.24807	0.212006	0.328889
Vom1r55	0	0	0	0	0	0	0	0	0	NA	NA	NA	NA	NA
LOC100365062	460.034	427.68	491.397	416.381	842.78	595.174	545.619	502.034	131.838	0.471933	0.180808	2.61013	0.0090508	0.0217439
LOC120097724	0	0	0	0	0	0	0	0	0	NA	NA	NA	NA	NA
Vom1r56	0	0	0	0	0	0	0	0	0	NA	NA	NA	NA	NA
Vom1r57	0	0	0	0	0	0	0	0	0	NA	NA	NA	NA	NA
Vom1r58	0	0	0	0	0	0	0	0	0	NA	NA	NA	NA	NA
RGD1564801	85.7013	75.469	47.3368	70.0076	84.6325	121.118	73.4368	68.231	30.7845	0.322674	0.288147	1.11983	0.262788	0.388413
Vom1r59	0	0	0	0	0	0	0	0	0	NA	NA	NA	NA	NA
Vom1r60	0	0	0	0	0	0	0	0	0	NA	NA	NA	NA	NA
Vom1r61	0	0	0	0	0	0	0	0	0	NA	NA	NA	NA	NA
Vom1r62	0	0	0	0	0	0	0	0	0	NA	NA	NA	NA	NA
Zswim9	309.634	266.087	273.066	287.601	232.617	252.032	275.696	253.025	193.467	-0.169595	0.113313	-1.49669	0.134474	0.226734
Lig1	2309.78	2314.22	2162.22	2252.1	1829.71	1791.44	1644.14	1939.68	1219.4	-0.325664	0.07215	-4.5137	6.37061e-06	2.64605e-05
Pla2g4c	3.08952	9.4784	5.11947	1.56648	3.23047	4.53422	0	0	2.04781	-1.24354	1.10611	-1.12424	0.260911	0.386438
Cabp5	0	0	0	0	0	0	0	0	0	NA	NA	NA	NA	NA
Bsph1	0	0	0	0	0	0	0	0	0	NA	NA	NA	NA	NA
LOC100360574	0	0	0	0	0	0	0	0	0	NA	NA	NA	NA	NA
Sult2a6	0	0	0	0	0	0	0	0	0	NA	NA	NA	NA	NA
Sult2a2-ps1	0	0	0	0	0	0	0	0	0	NA	NA	NA	NA	NA
Trnag-acc	0	0	0	0	0	0	0	0	0	NA	NA	NA	NA	NA
LOC120100123	0	0	0	0	0	0	0	0	0	NA	NA	NA	NA	NA
Sult2a1	0	0	0	0	0	0	0	0	0	NA	NA	NA	NA	NA
Sult2a2	0	0	0	0	0	0	0	0	0	NA	NA	NA	NA	NA
Trnag-acc_1	0	0	0	0	0	0	0	0	0	NA	NA	NA	NA	NA
LOC120100121	0	0	0	0	0	0	0	0	0	NA	NA	NA	NA	NA
LOC120099767	112.371	60.1936	32.5117	81.3934	89.5218	60.2078	86.1227	68.4674	25.8533	0.0752496	0.357393	0.210552	0.833237	0.89052
LOC120099768	0	0	0	0	0	0	0	0	0	NA	NA	NA	NA	NA
RGD1565590	26.6046	13.6035	14.695	13.4893	32.4547	13.0151	5.94713	9.07768	3.40324	-0.155653	0.765679	-0.203287	0.838911	0.894608
LOC102554917	0	0	0	0	0	0	0	0	0	NA	NA	NA	NA	NA
Obox1	0	0	0	0	0	0	0	0	0	NA	NA	NA	NA	NA
LOC103691042	0	0	0	0	0	0	0	0	0	NA	NA	NA	NA	NA
Crx	0	0	0	0	0	0	0	0	0	NA	NA	NA	NA	NA
Crxos1	0	0	0	0	0	0	0	0	0	NA	NA	NA	NA	NA
Selenow	12351.6	10894.4	10906.8	10835.9	13594.8	13158.2	13154.9	12044.4	1396.75	0.207236	0.0758009	2.73395	0.00625801	0.0156354
LOC100360843	42.7879	54.6957	59.0844	43.3894	89.4797	83.7279	57.3881	32.8489	5.07208	0.409344	0.602691	0.679194	0.497015	0.628416
LOC100364427	221.879	124.796	98.0431	56.2494	220.4	162.816	163.674	136.272	12.4969	0.443179	0.446617	0.992304	0.321049	0.454214
Rpl9-ps30	161.137	156.546	35.6015	89.8714	92.6686	78.8289	183.703	49.483	12.3207	-0.164111	0.533548	-0.307584	0.758399	0.841543
Nop53	8288.23	7805.63	8194.32	8145.71	9059.93	7898.8	9331.26	8112.43	2328.27	0.0841953	0.0751074	1.121	0.262288	0.387893
Snord23	0	0	0	0	108.976	0	0	53.3418	0.364693	2.04798	2.69862	0.7589	0.447913	NA
Ehd2	5350.15	4898.98	4546.98	4643.44	3732.02	5495.01	3909.38	4717.08	2395.3	-0.122364	0.129754	-0.943044	0.345658	0.47989
Bicra	645.971	618.998	610.893	618.715	611.643	638.655	604.006	580.93	595.98	-0.0344861	0.0723164	-0.476878	0.633449	0.743899
LOC103691043	66.2577	67.7576	46.5783	79.4053	144.859	123.761	193.89	92.4855	15.8416	1.07125	0.37708	2.84091	0.00449849	0.0115933
Zfp541	4.23003	4.3258	5.60747	1.7158	13.269	9.93286	7.94279	11.2579	8.06579	1.43558	0.515228	2.7863	0.00533129	0.013512
Napa	3663.29	3732.59	3408.15	3730.99	3484.97	3224.46	3726.95	3793.44	1264.1	-0.0317398	0.077424	-0.409947	0.681845	0.784407
Kptn	1969.42	1706.99	1976.62	1838.8	1155.2	1174.93	1352.93	1315.27	121.776	-0.587861	0.13575	-4.33046	1.48796e-05	5.83664e-05
Slc8a2	37.1248	28.2305	36.8052	49.2302	24.8836	27.0095	25.5347	31.1808	31.9788	-0.476441	0.260616	-1.82813	0.0675298	0.127103
Meis3	1843.76	1511.36	1573.26	1437.89	901.256	1021.29	751.292	914.031	563.837	-0.824221	0.120392	-6.84612	7.58793e-12	5.71228e-11
Dhx34	364.417	390.12	371.517	361.396	334.855	358.513	394.513	353.5	341.579	-0.0486678	0.0911809	-0.53375	0.593515	0.709574
LOC120098270	29.7733	16.9152	10.9635	10.064	0	6.47343	4.43697	0	2.78274	-2.66038	1.08841	-2.44427	0.0145146	0.0332886
C5ar2	506.081	568.61	448.722	447.357	214.104	340.417	167.459	279.466	209.037	-0.969596	0.198537	-4.88371	1.04107e-06	4.77064e-06
C5ar1	1654.05	1591.81	1386.22	1539.23	674.653	1559.29	626.728	1078.59	765.057	-0.646277	0.246016	-2.62697	0.00861495	0.0208007
Inafm1	1002.14	887.926	992.975	791.264	507.933	602.523	548.926	626.451	182.439	-0.681927	0.131204	-5.19744	2.02052e-07	1.00378e-06
Ccdc9	2701.69	2492.32	2752.76	2454.45	2028.49	2171.8	2102.37	2021.6	1442.03	-0.321183	0.0685375	-4.68624	2.78274e-06	1.21067e-05
Bbc3	886.925	806.225	1202.14	1031.22	1142.24	703.655	1198	789.828	433.329	-0.036145	0.193796	-0.186511	0.852044	0.904398
Sae1	5878.65	5790.22	6012.2	6354.85	5630.93	4892.19	5116.51	5632.56	1763.24	-0.175962	0.0741349	-2.37353	0.0176188	0.0394706
Zc3h4	1062.26	1018.05	1071.62	1002.05	623.375	816.294	565.946	741.112	1428.39	-0.595276	0.116921	-5.09129	3.55643e-07	1.71546e-06
Tmem160	2106.84	1891.34	1560.42	1796.57	2021.46	1950.08	2199.59	2168.86	307.019	0.178238	0.113759	1.5668	0.117161	0.202484
Npas1	48.1137	73.8044	76.7735	62.3429	44.7188	31.3832	32.2656	41.0418	17.9782	-0.796129	0.334568	-2.37957	0.0173328	0.0388928
Arhgap35	2574.42	2856.29	2834.76	2853.71	2692.53	2203.58	2760.93	2697.39	3932.75	-0.103101	0.0893073	-1.15446	0.248313	0.372556
LOC102550403	9.28119	0	0	0	9.70459	0	0	0	0.239505	0.0734938	3.06091	0.0240105	0.980844	NA
LOC120099769	4.12797	8.44285	9.12029	4.186	2.15814	0	0	0	1.59033	-3.24107	1.33035	-2.43625	0.0148405	0.0339403
LOC108349752	4.33595	0	4.78989	4.3969	0	4.24232	5.81547	8.87672	0.876429	0.482	1.45087	0.332214	0.739728	0.82737
Ceacam9	0	5.92722	0	0	0	0	0	5.93291	0.239579	0.0734938	3.06062	0.0240128	0.980842	NA
Ap2s1	14524	14130.4	13736.2	14041.7	12424.6	16693.9	12463.6	13752.4	1778.54	-0.0276151	0.104806	-0.263489	0.792174	0.863759
LOC679748	46.8323	13.6836	22.1723	27.1375	27.9822	19.6376	8.97323	20.5451	3.27189	-0.486629	0.759027	-0.641122	0.521444	0.649132
LOC120099772	0	8.45514	0	0	0	16.1789	11.0892	0	0.505872	1.38302	2.14401	0.64506	0.518888	0.647011
Slc1a5	1672.4	1579.55	1455.02	1419.12	3472.47	3840.61	3646.43	3991.48	1139.14	1.28716	0.0841553	15.295	8.25411e-53	3.38246e-51
Fkrp	1223.37	1290.6	1129.41	1011.27	820.456	1004.08	790.6	957.502	498.414	-0.379323	0.117366	-3.23196	0.00122945	0.00355324
Strn4	3959.13	3887.92	3859.08	3838.43	3396.55	3136.79	3381.17	3436.54	2237.13	-0.219897	0.0551921	-3.98421	6.77043e-05	0.000243263
Prkd2	816.026	814.184	766.409	694.23	776.556	906.055	719.401	796.194	481.85	0.0517651	0.10213	0.506855	0.612257	0.725867
Trnap-cgg	75.7345	0	0	0	0	0	0	0	0.117082	-0.647848	3.53381	-0.183328	0.85454	NA
Dact3	1452.43	1595.11	1969.25	1861.09	2132.95	1510.26	2195.28	1839.24	841.284	0.157932	0.14438	1.09386	0.274016	0.401358
Gng8	327.016	286.645	348.795	303.842	1536.18	1358.62	1480.01	1551.68	522.773	2.22758	0.0982553	22.6713	8.59416e-114	1.19825e-111
Ptgir	350.829	303.247	346.034	287.997	1698.79	1753.04	1607.68	2022.16	234.632	2.46176	0.136259	18.0667	5.82817e-73	3.85756e-71
Calm3	19676.4	17775.1	16498.7	16731.7	20663.3	20030.9	18950.3	20849.8	1866.57	0.187799	0.0786694	2.38719	0.0169778	0.0382127
Pnma8b	64.8917	59.301	65.5845	49.0029	83.7322	110.771	85.1824	96.1033	52.1157	0.66134	0.203852	3.24421	0.00117777	0.00341687
Pnma8a	0	0	0	0	1.36408	0	0	0	0.122423	0.794825	3.53381	0.22492	0.822042	NA
LOC120099771	0	0	0	0	0	0	0	0	0	NA	NA	NA	NA	NA
Pnma8c	4.62548	11.8255	5.10974	14.0715	45.9467	31.6792	43.4266	30.7758	9.49012	2.07655	0.522565	3.97376	7.07473e-05	0.000253346
Ccdc8	1136.36	1320.87	1038.57	974.12	1304.16	1570.91	1393.67	1580.62	708.104	0.38848	0.117963	3.29322	0.000990456	0.0029118
Ppp5c	3643.56	3582.92	3457.25	3525.94	2979.7	2906.2	2822.06	3114.6	1263.14	-0.264496	0.0612125	-4.32094	1.55363e-05	6.07706e-05
Hif3a	33.1473	33.0285	32.862	46.5415	62.2093	49.0631	54.7175	53.9404	50.3505	0.592735	0.208245	2.84633	0.00442259	0.0114152
Cgm4	0	0	0	0	2.60149	14.6056	3.33696	0	0.966777	3.45275	1.87274	1.84369	0.0652281	0.123481
Psg16	3.34517	0	0	0	0	0	0	0	0.117082	-0.647848	3.53381	-0.183328	0.85454	NA
Ceacam3	0	0	0	0	0	0	0	0	0	NA	NA	NA	NA	NA
Psgb1	0	0	0	0	0	0	0	0	0	NA	NA	NA	NA	NA
Psg29	0	0	0	0	0	0	0	0	0	NA	NA	NA	NA	NA
LOC120098290	0	0	0	0	0	0	0	0	0	NA	NA	NA	NA	NA
LOC102550682	0	0	0	0	0	0	0	0	0	NA	NA	NA	NA	NA
Ceacam11	0	0	6.64699	0	6.29154	0	0	0	0.251762	0.0734941	3.0145	0.0243802	0.980549	NA
Ceacam12	0	0	0	0	0	0	0	0	0	NA	NA	NA	NA	NA
LOC120098300	0	0	0	0	0	0	0	0	0	NA	NA	NA	NA	NA
Mill1	13.7675	8.04526	6.5181	9.97219	39.0738	42.335	23.7412	48.3179	11.416	2.00907	0.473753	4.24075	2.22775e-05	8.56461e-05
LOC120099773	0	12.4117	0	0	0	23.7497	16.2784	0	0.505872	1.38302	2.14401	0.64506	0.518888	0.647011
LOC120099774	0	0	0	0	0	0	0	0	0	NA	NA	NA	NA	NA
Psg19	0	0	0	0	2.14026	0	0	2.09523	0.24227	1.51839	3.04569	0.498535	0.618107	NA
LOC102557319	5.5013	0	0	0	5.75226	2.69125	0	0	0.593563	0.612783	2.1148	0.289759	0.772001	0.850666
Micb	448.926	376.936	678.634	551.076	711.52	527.078	564.082	512.738	108.297	0.173973	0.202776	0.857957	0.390916	0.526593
LOC120099776	91.4739	91.3174	138.343	121.471	85.3989	105.48	94.9363	80.2581	86.9456	-0.271681	0.190277	-1.42782	0.153345	0.252587
Pglyrp1	297.529	101.421	239.038	283.426	527.93	344.032	616.717	452.22	37.1699	1.06646	0.318974	3.34343	0.00082751	0.00247037
Ccdc61	631.726	776.904	676.808	651.652	686.17	740.636	693.898	808.309	243.631	0.0998583	0.113259	0.881678	0.377951	0.512703
Nova2	152.352	152.514	132.085	111.47	29.5751	111.954	27.5899	58.5637	141.354	-1.26432	0.476451	-2.65363	0.00796317	0.019439
Nanos2	0	0	0	0	0	0	0	0	0	NA	NA	NA	NA	NA
Mypop	233.392	211.859	228.858	183.488	312.59	374.601	344.686	394.596	101.977	0.736854	0.154148	4.78016	1.75153e-06	7.83433e-06
Irf2bp1	1368.52	1418.85	1346.91	1283.3	1079.26	1232.02	1274.41	1136.17	564.72	-0.200151	0.0848154	-2.35984	0.0182828	0.0407798
Foxa3	13.0517	18.686	23.069	7.94109	49.1295	63.8492	42.0125	69.4718	12.8823	1.86103	0.441712	4.21323	2.51747e-05	9.58617e-05
Sympk	1983.88	2050.38	2242.87	2289.99	3029.19	2687.17	2936.35	2912.17	1675.25	0.432781	0.0763951	5.66504	1.46987e-08	8.18398e-08
Rsph6a	2.41295	2.46758	5.33115	0	15.1382	11.8042	16.1815	19.7596	3.54674	2.64717	0.911682	2.90362	0.0036888	0.00967813
Trnag-acc_2	0	0	0	0	0	0	0	0	0	NA	NA	NA	NA	NA
LOC108349062	0	0	0	0	0	2.69256	0	5.63397	0.354248	2.01443	2.71442	0.742122	0.458013	NA
Dmwd	1583.15	1704.32	1885.97	1650.97	1700.11	1454.77	1908.15	1815.45	749.913	0.0101257	0.105907	0.0956096	0.923831	0.957476
Dmpk	10211.3	9805.02	10408.3	9976.36	4797.13	2452.77	5296.36	4494.19	3441.94	-1.24587	0.193765	-6.42982	1.27754e-10	8.69263e-10
Six5	661.362	691.642	668.967	633.4	601.889	703.001	666.188	624.05	451.738	-0.03325	0.0864141	-0.384776	0.700404	0.798769
Meiosin	4.92778	6.71912	3.62913	6.66274	8.58764	6.4285	8.81234	15.1325	4.34085	0.825049	0.66028	1.24954	0.211466	0.328289
Fbxo46	379.241	399.447	406.392	419.14	320.798	351.596	352.433	378.021	247.873	-0.193165	0.101478	-1.90352	0.0569727	0.11001
Qpctl	551.303	555.898	549.396	624.211	697.387	769.491	773.892	769.533	482.062	0.399498	0.0857101	4.66104	3.1462e-06	1.35776e-05
Snrpd2	10093.2	9220.47	8875.63	7858.36	11470	10319.5	11724.8	10807.2	891.261	0.297076	0.0951299	3.12284	0.00179114	0.00502555
Gipr	412.18	249.466	1319.53	1051.33	54.9723	43.2085	28.2054	36.5947	177.908	-4.21292	0.592405	-7.11154	1.14754e-12	9.22847e-12
Eml2	1736.27	1734.18	1735.98	1633.13	2273.5	1861.44	2386.89	2310.01	1269.18	0.367891	0.0923626	3.98312	6.80173e-05	0.000244275
Mir330	0	0	0	0	0	0	0	0	0	NA	NA	NA	NA	NA
Gpr4	139.415	129.61	182.012	147.801	152.401	303.809	133.157	192.439	76.5255	0.393873	0.261488	1.50627	0.131997	0.223437
Opa3	588.577	629.336	594.517	638.07	460.72	415.993	463.399	490.138	616.516	-0.421981	0.0816267	-5.16964	2.34547e-07	1.15644e-06
Vasp	4358.32	4056.88	4802.93	4380.27	4678.76	5195.33	4377.61	4684.96	2427.19	0.106502	0.0819447	1.29969	0.193709	0.305861
Ppm1n	183.176	167.071	164.07	150.609	234.67	314.846	239.039	221.286	118.823	0.605529	0.159706	3.79152	0.000149727	0.000507336
Rtn2	1220.46	1118.32	1149.44	1286.75	670.634	496.603	587.925	512.467	357.4	-1.07671	0.117456	-9.16695	4.86607e-20	6.18109e-19
Trnastop-uca	0	0	0	0	0	0	0	0	0	NA	NA	NA	NA	NA
Fosb	27.0405	17.8929	29.8714	79.0358	76.5062	60.6945	70.4013	65.1274	31.3989	0.823085	0.397195	2.07224	0.0382426	0.077944
LOC103691049	35.1056	57.4406	23.2686	35.5991	51.39	89.3037	56.5014	143.739	8.21022	1.17939	0.545095	2.16364	0.0304916	0.0639952
Ercc1	1095.67	939.546	1056.08	1016.64	1054.78	1184.37	1090.7	1394.79	333.175	0.203774	0.116285	1.75237	0.0797107	0.146427
Polr1g	431.576	526.767	415.241	446.113	378.479	531.226	358.507	587.125	154.534	0.0330728	0.181208	0.182513	0.85518	0.90646
Ppp1r13l	487.336	469.579	854.723	726.514	786.684	474.913	766.905	595.238	622.548	0.0474252	0.220398	0.21518	0.829627	0.888125
Ercc2	523.503	482.965	427.985	391.247	396.729	530.995	414.41	517.842	269.547	0.0291066	0.142768	0.203873	0.838453	0.894241
Mir343	183.229	374.753	134.941	185.804	127.725	119.515	0	125.038	2.39815	-1.17932	0.917885	-1.28482	0.198854	0.31237
Klc3	24.0497	24.5941	14.4914	24.3877	139.45	87.704	140.753	154.42	32.6585	2.56595	0.329821	7.77984	7.2619e-15	6.73935e-14
Ckm	19325.8	18398.6	23770.2	21232.9	267.284	62.5258	282.345	219.333	2602.5	-6.64212	0.416015	-15.9661	2.20202e-57	1.02745e-55
Mark4	1275.93	1152.4	1228.07	1326.25	1321.42	1255.82	1374.76	1307.62	788.534	0.0766113	0.0750754	1.02046	0.307512	0.439652
Exoc3l2	158.795	125.026	90.0386	85.5013	76.4075	174.615	65.9672	149.6	77.1468	0.0284307	0.327245	0.086879	0.930768	0.962253
Bloc1s3	761.876	694.993	608.509	692.789	553.529	573.942	522.917	556.528	162.521	-0.320662	0.121569	-2.63769	0.0083474	0.0202293
Trappc6a	2554.13	2151.94	2476.21	2172.54	2080.72	2073.78	2638.27	2427.16	285.242	-0.0246813	0.119907	-0.205837	0.836918	0.893092
Nkpd1	14.9758	9.84522	21.2704	18.4405	8.94797	9.41939	7.17351	7.66474	10.6977	-0.945208	0.438037	-2.15783	0.0309413	0.0648235
Ppp1r37	2966.89	2974.65	3230.44	3006.64	1978.39	2019.85	1937.69	2008.13	1216.55	-0.615277	0.0618026	-9.95553	2.3856e-23	3.54202e-22
Gemin7	510.489	599.25	520.249	452.046	405.971	467.81	284.48	448.949	120.151	-0.363099	0.17282	-2.10102	0.0356394	0.0734131
Zfp296	19.3595	15.8383	12.8318	31.4107	28.3398	45.4596	41.5448	35.6703	6.96866	0.91721	0.528107	1.73679	0.0824245	0.150521
Clasrp	1515.92	1426.74	1564.77	1416.21	1394.93	1248.27	1307.19	1247.78	916.541	-0.188576	0.0741587	-2.54287	0.0109947	0.025886
Relb	1509.13	1460.24	2073.31	1720.2	3252.65	2902.32	3116.29	2766.27	975.791	0.832231	0.122255	6.80735	9.9414e-12	7.38956e-11
Clptm1	6411.81	6440.93	6609.86	6476.12	7268.45	6687.96	7509.57	7807.64	2791.69	0.174218	0.0653459	2.66608	0.00767404	0.0188083
Apoc2	34.0125	34.7825	0	0	35.5641	11.0927	15.2061	46.4212	1.82869	0.65074	1.13253	0.574591	0.565568	0.687274
Apoc4	24.1706	61.7945	40.0517	49.0208	126.366	342.906	64.8364	148.449	8.30833	1.98444	0.64416	3.08066	0.00206543	0.00572495
Apoc1	1447.39	1256.27	1088.34	1159.39	661.326	1118.63	701.468	647.411	77.781	-0.65681	0.212811	-3.08635	0.00202628	0.00562768
Apoe	197364	166997	176270	160379	56768.7	68728.6	60154.7	52111	25891.1	-1.5599	0.105467	-14.7904	1.68893e-49	6.22791e-48
Tomm40	3227.57	3185.28	3095.17	3055.24	2815.51	2833.9	3260.09	3240.49	795.182	-0.0500126	0.0806152	-0.620386	0.535003	0.661504
Nectin2	2020.11	2004.17	2142.78	2011.14	3530.95	3631.75	3241.87	3364.07	1534.03	0.752726	0.0652404	11.5377	8.5153e-31	1.7772e-29
Bcam	10392.2	9962.66	7559.5	8233.37	3572.59	3107.36	3694.49	3800.58	2446.96	-1.35099	0.121434	-11.1254	9.44206e-29	1.80148e-27
Cblc	68.4761	49.0184	68.0806	45.1351	25.06	36.8486	27.5525	38.5514	12.267	-0.836652	0.39953	-2.09409	0.036252	0.0744666
Bcl3	2216.56	2356.88	4032.34	3388.66	4358.86	3802.19	4238.55	4264.49	1294.29	0.474634	0.178908	2.65295	0.00797912	0.019463
Ceacam16	59.7904	68.3374	85.4766	82.0301	242.717	161.733	240.577	187.208	37.5461	1.48903	0.260963	5.70592	1.15718e-08	6.52624e-08
Ceacam19	0	0	3.10018	2.84582	0	0	7.52794	5.74531	0.801827	1.13694	1.78051	0.638548	0.523117	0.650494
Pvr	1124.77	1010.99	1173.86	1047.53	2847.36	2571.65	2568.54	2990.45	606.592	1.33461	0.0931376	14.3295	1.43174e-46	4.91064e-45
Igsf23	8.34694	4.26795	4.6104	6.34821	19.6374	18.3751	27.9878	19.2242	6.10439	1.83142	0.607203	3.01615	0.00256006	0.00695522
Ceacam20	0	0	3.53707	0	0	0	8.58881	0	0.443405	0.914114	2.67832	0.341301	0.732877	0.822245
Zfp180	946.472	1047.59	998.352	1033.7	1419.42	1240.86	1343.61	1511.78	888.804	0.454302	0.0854125	5.31891	1.04389e-07	5.32521e-07
LOC120096885	102.344	52.3304	56.5294	207.565	0	50.067	68.6331	104.761	1.46943	-0.923638	1.16787	-0.790871	0.429019	0.564526
Zfp112	187.908	195.533	151.133	167.149	215.439	145.145	156.964	173.786	98.9504	-0.0213126	0.171545	-0.124239	0.901126	0.940898
Znf235	133.492	122.863	167.745	174.287	144.816	140.405	147.71	155.434	83.269	-0.0232245	0.169662	-0.136887	0.89112	0.932797
Zfp111	556.027	585.846	589.422	501.194	497.218	518.377	469.551	450.346	260.66	-0.203811	0.104703	-1.94657	0.0515864	0.100891
LOC120096887	11.4104	4.66748	5.04199	20.8274	19.0895	24.5608	15.3039	18.6878	6.13551	0.888781	0.595492	1.49252	0.135564	0.228245
LOC108348999	22.8422	35.0389	32.5934	30.8844	26.8698	32.5922	45.9547	33.1241	31.9719	0.178479	0.263225	0.678048	0.497741	0.628963
Znf235-ps1	301.097	324.119	312.613	312.217	471.065	347.755	394.729	410.172	148.623	0.377171	0.133467	2.82596	0.00471394	0.012101
LOC120096888	120.532	123.261	74.8976	160.423	165.416	162.153	141.453	146.513	17.013	0.359193	0.336501	1.06744	0.285775	0.414766
LOC108348989	29.3653	25.7401	13.9027	17.0161	8.77284	16.4178	16.8795	4.29413	3.6949	-0.920262	0.731442	-1.25815	0.208338	0.324202
Zfp108	201.482	284.954	229.68	239.092	273.428	304.086	209.862	320.332	112.684	0.221357	0.173594	1.27514	0.202258	0.316349
Zfp61	786.437	745.394	717.796	668.629	601.693	692.041	565.984	618.485	263.516	-0.232183	0.107458	-2.16069	0.0307197	0.0644165
Zfp94	191.353	199.058	195.593	221.922	284.024	183.993	264.021	185.741	183.726	0.179816	0.167668	1.07245	0.283516	0.41202
LOC103691053	28.2748	22.4894	20.8233	20.7077	50.9169	30.738	56.8842	46.6298	20.6809	0.989474	0.325729	3.03772	0.00238374	0.00652585
Zfp94l1	354.15	350.161	270.184	297.62	654.684	606.858	574.716	719.02	229.026	1.00657	0.12981	7.75417	8.89197e-15	8.19404e-14
Tescl	16.464	22.449	24.2503	16.6955	28.6918	80.5426	66.2458	78.6469	7.12529	1.67711	0.581025	2.88647	0.0038959	0.0101716
Lypd5	0	0	0	2.20013	2.26861	0	5.81992	0	0.555216	1.50611	2.12691	0.708121	0.47887	0.612109
Kcnn4	496.82	450.1	379.395	448.014	285.891	241.415	257.147	295.235	200.43	-0.717032	0.12852	-5.57916	2.41676e-08	1.31789e-07
Smg9	1024.04	991.971	998.319	1073.3	1697.28	1357.52	1462.39	1500.7	481.801	0.557851	0.0950376	5.86979	4.36335e-09	2.58456e-08
Trnaa-agc_3	0	0	0	0	0	0	0	0	0	NA	NA	NA	NA	NA
Irgc	33.6713	29.1361	34.3352	26.2651	108.33	119.106	128.534	90.1434	25.7444	1.85011	0.305399	6.058	1.37827e-09	8.56891e-09
Plaur	2256.54	2046.56	2165.45	2274.39	9824.01	8527.95	9458.64	9402.66	1180.31	2.08907	0.0787172	26.5389	3.44725e-155	8.73414e-153
Cadm4	449.542	427.268	408.969	335.192	1459.92	1412.64	1376.11	1331.76	318.849	1.78374	0.10991	16.2291	3.1395e-59	1.54761e-57
Zfp428	505.594	385.106	423.71	406.626	539.597	450.326	491.049	524.675	125.135	0.220022	0.142356	1.54557	0.122209	0.209492
Srrm5	19.6317	23.4221	18.0725	13.2717	6.84241	3.20129	4.38841	20.0953	3.89774	-1.08392	0.743721	-1.45743	0.144997	0.241384
Irgq	889.726	848.092	720.711	706.209	582.913	759.905	671.315	805.621	811.931	-0.166121	0.127416	-1.30377	0.192313	0.304002
Pinlyp	19.1249	19.5578	42.2543	19.3937	159.979	68.6103	205.206	110.934	11.8471	2.43807	0.547109	4.45627	8.33973e-06	3.4057e-05
Xrcc1	2467.94	2075.41	2628.56	2408.81	2338.67	2196.21	2468.38	2303.88	1099.46	-0.0423767	0.0901411	-0.470115	0.638273	0.747942
Zfp575	265.817	271.835	154.551	250.638	551.011	492.778	512.889	577.606	77.2549	1.17395	0.189439	6.19698	5.75569e-10	3.70145e-09
Ethe1	2561.03	2360.71	2212.71	2340.91	3715.85	4293.08	4057.3	4214.88	513.389	0.780564	0.0884971	8.82022	1.14231e-18	1.33447e-17
Phldb3	203.506	221.988	192.339	190.316	491.782	387.162	500.404	513.839	139.872	1.22488	0.146808	8.34344	7.21621e-17	7.66963e-16
Lypd3	3.46982	31.9353	19.1654	3.51859	21.7686	27.1591	27.9228	24.8624	5.39219	0.813973	0.686675	1.18538	0.235866	0.357792
Tex101	10.5873	16.2405	5.84786	5.36807	94.0975	56.9728	63.8998	43.3495	6.55478	2.75366	0.701438	3.92574	8.64644e-05	0.000304994
Lypd10	0	0	5.36304	0	0	0	13.0227	4.96945	0.563252	1.49894	2.11845	0.707565	0.479216	0.612318
LOC100363535	0	0	0	0	0	0	0	3.86073	0.119847	0.794825	3.53381	0.22492	0.822042	NA
LOC120096889	0	0	0	0	0	4.28154	0	4.47939	0.234401	1.48742	3.07421	0.483838	0.628501	NA
LOC120096890	1.4846	0	0	1.50547	0	1.45254	1.99118	0	0.507396	0.0789407	1.97579	0.0399541	0.96813	0.984891
LOC681077	0	0	0	0	0	0	0	0	0	NA	NA	NA	NA	NA
RGD1565655	0	0	0	0	0	0	0	0	0	NA	NA	NA	NA	NA
Cd177	0	3.41687	0	1.6941	1.74683	24.5181	0	1.71007	2.31876	2.46466	1.51941	1.62212	0.104778	0.184341
Ceacam4	201.362	223.081	185.37	246.733	482.506	549.997	371.349	489.531	38.3746	1.15226	0.239211	4.81693	1.45782e-06	6.57931e-06
LOC108349556	0	0	0	0	0	0	0	0	0	NA	NA	NA	NA	NA
Ceacam6	0	2.97119	0	0	0	2.84268	0	0	0.234286	0.0734937	3.08197	0.0238463	0.980975	NA
Lypd4	0	4.11963	0	0	0	0	0	0	0.119732	-0.647848	3.53381	-0.183328	0.85454	NA
Dmrtc2	21.8886	15.3891	22.6689	9.71088	7.15223	18.7389	5.50453	8.4021	9.36759	-0.774609	0.515754	-1.5019	0.133124	0.22486
Rps19	29449.6	27156.5	25448.7	27024.9	44000.3	35468.5	48487.6	41074.7	7200.15	0.631658	0.103864	6.0816	1.18991e-09	7.44896e-09
Cd79a	15.1066	20.5982	16.6882	45.957	21.061	29.5608	27.0151	15.4634	4.45143	-0.0892092	0.660013	-0.135163	0.892483	0.933871
Arhgef1	3945.85	3679.07	3923.32	3585.05	3078.12	3302.2	3130.2	3059.39	2812.92	-0.26753	0.0613328	-4.36194	1.28917e-05	5.10876e-05
Erfl	0	0	0	0	0	0	0	0	0	NA	NA	NA	NA	NA
Rabac1	9021.71	8003.07	7859.96	7605.81	9224.88	8755.4	10398.3	10479.3	1257.43	0.257259	0.0928924	2.76943	0.00561544	0.0141667
Atp1a3	881.826	953.137	955.081	1058.11	506.966	300.9	444.048	440.084	413.394	-1.18738	0.1501	-7.91059	2.56168e-15	2.44971e-14
Grik5	1185.55	1164.38	1217.61	1142.7	1524.39	1363.23	1523.97	1215.96	1031.14	0.255719	0.0910111	2.80975	0.00495797	0.0126694
Zfp574	740.081	761.228	803.326	714.392	625.619	595.011	614.828	598.637	1040.4	-0.310665	0.0667097	-4.65696	3.2091e-06	1.38288e-05
Pou2f2	80.8175	71.2288	57.5612	53.3777	38.9165	42.1373	40.6479	39.7305	93.4588	-0.705408	0.176721	-3.99166	6.56127e-05	0.000236288
LOC103691054	38.0363	29.1731	31.5139	22.4998	29.8286	43.4175	51.0152	58.4021	11.2249	0.586625	0.416906	1.40709	0.1594	0.260593
Dedd2	366.896	374.044	391.547	329.566	284.173	345.678	346.285	350.061	288.286	-0.140905	0.109814	-1.28313	0.199447	0.313117
LOC120100137	0	108.573	0	0	0	51.9387	0	0	0.354018	-0.652233	2.79882	-0.233038	0.815732	NA
Zfp526	422.631	422.449	404.568	393.126	377.95	397.182	401.691	424.481	478.114	-0.0370744	0.0799312	-0.46383	0.64277	0.75153
Gsk3a	2654.8	2526.76	2712.57	2401.92	2762.55	2629.97	2813.59	2717.5	972.325	0.0848592	0.0692291	1.22577	0.220283	0.338808
Erf	1406.27	1233.02	1307.64	1196.63	978.148	1410.6	961.1	1137.82	922.147	-0.195411	0.131919	-1.4813	0.138528	0.232488
Cic	2458.85	2456.85	2564.02	2585.52	2509.44	2270.29	2589.56	2364.95	3700.42	-0.0487774	0.0630907	-0.773132	0.439445	0.574268
Pafah1b3	801.647	760.468	524.353	689.909	827.188	856.578	898.348	852.973	137.893	0.302818	0.14858	2.03808	0.0415422	0.0837233
Prr19	1.88519	5.78362	4.16512	11.4702	3.94239	1.84449	5.05693	5.78917	2.48033	-0.50661	0.893709	-0.566863	0.570807	0.691691
Tmem145	2.00639	0	0	4.06919	6.29376	7.85226	10.7641	10.2689	2.40739	2.49643	1.08311	2.30488	0.0211735	0.0463845
Megf8	1723.53	1749.28	1684.46	1615.3	1999.76	2205.66	2006.61	2199.96	3838.24	0.313101	0.0632705	4.9486	7.47482e-07	3.48426e-06
Cnfn	2.03807	0	0	0	0	0	0	0	0.117082	-0.647848	3.53381	-0.183328	0.85454	NA
LOC120096895	23.5459	22.6625	13.7705	25.2814	13.0341	20.3271	13.0036	7.08882	11.7258	-0.672113	0.430979	-1.5595	0.118878	0.205014
Lipe	304.114	261.419	191.103	194.419	275.358	431.227	264.534	324.831	238.763	0.44794	0.202058	2.21689	0.0266304	0.0567918
LOC102549342	85.2617	85.6487	76.6841	81.1043	38.6585	22.8853	22.2638	24.7152	67.8446	-1.5927	0.203868	-7.8124	5.61095e-15	5.2548e-14
Cxcl17	75.8019	51.6786	61.4078	61.494	26.42	54.3877	40.6669	41.3826	9.57419	-0.616342	0.441588	-1.39574	0.162793	0.265221
Ceacam1	160.884	172.143	143.169	173.72	313.082	437.249	307.688	269.898	155.45	1.03213	0.173758	5.94002	2.84985e-09	1.7126e-08
Erich4	96.9919	86.7892	160.72	98.3554	12.6771	5.9311	0	12.4104	9.15244	-3.75989	0.750864	-5.00741	5.51675e-07	2.60817e-06
Dmac2	1583.85	1598.22	1629.37	1633.24	1234.59	1332.81	1301.74	1324	713.182	-0.31119	0.0669972	-4.64482	3.40374e-06	1.46115e-05
B3gnt8	48.5478	51.8054	34.9764	29.9662	68.419	64.021	73.6065	73.4614	24.6727	0.751859	0.28527	2.6356	0.00839879	0.0203413
Bckdha	4625.17	4547.83	4938.23	4710.25	3950.28	3373.81	3930.73	3833.42	1204.32	-0.319809	0.0758685	-4.21531	2.49435e-05	9.50426e-05
Exosc5	1489.22	1375.74	1082.49	1251.92	1794.5	1581.65	1811.75	1768.08	257.068	0.41669	0.121319	3.43466	0.0005933	0.00181345
Tmem91	100.705	90.3371	60.5031	64.497	64.6571	88.1584	80.5665	75.956	41.4437	-0.0346221	0.241477	-0.143376	0.885993	0.929211
B9d2	569.79	637.316	467.165	523.631	581.819	749.122	638.836	610.588	125.677	0.231309	0.150392	1.53803	0.12404	0.212286
LOC120096894	135.498	155.194	101.785	142.899	130.345	159.087	145.387	149.795	24.1941	0.124566	0.276312	0.450818	0.652121	0.758774
Tgfb1	7188.8	6785.43	6231.69	6056.44	10011.5	9589.15	9856.17	11644.5	2023.11	0.646215	0.0924638	6.98884	2.7716e-12	2.15749e-11
Ccdc97	1580.76	1495.94	1491.99	1504.61	1308.77	1464.74	1344.55	1614.2	726.625	-0.0821056	0.0877239	-0.935955	0.349296	0.483449
Hnrnpul1	4066.09	4068.46	4244.08	4257.2	3884.8	3640.52	3610.38	3650.81	3314.27	-0.16972	0.0525597	-3.22909	0.00124187	0.00358561
Axl	2705.36	2712.05	2765.78	2523.02	6827.71	6555.61	6113.82	6686.72	3319.16	1.29075	0.0627133	20.5818	3.99326e-94	4.0733e-92
LOC120096893	183.676	166.57	172.278	138.815	454.772	413.671	409.035	434.561	160.365	1.37384	0.129828	10.5819	3.61459e-26	6.15839e-25
Cyp2s1	154.006	152.86	151.782	168.419	396.263	488.972	415.137	483.748	186.975	1.51062	0.130475	11.5779	5.33454e-31	1.1213e-29
LOC120096896	0	2.92776	3.16268	0	0	2.80113	0	2.93057	0.483472	0.045185	1.98931	0.0227139	0.981878	0.991047
LOC100359930	3.7028	3.78662	4.09046	7.5097	3.87172	21.737	0	3.79026	1.5332	0.676767	1.19517	0.56625	0.571224	0.692018
Cyp2b1	0	0	0	3.5093	1.20618	1.12864	1.54717	1.1808	0.870039	0.503227	1.57807	0.318888	0.749811	0.83512
Cyp2b2	0	0	0	0	0	0	0	0	0	NA	NA	NA	NA	NA
Cyp2b3	0	0	0	0	0	0	0	0	0	NA	NA	NA	NA	NA
LOC103691092	0	0	0	0	0	0	0	0	0	NA	NA	NA	NA	NA
Cyp2b21	0	0	0	0	0	0	0	0	0	NA	NA	NA	NA	NA
Epc2l1	37.6027	21.3633	25.3852	23.3024	17.4747	26.571	16.8112	6.41514	9.80385	-0.675138	0.480874	-1.40398	0.160324	0.261869
LOC100360011	0	0	0	0	0	0	0	0	0	NA	NA	NA	NA	NA
Cyp2b12	0	0	0	0	0	0	0	0	0	NA	NA	NA	NA	NA
Cyp2b14	0	0	0	0	0	0	0	0	0	NA	NA	NA	NA	NA
Cyp2b15	0	0	0	0	0	0	0	0	0	NA	NA	NA	NA	NA
Cyp2g1	0	0	0	0	0	0	0	0	0	NA	NA	NA	NA	NA
LOC103691073	0	0	0	0	0	0	0	0	0	NA	NA	NA	NA	NA
Cyp2a3	0	0	0	0	0	0	0	0	0	NA	NA	NA	NA	NA
Cyp2a1	0	0	0	0	0	0	0	0	0	NA	NA	NA	NA	NA
Cyp2a2	0	0	0	0	0	2.46013	0	0	0.114553	0.794825	3.53381	0.22492	0.822042	NA
Cyp2f4	1.66279	1.70043	0	0	0	1.62688	4.46035	1.70206	0.78528	1.12533	1.64847	0.682651	0.494827	0.626423
Cyp2t1	186.784	194.832	193.958	168.574	400.374	374.638	370.768	401.51	143.634	1.05829	0.126046	8.39603	4.6183e-17	4.97809e-16
Egln2	2992.17	2706.77	2713.63	2489.1	2063.01	2368.71	2175.58	2258.44	1239.9	-0.297832	0.082936	-3.59111	0.00032927	0.0010513
Rab4b	2695.79	2775.26	2534.8	2765.68	3596.52	3563.82	3881.69	3973.07	669.729	0.477747	0.0771052	6.19604	5.79027e-10	3.72166e-09
Mia	129.194	95.6724	152.563	63.2464	32.6074	74.0992	41.8258	41.0418	16.5637	-1.20161	0.412964	-2.90972	0.00361751	0.00950591
Snrpa	1414.53	1451.05	1242.33	1327.5	1345.85	1620.38	1272.66	1636.8	301.466	0.115546	0.117823	0.980672	0.326755	0.460348
Actmap	362.092	420.16	363.637	383.254	402.831	469.979	374.455	444.274	309.296	0.149125	0.108588	1.37331	0.169657	0.274544
Itpkc	574.391	566.227	699.313	608.703	1186.76	953.523	1078.08	990.524	451.895	0.781751	0.1106	7.06824	1.56906e-12	1.24904e-11
Coq8b	808.896	739.75	862.09	841.948	2036.25	1989.03	2231.95	2144.78	765.867	1.3685	0.0819758	16.694	1.44997e-62	7.77182e-61
Numbl	615.661	582.817	593.786	550.867	1352.27	1112.42	1261.62	1204.8	893.649	1.07293	0.0862662	12.4374	1.63687e-35	3.96398e-34
LOC120099779	0	3.78662	4.09046	3.75485	0	3.62284	0	0	0.482353	-1.2425	1.91498	-0.648831	0.516447	0.645947
LOC120099778	0	0	0	0	0	0	0	0	0	NA	NA	NA	NA	NA
Ltbp4	3610.45	3209.31	3437.17	3268.06	3555.84	3519.84	3713.14	3380.28	3261.83	0.0667241	0.0639815	1.04286	0.297011	0.427989
Shkbp1	1032.29	972.322	908.476	889.034	1704.3	1592.33	1550.15	1696.24	490.454	0.78367	0.0864255	9.06758	1.21687e-19	1.5139e-18
Sptbn4	35.731	31.8999	40.7248	39.1089	63.4544	51.6068	59.3335	57.4749	78.3081	0.652424	0.166186	3.92586	8.64198e-05	0.000304882
Blvrb	4395	4750.76	3974.96	4508.91	7719.63	5846.63	8910.97	7892.65	874.627	0.783153	0.131272	5.96588	2.43326e-09	1.47239e-08
Sertad3	470.95	447.386	353.879	455.753	457.439	591.764	423.237	479.627	180.232	0.178717	0.14746	1.21197	0.225523	0.345308
Sertad1	1869.09	2040.48	1646.45	1531.06	1126.93	2028.23	1198.09	1644.89	315.574	-0.238058	0.190728	-1.24815	0.211975	0.328884
Prx	294.556	275.373	264.686	264.146	106.878	153.776	114.982	100.129	167.728	-1.20428	0.148935	-8.08594	6.16888e-16	6.19333e-15
Hipk4	160.869	183.865	151.577	160.731	42.0519	87.9561	63.4592	89.5991	46.5269	-1.20637	0.243512	-4.95404	7.26871e-07	3.39288e-06
Pld3	19499.3	16169.8	16895.9	16954.4	14061	13568.3	14335.4	14660.9	6396.45	-0.296071	0.0750111	-3.94702	7.91284e-05	0.000281392
RGD1307554	1775.39	1727.54	1851.36	1709.16	1056.22	872.269	1062.3	1080.99	681.464	-0.796211	0.090182	-8.82893	1.05678e-18	1.23824e-17
Akt2	5019.2	4925.11	5108.91	5164.39	4004.62	3882.57	4031.23	4084.59	2881.14	-0.337445	0.0483574	-6.97816	2.99075e-12	2.32118e-11
LOC103691074	0	0	11.4642	3.50788	0	3.38455	0	0	0.621299	-1.69491	2.08459	-0.813066	0.41618	0.551998
Ttc9b	0	0	0	0	0	0	0	0	0	NA	NA	NA	NA	NA
Map3k10	531.683	536.965	532.625	514.041	628.452	491.122	611.233	657.484	319.339	0.173761	0.111744	1.55499	0.119949	0.206484
Znf780b	127.642	134.488	164.507	162.777	175.932	133.401	206.215	151.444	152.124	0.172748	0.165851	1.04158	0.297605	0.428766
LOC120100153	53.085	0	0	0	0	0	0	0	0.117082	-0.647848	3.53381	-0.183328	0.85454	NA
LOC120099780	0	0	0	0	33.7455	10.5254	14.4285	0	0.638855	2.83845	1.97148	1.43976	0.149936	0.248083
Trnas-aga	0	0	0	0	0	0	0	0	0	NA	NA	NA	NA	NA
LOC100362069	1184.57	863.855	600.661	590.763	1106.62	892.99	1041.81	655.967	83.652	0.185932	0.258276	0.719896	0.471589	0.605198
Zfp780b	276.177	308.24	261.448	282.655	272.711	301.708	255.12	265.85	711.814	-0.0416815	0.0882265	-0.472437	0.636615	0.746556
LOC120099781	44.9497	67.183	52.5204	55.2239	45.1926	69.3517	55.6501	53.9749	60.1442	0.0303791	0.207259	0.146576	0.883467	0.927441
Rpl23a-ps16	311.966	366.292	377.813	335.098	459.093	386.624	458.708	380.836	155.87	0.274016	0.131288	2.08714	0.0368752	0.0755649
LOC102553760	218.984	225.476	207.115	209.895	120.76	177.568	126.737	179.632	114.449	-0.503051	0.16401	-3.06719	0.00216079	0.00595989
Zfp780b-ps1	378.673	445.409	386.902	403.727	381.862	418.821	369.371	366.168	246.482	-0.0700981	0.105919	-0.661809	0.508094	0.638722
LOC102549611	60.3887	76.2866	78.4835	61.2376	33.429	34.7557	42.8796	72.7236	15.1675	-0.583848	0.373714	-1.56228	0.118221	0.204045
Zfp59	86.1289	81.3034	70.7496	83.9804	189.353	198.789	199.935	191.02	116.768	1.27061	0.139236	9.12557	7.13622e-20	8.97762e-19
LOC120100218	0	90.7606	98.0431	0	0	0	0	181.695	0.488766	0.0563354	2.23166	0.0252438	0.979861	0.989944
Psmc4	5812.84	5722.29	5039.36	5392.8	6305.15	6450.88	6280.22	7206.05	1403.14	0.256686	0.0801849	3.20118	0.00136865	0.00392473
Fcgbp	66.234	62.7426	89.3423	100.394	75.0876	62.7574	63.5869	67.7984	98.7341	-0.241134	0.186563	-1.2925	0.196183	0.309083
Fcgbpl1	0.71909	1.47074	0.794374	0	0.751894	4.22137	0.96446	4.41645	2.17174	1.82609	1.10308	1.65544	0.0978353	0.173906
Fbl	4468.08	3782.28	4356.73	4106.58	4797.64	4508.07	4205.85	4967.47	856.715	0.146268	0.0882929	1.65663	0.097595	0.173623
Dyrk1b	851.408	861.971	822.667	804.727	326.753	414.976	324.118	373.573	1248.31	-1.21272	0.0941121	-12.8859	5.40605e-38	1.42966e-36
Eid2	779.62	775.367	742.939	582.075	564.36	729.256	574.53	714.723	149.313	-0.152419	0.151858	-1.00369	0.315526	0.448092
Eid2b	697.059	600.455	662.509	557.208	462.924	574.484	501.147	607.459	173.884	-0.226847	0.135464	-1.6746	0.0940132	0.168369
Selenov	14.1531	9.64897	15.6348	0	29.5974	0	6.32747	14.4873	2.22984	0.369335	1.09591	0.337014	0.736107	0.824376
Dll3	7.63453	2.60245	0	2.58062	5.32187	7.46967	13.6528	5.2099	2.04604	1.24705	1.0213	1.22104	0.222071	0.340978
Timm50	2778.04	2612.64	2548.26	2870.99	2927	2603.64	3074.87	2948.84	738.962	0.094033	0.0835483	1.12549	0.260381	0.38575
Supt5h	5800.88	5377.81	6020.59	6006.38	5465.58	4924.31	5255.64	5206.33	3587.16	-0.154389	0.0648766	-2.37974	0.0173248	0.0388823
LOC102550060	6.32175	3.23243	3.4918	3.20531	0	3.09262	0	3.23553	0.836363	-1.25701	1.49934	-0.838376	0.40182	0.538081
Rps16	54238	49279.3	50079.6	47548.2	79602.9	66875.9	82410	72601.9	9873.7	0.583721	0.0856198	6.81759	9.25772e-12	6.90753e-11
LOC120100461	360.641	368.805	348.598	594.279	282.82	705.706	241.85	599.883	9.09688	0.154173	0.49227	0.313187	0.754138	0.838221
Plekhg2	1489.77	1489.58	1701.31	1543.17	1556.53	1552.68	1548.8	1572.94	1275.42	0.00226966	0.0677597	0.0334956	0.973279	0.987482
Trnai-uau	76.758	0	0	0	0	0	0	0	0.117082	-0.647848	3.53381	-0.183328	0.85454	NA
Zfp36	3362.26	3451.21	7525.55	5852.17	6723.02	4139.69	6499.3	5611.99	1611.34	0.186259	0.251994	0.739139	0.459822	0.594238
Med29	1686.07	1666.02	1378.8	1634.28	1621.03	1696.8	1773.88	1829	355.193	0.118757	0.099759	1.19044	0.233875	0.355513
Paf1	3885.92	3666.6	3906.01	3579.62	3559.87	3665	3705.45	4103.12	1206.86	-6.62426e-05	0.0736588	-0.000899317	0.999282	0.999537
Samd4b	826.356	856.229	958.099	909.937	1116.63	939.37	1179.72	1028.88	1340.93	0.263494	0.0936194	2.81453	0.00488493	0.0124977
Gmfg	6500.71	5400.03	4989.85	4428.5	3417.29	4496.22	3062.62	3148.17	581.543	-0.592501	0.157465	-3.76276	0.000168048	0.000564222
Lrfn1	52.0654	55.7795	34.6924	52.7973	91.5985	92.9878	97.5423	96.4389	81.3051	0.948753	0.173474	5.46915	4.52202e-08	2.39229e-07
Ifnl1	0	0	0	0	8.57029	0	0	0	0.122423	0.794825	3.53381	0.22492	0.822042	NA
Ifnl3	0	0	0	0	0	0	0	0	0	NA	NA	NA	NA	NA
Sycn	0	10.0265	0	6.62824	0	0	0	0	0.596652	-2.67328	2.36438	-1.13065	0.258202	0.383438
Nccrp1	0	0	4.60702	0	26.1639	4.08035	16.7803	4.26891	1.56938	3.27759	1.43871	2.27815	0.0227175	0.049401
Pak4	1431.45	1431.33	1502.25	1469.72	1904.21	1404.43	1794.57	1705.41	744.573	0.221684	0.103598	2.13984	0.0323675	0.0674934
Acp7	14.6941	15.8616	24.3487	24.0066	87.0652	82.2673	91.9711	81.8909	60.5396	2.12339	0.216551	9.8055	1.06623e-22	1.52819e-21
LOC108349512	7.72801	7.90296	0	7.83665	121.208	52.928	134.745	71.1949	6.11381	3.97361	0.964344	4.12053	3.77995e-05	0.000141063
Fbxo27	161.55	178.424	185.602	172.558	936.941	779.769	899.921	750.76	441.968	2.26983	0.115319	19.6832	3.00574e-86	2.6427e-84
Fbxo17	16.1897	11.462	17.8846	20.2059	91.1521	53.6126	73.4935	56.0901	31.9734	2.05833	0.314079	6.55352	5.61953e-11	3.94321e-10
Mrps12	2232.32	2252.09	1894.39	2300.31	2724.24	2666.86	2889.13	2876.33	385.97	0.359802	0.0942029	3.81944	0.000133757	0.000456241
Sars2	463.99	452.785	499.167	510.491	418.567	361.99	394.539	437.699	136.641	-0.255811	0.128516	-1.99049	0.046537	0.0924034
LOC102550248	30.9879	6.33789	27.3857	28.2812	45.3622	21.2232	16.6247	15.8599	7.25671	0.101656	0.589674	0.172393	0.863128	0.912463
Ccer2	30.719	20.943	21.0074	19.2839	7.64771	28.6245	17.6576	13.4762	12.7549	-0.444703	0.439104	-1.01275	0.31118	0.443577
Nfkbib	1282.99	1220.69	1291.73	1292.8	2139.64	1819.38	2259.89	2090.47	386.348	0.704919	0.0972997	7.24482	4.33004e-13	3.59763e-12
Sirt2	4685.38	4370.15	4838.71	4303.18	4798.69	3959.75	5090.3	4588.47	2009.42	0.0181803	0.0929339	0.195626	0.844903	0.899401
Rinl	8.69346	12.2241	10.8041	5.50979	22.7251	25.5172	16.0323	20.0223	13.0938	1.19495	0.400612	2.98283	0.002856	0.00767346
LOC120099783	7.93309	4.05634	4.38181	0	0	3.88089	0	0	0.597789	-1.64498	1.81213	-0.907761	0.364004	0.498259
Hnrnpl	14310.5	14136.2	13871.7	14679.9	16412.4	15041	15402.7	15155.7	6635.68	0.121564	0.052384	2.32063	0.0203067	0.0447561
Ech1	9108.8	7494.96	7986.06	6671.06	6691.51	5560.81	7313.54	6526.06	1950.62	-0.261392	0.119555	-2.18637	0.0287885	0.0608597
Lgals4	5.39933	0	5.9646	0	5.64564	5.28273	7.2417	5.52686	0.760277	1.07289	1.56248	0.686656	0.4923	0.623994
Lgals7	71.244	33.1168	50.0836	32.8389	6.77219	57.0319	26.0602	13.2594	5.24977	-0.848732	0.690798	-1.22863	0.219212	0.337556
LOC102550499	70.1341	70.1455	84.2878	57.8338	33.0404	36.195	36.179	25.2451	62.7502	-1.1146	0.204306	-5.45554	4.88238e-08	2.57483e-07
Capn12	138.158	97.057	102.19	112.08	60.2966	84.631	70.8976	56.5684	70.3519	-0.723638	0.200372	-3.61148	0.000304459	0.000978181
Actn4	11819.5	11378.3	13517.5	13238.8	16162.4	13705.7	14459.1	15325.6	9387.35	0.256043	0.086223	2.96954	0.00298245	0.0079777
Eif3k	3245.77	3232.66	3484.24	3191.22	3987.76	3182.58	3828.06	4181.93	940.31	0.206529	0.0984436	2.09794	0.0359102	0.0738738
LOC120099785	379.38	359.482	379.534	391.439	332.884	290.721	405.644	310.944	251.553	-0.178917	0.121084	-1.47763	0.139508	0.233916
Map4k1	460.063	397.157	519.23	456.433	279.051	461.821	341.914	413.848	195.733	-0.288755	0.167422	-1.72471	0.0845793	0.153824
Ryr1	16.27	23.445	22.8752	28.1229	24.3585	15.1951	25.2934	28.0095	58.1238	0.0297056	0.243077	0.122206	0.902736	0.942035
LOC120099784	6.14396	3.14152	6.78719	6.23033	16.0606	6.01129	4.12021	0	1.84828	0.245918	1.05501	0.233095	0.815688	0.878912
LOC120099786	0	0	0	0	0	0	0	0	0	NA	NA	NA	NA	NA
LOC120099787	0	0	0	0	0	0	0	0	0	NA	NA	NA	NA	NA
Rasgrp4	71.7819	88.6603	54.581	56.7202	66.2837	97.5949	50.0133	74.4316	70.3404	0.0933508	0.240657	0.387899	0.698091	0.796953
Fam98c	1458.98	1397.85	1537.39	1264.03	2036.51	1815.52	1975.81	1874.05	441.722	0.444623	0.092908	4.78562	1.70456e-06	7.63731e-06
Spred3	457.942	440.14	521.1	492.312	1344.09	1503.62	1357.71	1380.43	764.819	1.5486	0.0848143	18.2588	1.76216e-74	1.20703e-72
Ggn	181.507	181.248	193.432	205.712	285.797	330.103	292.129	310.385	108.58	0.680275	0.140207	4.85194	1.22261e-06	5.55822e-06
Psmd8	6188.31	6278.72	5981.66	6343.51	9756.72	9023.52	9713.3	10595.7	2001.48	0.656697	0.0690969	9.50399	2.01989e-21	2.72437e-20
Catsperg	81.3513	78.2508	84.5295	86.5788	107.802	99.2962	98.3073	79.1503	103.971	0.216771	0.149559	1.4494	0.147226	0.244387
Kcnk6	958.027	961.668	891.222	1007.29	738.118	863.339	689.804	784.524	320.159	-0.308255	0.101926	-3.02429	0.00249215	0.00678872
Yif1b	2223.32	2099.67	2387.74	2309.46	2890.77	2561.19	2816.01	2948.68	612.771	0.314394	0.0834251	3.76858	0.000164177	0.000551959
LOC100361913	1437.47	1412.92	971.277	834.979	3575.2	3099.6	3874.65	3642.84	158.13	1.60394	0.180098	8.90594	5.29377e-19	6.29033e-18
Spint2	4277.06	3801.6	4128.71	3765.65	5466.92	5299.32	5409.46	4979.55	1087.51	0.405078	0.0738578	5.48457	4.14478e-08	2.20261e-07
Ppp1r14a	670.146	627.519	633.273	601.785	468.552	556.929	633.502	409.105	133.433	-0.299952	0.152923	-1.96146	0.0498255	0.0979345
Dpf1	58.6365	58.6604	63.3672	50.4124	77.3057	62.359	92.322	65.2407	48.5247	0.352384	0.211194	1.66853	0.0952105	0.1701
Sipa1l3	362.236	326.784	436.739	368.542	312.436	324.75	283.585	313.622	800.825	-0.273907	0.103836	-2.63789	0.00834231	0.0202212
Wdr87	0	1.21317	1.96578	2.40599	4.96175	2.90175	2.38668	4.25018	3.96457	1.39932	0.756218	1.85042	0.0642528	0.12184
LOC102550982	0	0	0	0	0	0	0	0	0	NA	NA	NA	NA	NA
LOC103689966	43.6091	29.7309	52.1893	22.1111	34.1989	42.6675	24.3707	26.0395	8.85716	-0.193463	0.472677	-0.409293	0.682324	0.784771
LOC120096976	27.5398	18.7755	45.6346	27.927	33.5955	44.9086	33.859	46.9839	14.245	0.427382	0.381415	1.12052	0.262493	0.388123
Zfp84	454.588	404.703	460.749	467.536	359.03	382.137	359.058	325	581.715	-0.326615	0.0882196	-3.7023	0.000213656	0.000704208
Zfp790	288.442	312.323	253.759	260.733	307.059	245.181	311.593	336.671	207.738	0.103624	0.133753	0.774743	0.438492	0.573373
LOC100912787	31.3916	22.9302	29.7241	28.1949	105.974	57.9174	86.6123	68.8566	56.3411	1.50506	0.248298	6.06149	1.34866e-09	8.38925e-09
Zfp420	685.097	699.781	768.411	832.2	707.069	636.354	786.828	625.286	832.979	-0.117406	0.105763	-1.11009	0.266961	0.393273
Zfp27	234.172	226.331	253.956	257.735	334.435	201.174	319.822	304.013	174.788	0.251072	0.166608	1.50696	0.131821	0.223236
LOC120096968	46.1994	43.5154	41.6347	36.9859	41.9508	46.3913	48.9187	48.5351	34.1036	0.13948	0.230637	0.604762	0.545337	0.670587
Zfp74	382.582	541.172	490.505	502.65	421.935	409.84	410.128	378.755	296.633	-0.242095	0.123771	-1.95599	0.0504658	0.0990113
LOC103691076	109.157	112.973	90.0753	78.684	34.3784	69.484	40.5696	52.5019	52.3315	-0.978456	0.248477	-3.93782	8.22256e-05	0.000291526
Zfp568	1075.13	1156.61	1629.22	1531.14	662.076	622.321	598.51	650.346	1295.47	-1.08932	0.140153	-7.77233	7.70572e-15	7.13718e-14
Zfp14	295.878	290.938	283.273	252.339	173.726	181.858	180.103	208.123	288.011	-0.592328	0.105833	-5.59683	2.18301e-08	1.1968e-07
Zfp82	58.8272	63.5011	74.6135	62.9683	46.7027	63.9521	54.0614	44.6049	50.4303	-0.309364	0.205858	-1.5028	0.132889	0.224577
LOC100359681	465.168	487.161	346.706	457.499	445.368	540.116	420.941	496.234	152.888	0.117579	0.147531	0.796972	0.425467	0.560949
Zfp566	243.417	224.035	251.364	201.764	173.739	182.245	168.916	167.917	178.487	-0.407689	0.119938	-3.39916	0.000675932	0.0020477
LOC120100358	0	0	0	0	0	0	0	0	0	NA	NA	NA	NA	NA
Zfp260	2090.31	2097.54	2160.67	2182.16	2427.22	2434.2	2399.84	2460.7	1526.39	0.189019	0.0524374	3.60465	0.000312575	0.00100248
LOC120096966	152.691	78.0736	84.3382	92.9022	135.708	44.818	133.115	78.1485	12.2655	-0.0823938	0.450307	-0.182973	0.854819	0.9062
Zfp382	267.201	242.263	279.96	265.371	375.401	347.677	341.135	342.125	313.819	0.416433	0.0937628	4.44135	8.93982e-06	3.63125e-05
Zfp146	1485.68	1536.96	1681.46	1710.68	1633.63	1800.59	1429.55	1658.13	790.111	0.0262493	0.0948156	0.276846	0.781898	0.856918
Cox7a1	85.3771	105.286	91.5416	73.8454	31.5078	51.5942	47.1511	61.6897	25.5506	-0.887416	0.292551	-3.03338	0.00241833	0.00660749
Capns1	16222.4	15186.6	14519	15575.1	16576.2	15695.1	16520.6	17411.9	3966.99	0.106072	0.0620892	1.70838	0.087565	0.158508
Rnu6-826	0	0	0	0	0	0	0	0	0	NA	NA	NA	NA	NA
Tbcb	4862.66	4592.29	4949.19	4527.18	5347.48	4578.22	5256.89	5411.97	883.171	0.120985	0.0816946	1.48094	0.138622	0.232613
Polr2i	1798.58	1453.99	1562.8	1283.19	1449.49	1530.21	1678.12	1651.86	204.357	0.0471541	0.130741	0.360667	0.718348	0.811781
Ovol3	11.5098	23.5407	19.0722	17.5074	3.00872	14.0766	11.5779	14.7271	4.68011	-0.71834	0.648473	-1.10774	0.267974	0.394495
Wdr62	637.466	644.747	718.366	823.693	1474.45	1126.54	1359.85	1204.84	802.718	0.870565	0.121602	7.15915	8.11767e-13	6.60486e-12
Thap8	134.043	74.2506	80.2083	96.2822	181.038	92.8972	134.837	142.927	19.6315	0.513602	0.340576	1.50804	0.131545	0.222847
LOC120096980	60.2293	33.1654	87.0073	84.5668	116.265	72.5277	149.134	109.077	17.9923	0.744143	0.377771	1.96982	0.0488588	0.0963558
Clip3	981.993	856.342	1034.65	983.862	2157.32	1832.74	1989.14	1896.77	816.95	1.03009	0.0910292	11.316	1.09338e-29	2.17595e-28
Alkbh6	1306.62	1089.13	1241.88	1309.99	1804.45	1529.26	1765.69	2175.3	290.228	0.556138	0.131228	4.23794	2.25583e-05	8.66549e-05
Syne4	402.899	412.02	397.081	460.635	446.06	309.176	339.061	315.377	91.3627	-0.247421	0.16768	-1.47556	0.140062	0.234709
Sdhaf1	4436.45	4732.54	4227.21	4135.03	8552.47	6949.72	8989.56	8060.39	980.733	0.891523	0.0995942	8.95155	3.50513e-19	4.22463e-18
Lrfn3	314.893	304.814	196.501	229.13	560.493	566.797	628.677	595.45	165.448	1.16505	0.156984	7.42144	1.15852e-13	9.96289e-13
LOC120096986	0	3.22167	3.48018	3.19464	19.7644	3.08233	4.22533	16.1238	1.97316	2.15486	1.18775	1.81424	0.0696414	0.130318
LOC108349559	163.968	139.206	133.287	194.508	194.092	236.1	149.378	205.842	53.6027	0.3242	0.215126	1.50702	0.131805	0.223225
Tyrobp	20079.1	16583.8	15268.6	15081.4	8215.91	11661.4	8037.28	8653.55	1281.05	-0.873001	0.144913	-6.02432	1.69821e-09	1.04696e-08
Hcst	240.004	245.437	164.128	243.378	310.703	369.005	321.899	245.673	21.9255	0.477349	0.29781	1.60286	0.108965	0.190569
Nfkbid	40.1719	54.0543	56.0559	40.7366	82.9036	111.707	56.7152	91.9805	59.1775	0.8586	0.239907	3.57889	0.000345053	0.00109783
Aplp1	1518.82	1487.47	1330.69	1368.77	4560.2	3875.77	5210.82	4595.84	1177.82	1.67551	0.105568	15.8714	9.99266e-57	4.61681e-55
Kirrel2	36.0745	36.8911	25.3599	36.5816	65.153	52.9433	57.181	52.0329	25.8631	0.746516	0.273071	2.73378	0.00626113	0.0156399
Nphs1	142.858	116.074	131.873	96.247	75.7109	67.0147	72.18	65.1036	91.7838	-0.80013	0.173762	-4.60474	4.12983e-06	1.75874e-05
Prodh2	136.61	128.673	146.941	153.112	56.3849	80.8994	110.899	69.9182	28.7718	-0.850475	0.272047	-3.12621	0.00177076	0.00497312
RGD1560986	0	0	0	0	0	0	0	0	0	NA	NA	NA	NA	NA
Arhgap33	290.642	303.392	287.741	316.144	231.343	221.392	165.908	147.209	228.623	-0.642059	0.152253	-4.21704	2.47527e-05	9.4392e-05
LOC120097050	27.9463	21.4342	7.71803	21.2544	0	6.83572	0	14.3032	1.66729	-1.82297	1.19424	-1.52647	0.126894	0.216243
Proser3	644.7	596.808	648.828	689.169	593.269	597.836	560.29	528.452	456.248	-0.177486	0.0876676	-2.02454	0.0429149	0.0861627
Hspb6	7524.33	7216.71	7781.82	7672.8	3887.56	2463.56	3851.49	3439.42	1218.97	-1.14762	0.136828	-8.38734	4.97286e-17	5.34316e-16
Lin37	879.955	891.346	912.19	951.532	1412.85	942.561	1476.67	1161.14	242.233	0.45397	0.149741	3.03171	0.00243176	0.00664036
Psenen	7627.98	6728.64	6348.68	6483.7	5822.6	5848.4	6321.97	5578.33	799.376	-0.207811	0.0869068	-2.3912	0.0167936	0.0378377
U2af1l4	1941.45	2157.51	2051.75	2090.64	1558.65	1411.41	1410.79	1532.01	275.709	-0.477396	0.0965572	-4.94418	7.64656e-07	3.55727e-06
Igflr1	94.3657	96.502	116.273	88.3313	41.7453	42.6129	34.0753	22.2911	17.2971	-1.48464	0.356082	-4.16936	3.0545e-05	0.000115231
Kmt2b	1155.81	1225.04	1276.81	1233.74	876.518	1169.44	909.136	983.982	1546.62	-0.311438	0.10175	-3.06082	0.00220729	0.00607596
Mir3569	74.738	0	82.5626	0	0	0	0	0	0.246421	-1.36862	3.03479	-0.450978	0.652005	NA
Zbtb32	14.5457	7.43749	12.0514	9.21885	19.0116	16.0105	29.2635	20.4727	8.24318	0.950937	0.489583	1.94234	0.0520957	0.101785
Upk1a	54.5114	26.0146	16.0582	18.4259	53.1983	85.3349	82.8603	55.799	12.6358	1.25413	0.456429	2.74771	0.00600133	0.01505
Cox6b1	29573.4	26361	24323.6	24753.7	20463.7	16591	21987.7	19664.5	2328.96	-0.416778	0.106835	-3.90114	9.57406e-05	0.000335256
Etv2	0	0	0	0	0	0	0	2.68681	0.119847	0.794825	3.53381	0.22492	0.822042	NA
Rbm42	3812.62	3753.88	3391.06	3475.83	2856.61	3224.77	3048.21	3484.4	937.745	-0.193956	0.0872445	-2.22313	0.0262069	0.0560305
Haus5	681.26	626.655	585.773	696.178	444.293	608.14	475.7	548.175	311.15	-0.316575	0.124386	-2.5451	0.0109248	0.0257395
LOC688924	0	0	0	5.26984	0	0	0	0	0.356183	-1.92877	3.48621	-0.553258	0.580087	NA
LOC100912333	0	0	0	0	0	0	0	0	0	NA	NA	NA	NA	NA
Atp4a	120.329	120.088	115.31	117.61	15.1588	24.1134	21.3887	23.7438	45.0433	-2.4851	0.254339	-9.77082	1.50235e-22	2.13897e-21
Tmem147	4700.31	4502.06	3759	3860.1	3786.42	3465.3	4075.51	4282.76	573.572	-0.109292	0.110727	-0.987045	0.323621	0.456999
Sbsn	207.23	165.705	186.307	143.076	130.241	105.692	140.449	113.961	126.681	-0.524345	0.162539	-3.22597	0.00125547	0.00362267
Gapdhs	19.0182	51.8632	24.5108	41.7853	6.62858	18.6075	29.7589	12.9782	7.57782	-1.05189	0.57739	-1.8218	0.0684851	0.128532
Dmkn	27.5232	38.7011	47.5073	26.1657	100.726	84.1526	110.744	102.128	36.5939	1.50999	0.260257	5.80193	6.55572e-09	3.80943e-08
Krtdap	9.59475	0	0	0	20.0649	18.7751	25.7374	9.82137	1.02495	2.61101	1.46281	1.78493	0.0742735	0.13788
LOC100361079	0	0	0	15.824	32.633	15.2677	20.9293	15.9732	0.755007	2.11121	1.58701	1.33031	0.183416	0.292391
Ffar2	14.4104	22.1049	10.6127	12.1775	80.3614	162.141	80.5314	78.6706	22.4737	2.76242	0.43621	6.33277	2.40799e-10	1.60236e-09
LOC102554169	9.87842	3.36735	10.9126	0	13.7721	6.44341	0	3.37058	1.69764	0.0141509	1.16286	0.012169	0.990291	0.995236
Ffar3	0	0	0	5.17515	0	0	6.84481	0	0.27576	0.0734946	2.93221	0.0250646	0.980003	NA
Ffar1	0	0	0	0	0	0	0	0	0	NA	NA	NA	NA	NA
Cd22	16.7787	17.1586	9.81283	10.0086	1.03201	0.965671	1.32377	1.0103	6.89102	-3.65618	0.834614	-4.38068	1.18307e-05	4.71448e-05
LOC102554355	0	0	0	0	0	0	0	0	0	NA	NA	NA	NA	NA
Mag	0	0	0	0	0	0	0	0	0	NA	NA	NA	NA	NA
LOC108349549	0	0	0	0	0	0	0	0	0	NA	NA	NA	NA	NA
LOC120099789	0	0	0	0	0	0	0	0	0	NA	NA	NA	NA	NA
LOC120099788	0	1.4875	3.2137	0	0	0	0	0	0.378411	-2.00082	2.6923	-0.743164	0.457382	NA
Hamp	4906.97	4017.67	7215.97	6591.93	1798.26	648.368	3597.52	4102.28	243.98	-1.16488	0.561059	-2.07623	0.037873	0.0772977
Usf2	5160.68	5077.66	5672.56	5480.94	3823.25	3562.4	4386.8	3934.95	1689.25	-0.446873	0.083377	-5.35967	8.3373e-08	4.29121e-07
Lsr	939.097	1038.62	1318.48	1298.4	994.915	734.65	1018.17	815.181	461.734	-0.368482	0.152353	-2.41861	0.0155799	0.035425
Fam187b	11.9392	9.15714	3.2973	6.05354	12.4839	11.6814	8.00659	0	2.45629	0.0714574	0.91711	0.0779159	0.937895	0.967584
Fxyd5	4855.65	4285.28	4534.91	4324.28	8685.87	8305.56	8632.52	9445.98	1092.82	0.962275	0.0765702	12.5672	3.19748e-36	7.96429e-35
Fxyd7	326.168	276.604	298.798	233.947	183.001	101.186	160.048	138.435	25.2873	-0.972437	0.291479	-3.33622	0.000849254	0.00253015
Fxyd1	9810.42	9465.73	9242.5	9028.32	2908.7	2030.93	3508.48	2616.23	1612.23	-1.76497	0.144777	-12.191	3.47154e-34	8.06705e-33
Lgi4	45.5157	42.4391	53.2386	55.6581	60.19	96.9244	66.4332	54.8127	41.5618	0.50529	0.25025	2.01914	0.0434727	0.0871266
Fxyd3	86.7792	129.082	87.1494	135.999	8.24891	7.71866	10.5809	8.07535	7.02923	-3.68597	0.82577	-4.46368	8.05657e-06	3.29635e-05
Hpn	53.6262	57.0339	41.4684	50.0297	48.2225	44.0733	69.0478	36.2293	43.6365	-0.0523933	0.241931	-0.216563	0.828549	0.887454
Scn1b	6966.65	7246.44	7197.84	6677.9	9264.2	6138.16	10869.3	8706.1	2226.85	0.315892	0.151711	2.0822	0.037324	0.0763331
Gramd1a	2428.78	2523.47	2872.19	2663.39	4069.6	3500.6	4026.94	3685.85	1709.42	0.542989	0.0847361	6.408	1.47437e-10	9.98008e-10
LOC108349560	0	0	0	0	3.20519	0	0	0	0.122423	0.794825	3.53381	0.22492	0.822042	NA
RGD1561430	0	0	0	0	0	0	0	0	0	NA	NA	NA	NA	NA
Znf599l-ps1	21.168	57.726	38.9737	21.4656	59.0232	62.1328	47.3185	50.5587	5.94644	0.664852	0.565822	1.17502	0.239987	0.362772
Scgb1b24	0	20.8196	22.4902	0	42.575	19.9191	54.6113	20.8396	1.04238	1.67538	1.45017	1.1553	0.247968	0.372323
Scgb2b2	15.1469	46.4694	66.9308	61.4393	47.5137	0	60.9462	46.514	2.66645	-0.326167	0.89347	-0.365057	0.715069	0.8099
Scgb2b24	0	0	0	0	0	0	0	0	0	NA	NA	NA	NA	NA
Apbh	0	0	0	0	0	0	0	0	0	NA	NA	NA	NA	NA
LOC494538	11.4982	0	0	11.6598	0	11.2499	0	0	0.350363	-0.63968	2.34252	-0.273073	0.784797	NA
Scgb1b30	0	0	0	0	0	0	0	0	0	NA	NA	NA	NA	NA
Wtip	926.981	819.132	910.63	818.567	678.163	576.744	738.463	625.685	458.768	-0.411598	0.103146	-3.99046	6.59458e-05	0.000237306
LOC120100477	44.7251	45.7376	0	0	93.5309	0	119.973	0	0.795725	1.15459	1.78321	0.647481	0.517321	0.646509
Uba2	3829.23	3720.34	3652.65	3848.58	4119.45	4440.96	4055.67	4404.74	1767.07	0.178179	0.0604666	2.94674	0.00321145	0.00853213
Pdcd2l	920.238	839.083	836.301	887.205	782.099	696.343	760.003	770.284	167.662	-0.213084	0.11458	-1.8597	0.0629286	0.119705
Gpi	27416.2	24740.2	42340.6	39390.1	20793.1	18405.2	20990	20202.6	8895.51	-0.735919	0.166018	-4.43277	9.30299e-06	3.77097e-05
Garre1	1074.18	1008.7	1104.63	1050.27	869.488	1028.4	808.091	872.972	2021.78	-0.242774	0.0875917	-2.77165	0.00557726	0.0140824
LOC108349721	274.272	144.765	175.928	71.7749	101.762	112.534	166.131	72.4517	14.8163	-0.577088	0.452924	-1.27414	0.202615	0.316781
LOC120099790	0	5.41854	0	0	0	0	0	0	0.119732	-0.647848	3.53381	-0.183328	0.85454	NA
LOC120099791	311.913	251.821	90.6757	166.472	240.315	176.682	154.127	151.238	11.0064	-0.187276	0.455779	-0.410893	0.681151	0.783881
Lsm14a	4732.43	4909.64	5528.54	5549.48	5097.77	4559.36	5141.87	4762.03	2408.7	-0.0833502	0.0822475	-1.01341	0.310866	0.443344
Trnas-aga_1	0	0	0	0	0	0	0	0	0	NA	NA	NA	NA	NA
LOC120099792	0	0	18.8999	34.6984	0	0	22.9466	17.5128	0.643674	-0.502591	1.86082	-0.270091	0.78709	0.860773
LOC100910905	0	0	0	16.4101	8.46042	7.91658	10.8522	0	1.26293	0.701278	1.56779	0.447303	0.654656	0.760897
Kctd15	490.959	487.66	446.343	416.869	1036.54	1054.95	1127.93	1209.5	312.543	1.2648	0.105563	11.9814	4.4458e-33	1.00245e-31
Chst8	16.5761	8.4757	6.10385	8.40458	28.8872	21.6243	22.2323	19.7956	5.59833	1.2158	0.595462	2.04177	0.0411743	0.0831284
LOC108349467	0	0	0	0	0	0	0	0	0	NA	NA	NA	NA	NA
RGD1560088	0	11.903	0	0	12.1705	0	0	11.9145	0.362002	0.796294	2.31964	0.343284	0.731385	NA
Pepd	7208.38	6646.28	6091.02	6205.46	3428.99	3291.48	3476.63	3578.5	1489.62	-0.925257	0.0778855	-11.8797	1.50907e-32	3.33881e-31
LOC120100411	0	0	47.5361	0	0	0	0	0	0.129339	-0.647848	3.53381	-0.183328	0.85454	NA
Cebpg	1609.49	1632.23	2028.29	1909.42	1695.75	1616.23	1601.8	1714.91	1448.44	-0.114565	0.0941689	-1.21659	0.223761	0.343194
LOC102555648	2.4766	1.26633	4.10383	1.25571	2.58958	2.42312	1.66084	0	1.49163	-0.433625	1.12339	-0.385997	0.699499	0.798174
LOC120099793	1.71864	1.75754	1.89857	1.7428	3.59408	0	4.61015	1.75923	1.16364	0.429014	1.25697	0.341309	0.732871	0.822245
Cebpa	1606.49	1410.34	1359.18	1417.9	595.477	690.262	615.618	613.4	457.787	-1.20314	0.0966111	-12.4534	1.34014e-35	3.26216e-34
LOC102555707	0	0.773871	0	0	0	0	0	0	0.119732	-0.647848	3.53381	-0.183328	0.85454	NA
LOC102555770	13.2403	0	14.6265	6.71322	0	6.4772	0	0	0.726123	-1.97821	1.72246	-1.14848	0.25077	0.375333
Slc7a10	92.2654	112.046	92.3695	78.9433	81.4004	118.483	108.28	91.4933	31.4818	0.0876695	0.252074	0.347793	0.727996	0.818894
Lrp3	108.887	88.103	83.2757	61.8826	148.887	134.634	134.808	127.382	86.8755	0.67273	0.18295	3.67712	0.000235879	0.000771948
Trnat-agu	0	0	0	0	0	0	0	0	0	NA	NA	NA	NA	NA
Wdr88	0	1.64645	3.55712	3.26527	1.68345	4.72571	2.15937	4.94409	1.59852	0.712564	1.09322	0.651805	0.514527	0.644677
Gpatch1	567.455	582.191	534.978	494.834	459.985	452.118	421.447	497.608	254.043	-0.248415	0.105583	-2.35279	0.0186329	0.041494
LOC687679	2295.92	1967.89	1685.97	1749.51	2622.69	2246.35	2171.56	2214.31	149.574	0.265319	0.141944	1.86918	0.0615975	0.117595
Rhpn2	94.5595	88.3639	75.6429	62.8237	68.1884	54.2345	78.7192	85.111	43.6376	-0.174165	0.233299	-0.746533	0.455346	0.590106
Faap24	201.113	225.121	189.143	184.649	176.187	223.361	185.9	203.082	68.4357	-0.0172033	0.173411	-0.0992055	0.920975	0.955357
Cep89	813.494	795.181	831.212	837.677	933.224	748.488	799.642	836.385	429.999	0.0180025	0.093596	0.192343	0.847474	0.900967
Slc7a9	57.5331	85.5791	86.6679	55.69	41.0167	30.7041	84.1798	56.2151	22.2773	-0.452683	0.353496	-1.28059	0.200339	0.314056
Tdrd12	0.559339	2.28801	0	1.70161	0	1.09452	1.5004	0.572551	1.61521	-0.571222	1.19231	-0.47909	0.631875	0.742698
Nudt19	1238.74	1266.79	1239.69	1124.85	866.511	962.839	908.867	883.625	230.354	-0.426519	0.102988	-4.14146	3.45107e-05	0.000129322
Rgs9bp	63.6425	24.4062	8.78818	40.3357	41.5911	23.3506	21.3397	8.14321	3.40852	-0.54887	0.809106	-0.678366	0.49754	0.628776
Ankrd27	610.258	608.643	575.989	561.883	837.941	810.323	929.798	746.517	793.522	0.49429	0.0879339	5.62115	1.89692e-08	1.04751e-07
Pdcd5	4089.22	3425.63	3137.38	3385.53	4234.76	3666.59	4440.24	4306.22	641.366	0.244246	0.108271	2.25587	0.0240785	0.0520421
Dpy19l3	506.097	558.782	464.443	496.421	840.071	648.015	795.622	817.238	833.773	0.613403	0.106597	5.75441	8.69448e-09	4.97736e-08
Zfp507	791.899	797.661	892.64	865.929	867.116	739.883	871.799	835.826	918.098	-0.0153526	0.0847986	-0.181047	0.85633	0.907394
LOC108349563	1.78675	1.8272	0	0	0	0	0	0	0.236814	-1.36332	3.06901	-0.444221	0.656882	NA
LOC108349564	88.3056	90.3047	66.0343	85.4141	66.7646	158.176	74.7068	82.0476	61.34	0.215284	0.283352	0.759776	0.447389	0.582132
Tshz3	186.112	160.174	174.044	260.669	187.858	228.067	179.181	189.564	198.961	0.00825819	0.169328	0.0487705	0.961102	0.98114
RGD1562402	963.487	607.219	495.05	443.072	796.581	635.762	751.309	458.718	53.8332	0.0687268	0.283177	0.242699	0.808238	0.873817
Zfp536	70.5839	76.6582	73.7425	72.131	72.6597	40.151	72.6528	60.4893	115.35	-0.26005	0.186825	-1.39195	0.163938	0.266755
LOC108349103	0	0	0	0	0	0	0	0	0	NA	NA	NA	NA	NA
LOC120100175	0	0	0	0	0	0	0	0	0	NA	NA	NA	NA	NA
LOC108349449	6.44932	9.59319	7.12452	11.8909	4.29134	6.8837	10.2227	10.2025	13.3113	-0.165086	0.408058	-0.404566	0.685797	0.787497
Uri1	1524.75	1458.47	1553.38	1514.95	1985.64	1937.87	1776.5	1984.85	1044.23	0.346421	0.0673337	5.14484	2.67756e-07	1.31085e-06
LOC108349566	4.17961	0	4.61719	0	0	0	0	0	0.492842	-2.38883	2.48001	-0.963235	0.33543	0.469538
Ccne1	525.471	528.837	445.345	507.484	642.47	772.546	611.55	805.401	203.783	0.499748	0.131231	3.80814	0.000140013	0.000475997
LOC120100209	0	0	101.206	0	287.381	0	122.875	0	0.653641	1.82157	2.05714	0.885488	0.375894	0.510647
LOC690000	1312.1	1406.91	1044.65	1099.08	993.657	1257.94	1032.99	1056.99	694.016	-0.163112	0.125284	-1.30194	0.192936	0.304786
Rnu6-968	0	0	0	0	55.5067	51.9387	0	0	0.236976	1.49754	3.06248	0.488998	0.624843	NA
Plekhf1	1468.94	1549.98	2219.55	2007.83	1248.91	957.194	1194.64	977.512	466.047	-0.727797	0.159426	-4.56511	4.99222e-06	2.10658e-05
LOC108349450	44.2375	0	58.6426	53.8312	37.0044	0	35.5994	27.1694	3.39414	-0.67417	0.940275	-0.716992	0.473379	0.606911
LOC108349756	0	7.43749	16.0685	7.37508	0	7.1158	0	7.44462	0.731539	-0.962099	1.64845	-0.58364	0.559463	0.681871
LOC120099794	4.21137	1.61502	2.90767	4.8044	3.85306	3.09033	2.8242	3.23313	5.90259	-0.0565009	0.559938	-0.100906	0.919625	0.954419
Pop4	2110.16	1847.54	1788.23	1915.09	2050.26	2017.46	1764.03	2105.76	379.08	0.0535665	0.0981765	0.545614	0.585331	0.702714
LOC690114	0	0	1.65517	0	0	1.46596	0	0	0.243893	0.0734939	3.04392	0.0241445	0.980737	NA
LOC120100155	0	0	0	0	55.5067	0	0	0	0.122423	0.794825	3.53381	0.22492	0.822042	NA
LOC108348090	267.472	258.408	258.355	278.047	184.107	230.135	173.061	224.26	163.229	-0.381519	0.130076	-2.93304	0.00335662	0.00888873
LOC365238	9.22842	2.35933	2.54864	0	0	0	0	0	0.717398	-2.93942	1.94553	-1.51086	0.130823	0.2218
LOC102548014	23.9666	18.3819	19.8568	18.2277	18.795	17.5868	24.1085	30.6659	3.35299	0.174738	0.711055	0.245744	0.80588	0.872093
Zfp939	30.3694	35.1978	32.4306	24.6371	26.4624	33.6754	39.3744	40.4127	30.367	0.185977	0.258845	0.718489	0.472456	0.605981
Zfp619	133.817	160.139	175.085	154.946	138.929	144.856	132.381	125.32	143.78	-0.201472	0.132732	-1.51788	0.129044	0.219364
LOC102548320	319.543	340.134	352.997	362.229	282.033	282.033	305.546	276.099	971.587	-0.264401	0.0729052	-3.62665	0.000287125	0.000926657
Rnu6-856	0	0	0	0	0	0	0	0	0	NA	NA	NA	NA	NA
LOC120097732	0	0	0	0	0	0	0	0	0	NA	NA	NA	NA	NA
LOC102548815	0	0	0	0	0	0	0	0	0	NA	NA	NA	NA	NA
LOC108349567	2.94814	0	0	2.98959	0	0	0	0	0.707428	-2.92148	2.26464	-1.29004	0.197037	0.309952
LOC120099796	0	16.7881	0	0	0	0	0	0	0.119732	-0.647848	3.53381	-0.183328	0.85454	NA
LOC102549042	1.53195	1.56663	0.846168	0.388372	0.800919	0.374718	0.513672	0	1.84109	-1.38261	1.08712	-1.27181	0.20344	0.317755
LOC120099795	0	0.45462	0	0	0	0	0	0	0.119732	-0.647848	3.53381	-0.183328	0.85454	NA
Trnap-cgg_1	0	0	0	0	0	0	0	0	0	NA	NA	NA	NA	NA
LOC108349455	2.05536	2.29297	1.65131	2.46321	2.14913	3.83915	3.50853	3.44276	13.4108	0.607454	0.378803	1.60362	0.108798	0.190306
Vstm2b	40.0006	49.0874	47.1343	32.4504	83.6509	112.192	60.8031	46.4048	20.711	0.856671	0.357422	2.3968	0.0165388	0.0373386
MGC114499	0	0	0	0	0	0	0	2.41456	0.119847	0.794825	3.53381	0.22492	0.822042	NA
C1h2orf78	0	0	0	0	1.04785	0	0	0	0.122423	0.794825	3.53381	0.22492	0.822042	NA
LOC690299	4.16124	0	0	0	0	0	0	0	0.117082	-0.647848	3.53381	-0.183328	0.85454	NA
Zfp936	5.89221	7.23072	7.8109	9.56006	2.4644	1.153	1.58055	0	3.54609	-2.5759	0.90787	-2.8373	0.00454965	0.0117136
LOC100912659	982.656	900.345	752.971	910.07	582.043	622.433	472.333	651.196	242.159	-0.602326	0.133128	-4.52442	6.05604e-06	2.52519e-05
Zfp141	86.6717	140.864	114.553	139.682	150.503	148.4	149.459	134.663	80.5502	0.274465	0.184154	1.49041	0.136117	0.228964
Zfp788	220.586	259.148	255.284	264.963	196.326	191.414	188.432	174.723	156.126	-0.412935	0.12308	-3.355	0.000793652	0.00237712
Vom2r37	0	0.793644	0	0.786984	1.62296	0	0	0	0.483306	0.0821953	2.23473	0.0367808	0.97066	0.985981
Vom2r38	0	0	0	0	0	0	0	0	0	NA	NA	NA	NA	NA
LOC120100171	0	0	0	0	0	0	0	0	0	NA	NA	NA	NA	NA
LOC100912683	9.65509	6.91157	6.39955	2.93725	5.04777	3.77864	6.47482	5.92988	5.71574	-0.303124	0.579667	-0.522927	0.601025	0.716154
LOC102556043	8.29816	16.972	9.16692	12.6222	17.3534	24.3569	27.8242	16.9883	3.76952	0.862941	0.697372	1.23742	0.215931	0.333678
LOC120099798	90.0566	91.428	85.7877	84.705	65.506	82.3655	44.6383	56.7798	107.875	-0.486535	0.179529	-2.71006	0.00672718	0.0167006
Zfp715	638.114	629.749	646.837	668.896	462.309	589.26	520.35	534.944	689.348	-0.293451	0.0897259	-3.27053	0.00107345	0.00313779
Siglec5	141.567	138.09	129.922	130.305	812.998	1201.84	788.701	822.645	223.959	2.74923	0.179699	15.2991	7.7496e-53	3.18125e-51
Siglec10	439.455	344.978	412.946	454.878	1519.6	1602.11	1477.19	1384.97	490.303	1.85666	0.106358	17.4567	3.06169e-68	1.83569e-66
LOC102550061	0	2.67373	0	1.32565	6.83454	5.11617	5.26003	5.35259	2.37901	2.48151	1.07919	2.29941	0.0214816	0.0469765
C1h19orf84	34.2403	50.5779	25.2167	19.2898	115.363	93.0582	76.5399	93.4642	15.6259	1.55243	0.388341	3.99759	6.39906e-05	0.000231188
Lim2	34.1352	20.9448	15.0836	20.769	28.5539	33.3981	27.4697	13.9766	3.33272	0.17639	0.727278	0.242534	0.808366	0.87382
Nkg7	11.8582	6.06334	19.6496	30.0623	18.5988	11.6022	39.7613	24.2766	3.19648	0.443856	0.791485	0.560789	0.574941	0.695009
Cldnd2	0	0	10.1533	0	0	17.9852	0	0	0.716893	0.916882	2.46703	0.371653	0.710151	0.806346
Etfb	14156.3	12004.1	11982.5	11876	9660.93	8101.57	9140.11	9913.96	1505.31	-0.442384	0.0959441	-4.61085	4.01018e-06	1.71057e-05
LOC120099799	115.229	117.837	112.317	89.3547	99.2231	92.845	54.5461	90.1972	13.3273	-0.347152	0.369293	-0.940044	0.347195	0.481516
Vsig10l	631.61	612.938	681.546	644.947	635.906	636.61	566.064	693.03	407.674	-0.0185383	0.0924077	-0.200615	0.841	0.896187
Iglon5	150.258	162.593	135.107	157.685	474.991	345.31	379.625	384.517	146.761	1.38617	0.150362	9.21892	3.00096e-20	3.8472e-19
LOC130062809	8.05458	6.58954	8.89784	1.63356	1.6844	1.57613	2.1606	1.64897	2.34362	-1.84386	1.00941	-1.82667	0.0677496	0.127435
Siglecl1	10.9654	0	0	0	0	0	0	0	0.234163	-1.35195	3.53271	-0.382694	0.701947	NA
Cd33	2668.11	2294.54	2171.51	2094.75	752.283	1061.85	693.462	911.207	607.177	-1.42929	0.144406	-9.89768	4.26037e-23	6.23522e-22
LOC120099800	4.59183	0	0	0	9.60261	0	6.15867	9.40057	0.758654	2.11995	1.70897	1.24049	0.214795	0.332363
Zfp658	353.836	386.201	276.247	269.108	186.768	281.284	171.12	221.147	147.68	-0.573778	0.191076	-3.00288	0.00267436	0.0072266
Zfp719	242.767	243.247	226.646	284.308	224.782	261.517	219.262	266.072	281.977	-0.0346762	0.116899	-0.296634	0.766746	0.847452
Zfp819	23.6583	20.4304	32.5237	30.9216	31.3342	51.4387	27.5002	32.8276	55.8161	0.422572	0.25329	1.66833	0.0952493	0.170148
LOC120099801	2.36769	0	2.61557	4.80195	0	0	6.35121	0	0.797942	-0.874185	1.78482	-0.48979	0.624282	0.736345
Ceacam18	82.1648	54.7989	55.2494	68.8295	70.9717	83.8858	91.036	124.33	20.6892	0.50147	0.318643	1.57377	0.115541	0.200184
LOC120099802	0	0	0	0	0	0	0	0	0	NA	NA	NA	NA	NA
Siglec8	78.248	98.2056	88.4046	79.3479	70.6606	109.618	40.5481	67.3536	41.6343	-0.237859	0.277262	-0.857886	0.390956	0.526616
Ctu1	422.524	422.747	340.608	312.663	346.275	424.573	389.031	413.801	157.493	0.0706445	0.144796	0.487889	0.625629	0.737416
Klk14	119.817	126.359	136.498	140.486	160.519	249.114	75.329	172.473	36.9165	0.346974	0.31177	1.11292	0.265744	0.391872
LOC120098456	11.3262	2.89565	3.128	5.74271	2.96072	19.3929	0	2.89843	1.999	0.173605	1.11711	0.155406	0.876501	0.922265
LOC103691107	99.8697	89.3643	55.1627	12.6592	91.3725	97.7132	66.9738	63.8929	5.41162	0.321368	0.62272	0.516071	0.605805	0.720283
Klk13	0	22.3841	18.1351	11.0981	28.6089	48.1859	44.0363	28.007	4.28893	1.5362	0.73534	2.0891	0.0366991	0.0752669
Klk12	0	0	0	5.32342	0	0	0	10.7472	0.358422	0.787368	2.78489	0.282729	0.777385	NA
Klk11	0	0	0	0	0	0	0	0	0	NA	NA	NA	NA	NA
Klk10	1.7202	0	1.90029	0	1.79867	5.04916	0	1.76083	0.832352	1.32635	1.61129	0.823158	0.410418	0.547232
Klk9	0	0	0	11.1627	184.162	166.939	110.731	157.751	13.4174	5.77549	1.06026	5.44722	5.11626e-08	2.69035e-07
Klk8	0	0	0	4.42392	4.56161	0	0	0	0.24115	0.0734939	3.05449	0.024061	0.980804	NA
Klk7	3.53459	0	3.90464	0	0	0	0	0	0.246421	-1.36862	3.03479	-0.450978	0.652005	NA
Klk6	32.9417	38.4999	15.5959	33.4048	39.3651	18.4174	25.247	24.0856	5.6615	-0.178805	0.573316	-0.311879	0.755132	0.838989
Klk5	0	0	0	0	0	0	0	0	0	NA	NA	NA	NA	NA
Klk4	0	0	0	0	4.69503	17.5729	6.02235	9.19249	0.977364	3.47224	1.55723	2.22975	0.0257639	0.0552238
Klk1c12	0	0	0	0	7.52752	0	0	0	0.122423	0.794825	3.53381	0.22492	0.822042	NA
Klk1c10	0	0	0	0	0	0	0	0	0	NA	NA	NA	NA	NA
LOC102546874	0	0	0	0	0	0	0	0	0	NA	NA	NA	NA	NA
Klk1c4	0	0	0	0	0	0	0	0	0	NA	NA	NA	NA	NA
Klk1c6	0	0	0	0	0	0	0	0	0	NA	NA	NA	NA	NA
Klk1c2	0	0	0	0	0	0	0	0	0	NA	NA	NA	NA	NA
LOC120098457	0	0	0	0	0	0	0	0	0	NA	NA	NA	NA	NA
Klk1c8	0	0	0	0	0	0	0	0	0	NA	NA	NA	NA	NA
Klk5l	0	0	0	0	0	0	0	0	0	NA	NA	NA	NA	NA
Klk1c9	0	0	7.30472	0	0	0	0	0	0.129339	-0.647848	3.53381	-0.183328	0.85454	NA
Klk1	0	0	0	0	0	0	0	0	0	NA	NA	NA	NA	NA
LOC108349762	0	0	0	0	0	0	0	0	0	NA	NA	NA	NA	NA
Klk1c3	0	7.04937	0	6.99022	0	0	0	0	0.23846	-1.36985	3.06357	-0.447141	0.654773	NA
LOC103691133	0	0	7.98315	0	0	0	0	0	0.129339	-0.647848	3.53381	-0.183328	0.85454	NA
Klk15	0	0	0	0	0	0	9.44024	0	0.157033	0.794825	3.53381	0.22492	0.822042	NA
Klk1b3	0	6.6537	0	0	0	0	0	0	0.119732	-0.647848	3.53381	-0.183328	0.85454	NA
LOC102552731	5.7029	0	0	2.89154	0	0	0	0	0.352891	-1.92033	2.72904	-0.703664	0.481642	NA
LOC102552485	6.23843	0	0	3.16306	0	0	4.18357	3.19289	0.629771	-0.471842	1.86284	-0.253292	0.800043	0.868412
Fv1	1116.43	1150.61	1202.06	1240.26	1196.94	1228.6	1287.23	1352.2	525.85	0.104768	0.081545	1.28479	0.198865	0.31237
Snord88c	1622.88	957.474	965.347	1076.03	717.927	916.061	1088.32	894.5	15.4535	-0.367655	0.35736	-1.02881	0.30357	0.435178
LOC120100470	694.233	258.163	278.878	127.999	263.965	246.997	253.942	129.206	4.18034	-0.61629	0.724265	-0.850917	0.394815	0.530707
LOC120100471	189.336	0	139.439	127.999	197.974	0	338.59	0	1.84278	0.172123	1.27674	0.134814	0.892759	0.934065
Snord88b	374.511	319.158	689.534	379.776	261.064	122.141	334.869	383.357	5.37292	-0.688363	0.610658	-1.12725	0.259637	0.385036
Acp4	142.119	137.351	136.295	131.448	34.2929	32.0886	37.7038	31.9728	51.2236	-2.01655	0.219922	-9.16941	4.75603e-20	6.04783e-19
Smim47	9.28119	18.9826	10.2529	0	0	0	0	0	0.485886	-2.37186	2.07987	-1.14039	0.254125	0.379056
Gpr32	0	0	0	0	0	0	0	0	0	NA	NA	NA	NA	NA
Clec11a	324.416	410.385	331.45	313.764	282.353	278.881	321.934	255.297	157.243	-0.282697	0.138229	-2.04514	0.0408413	0.0825725
Shank1	30.9527	36.6513	30.5939	43.5024	19.3053	21.7835	16.0231	23.9018	48.019	-0.796338	0.222323	-3.5819	0.0003411	0.00108583
C1h19orf81	74.9847	81.4749	72.4807	90.2961	39.2027	59.6095	37.7142	62.3641	12.9441	-0.666197	0.37941	-1.75587	0.0791099	0.145505
Syt3	217.717	190.84	169.646	185.296	189.03	96.9984	138.182	173.114	81.9626	-0.355187	0.212358	-1.67258	0.0944091	0.168963
LOC108349570	5.63874	1.92213	8.30544	3.812	27.5145	7.35597	22.6884	13.4678	5.65015	1.84932	0.701233	2.63724	0.00835834	0.0202503
Lrrc4b	1892.71	1796.44	1857.82	1821.35	1012.2	599.918	1147.63	964.669	658.742	-0.98682	0.168382	-5.86059	4.61225e-09	2.72299e-08
Aspdh	56.9853	56.5613	81.4663	78.1815	21.03	14.7586	15.7356	24.0187	24.3615	-1.84445	0.327312	-5.63514	1.74918e-08	9.69104e-08
Josd2	2002.66	1939.67	1838.96	1590.89	2473.79	2418.42	2401.85	2679.93	402.602	0.436768	0.0999691	4.36903	1.24797e-05	4.95633e-05
Trnaa-agc_4	30672.5	24551.3	33298.1	25420.5	6097.59	1852.48	6196.19	3333.5	203.172	-2.71615	0.288699	-9.40821	5.04653e-21	6.68041e-20
LOC100909904	9752.32	7864.71	9510.73	6872.64	1592.95	697.218	1679.55	855.495	3285.23	-2.81751	0.321543	-8.76245	1.91058e-18	2.2079e-17
Emc10	3246.14	3143.49	2901	3016.34	4102.17	3925.34	4129.9	4326.44	2544.14	0.421267	0.063566	6.62724	3.42032e-11	2.43704e-10
Garin5a	135.24	128.057	123.577	118.517	130.935	119.251	98.5314	124.762	68.6426	-0.0864	0.170771	-0.505942	0.612897	0.726444
Mybpc2	285.487	368.526	413.607	541.032	1479.5	595.276	1447.91	988.471	459.296	1.48692	0.272788	5.45083	5.01349e-08	2.63925e-07
Spib	165.307	134.194	165.67	158.99	194.232	146.731	150.857	167.467	88.1754	0.0817978	0.162889	0.502169	0.615549	0.728853
Pold1	670.631	709.737	690.878	699.037	789.286	715.661	773.96	747.136	435.138	0.126176	0.0798906	1.57935	0.114255	0.198348
LOC120099804	48.9988	57.817	58.2924	22.9327	43.3519	73.755	35.3868	42.4398	11.8964	0.0719975	0.434021	0.165885	0.868248	0.915862
Nr1h2	3918.22	3968.76	3786.64	3940.87	4239.11	4381.27	4468.72	4548.27	1460.61	0.175286	0.0564109	3.1073	0.00188803	0.00527481
Napsa	161.554	112.644	97.346	163.825	491.415	765.18	384.115	567.519	87.4872	2.04563	0.257775	7.93574	2.09244e-15	2.01159e-14
Kcnc3	15.0952	9.92371	22.6311	25.1478	11.2741	14.7692	11.5691	17.6591	13.9067	-0.385203	0.403719	-0.954136	0.340015	0.473676
Myh14	800.319	901.48	1093.11	910.894	533.96	314.526	638.879	509.872	797.609	-0.893433	0.190727	-4.68435	2.80845e-06	1.22163e-05
Izumo2	0	0	0	0	0	0	0	0	0	NA	NA	NA	NA	NA
Zfp473	17.9714	26.4187	24.8161	31.8921	30.5358	16.4844	27.1166	20.6954	20.4234	-0.10226	0.327066	-0.312658	0.754541	0.838485
Vrk3	1833.27	1752.55	1629.11	1674.16	1264.52	1482.51	1412.8	1439.05	721.778	-0.299386	0.0824882	-3.62944	0.000284038	0.000917323
Atf5	2951.53	3288.38	3733.74	2737.16	2917.45	2078.3	3738.3	3096.33	979.343	-0.104586	0.170869	-0.612085	0.540481	0.666563
Nup62	1444.44	1324.84	1586.82	1632.01	1532.11	1416.39	1439.03	1598.22	875.446	8.93323e-05	0.091504	0.000976267	0.999221	0.999537
Il4i1	173.66	152.962	194.642	177.387	121.939	136.424	81.6061	121.968	107.198	-0.583629	0.170678	-3.41946	0.000627444	0.00190989
Tbc1d17	2624.59	2466.18	2937.24	2544.8	2560.01	2088.83	2439.82	2350.76	957.012	-0.163988	0.0935846	-1.7523	0.079722	0.146427
Akt1s1	2486.92	2363.25	2440.33	2343.42	2118.55	2163.62	2267.16	2194.86	929.249	-0.140832	0.0629457	-2.23736	0.0252631	0.0542342
Pnkp	732.915	854.217	794.763	961.811	1659.49	1341.9	1510.64	1555.62	408.937	0.859141	0.114567	7.49905	6.42837e-14	5.61839e-13
Ptov1	5744.98	5808.68	5581.81	5286.16	4263.3	4308.81	4102.15	4828.97	2161.09	-0.356624	0.073492	-4.85255	1.21882e-06	5.54209e-06
Med25	1855.86	1789.42	1855.85	1809.82	1745.79	1617.12	1701.62	1859.98	1288.75	-0.0781624	0.0667085	-1.1717	0.241317	0.364311
Fuz	566.409	431.969	473.7	425.1	598.94	607.404	618.046	560.134	156.657	0.328108	0.132151	2.48283	0.0130342	0.0301457
Ap2a1	3685.64	3714.56	3587.42	3723.94	5024.55	4280.97	4891.87	5055.28	2386.62	0.387758	0.0721879	5.3715	7.80823e-08	4.03477e-07
LOC120097118	178.088	223.929	241.896	213.617	148.535	184.412	157.998	156.759	254.327	-0.402276	0.128375	-3.13361	0.00172672	0.00485928
Tsks	7.86716	13.4088	11.5877	13.2963	5.48404	15.3946	10.5516	24.1589	4.54279	0.284479	0.656818	0.433116	0.66493	0.769876
Trnap-agg_4	0	0	0	0	0	0	0	0	0	NA	NA	NA	NA	NA
Cpt1c	505.053	588.221	598.611	554.832	1344.07	1075.8	1517.07	1342.72	502.493	1.23122	0.122397	10.0592	8.36662e-24	1.26861e-22
Prmt1	6656.2	6466.2	6845.19	6871.39	7970.04	6727.6	8007	7689.82	2011.44	0.178863	0.0756858	2.36322	0.0181168	0.0404657
Bcl2l12	647.501	564.609	562.014	621.428	755.625	882.402	752.135	757.48	224.521	0.39521	0.112045	3.52724	0.000419917	0.00131628
Irf3	5214.6	4865.12	5050.42	4824.3	5924.73	5674.01	5730.43	5848.29	1822.58	0.216142	0.0557473	3.87717	0.000105677	0.000366995
Scaf1	2069.25	1971.24	2128.49	2000.9	2122.94	2104	2229.82	2291.11	2391.17	0.0984651	0.0591527	1.66459	0.0959941	0.171214
Rras	2118.43	2166.39	2299.81	2233.79	4906.69	4134.36	4754.35	4541.39	1130.12	1.05577	0.0789782	13.3679	9.31763e-41	2.69719e-39
Prr12	797.299	871.765	782.258	797.778	640.86	689.134	638.573	707.055	917.885	-0.279093	0.0738134	-3.78107	0.000156158	0.000527684
Prrg2	144.645	139.386	165.934	180.527	139.609	185.066	152.962	199.313	55.0316	0.108989	0.201404	0.541148	0.588406	0.705362
Nosip	1365.86	1401	1442.76	1311.83	1581.34	1421.15	1638.22	1480.49	660.682	0.147064	0.0792111	1.85661	0.0633668	0.120422
Rcn3	8540.17	7705.31	8018.24	7579.72	19208.2	18545.7	18105.5	18631.8	3108.03	1.22622	0.0604156	20.2965	1.38187e-91	1.35108e-89
Fcgrt	8693.69	8283.42	8625.55	7940.89	7546.97	7804.53	8009.85	7839.78	2336.81	-0.10471	0.0570581	-1.83515	0.066483	0.125564
Mir150	0	0	0	0	0	0	0	0	0	NA	NA	NA	NA	NA
LOC120097122	0	8.28627	0	0	8.47248	0	0	0	0.242155	0.0734939	3.0506	0.0240917	0.98078	NA
Rps11	57417.8	53898.9	56308.3	54643.9	75953	63182	78493.9	76205.9	5680.83	0.402471	0.0821625	4.89848	9.65806e-07	4.44565e-06
Snord35b	391.73	400.599	288.495	728.268	273.067	511.029	262.699	200.491	5.481	-0.526316	0.604702	-0.870373	0.384097	0.519247
Rpl13a	52193.3	48206.8	48904.3	49512	68094.6	60540	73656.7	63965.6	12692.4	0.421207	0.0759452	5.5462	2.9194e-08	1.57638e-07
Snord35a	355.006	72.6085	392.172	431.995	371.201	69.468	476.142	290.713	4.05542	-0.0841008	0.743211	-0.113159	0.909905	0.947084
LOC120100340	0	346.787	93.6531	171.938	177.29	165.894	0	0	1.31968	-0.784142	1.36318	-0.575228	0.565137	0.686869
Snord33	467.772	136.675	442.924	67.764	139.746	392.29	179.253	68.403	3.31988	-0.498397	0.857229	-0.581405	0.560968	0.683176
LOC120100339	684.348	489.889	755.995	485.778	357.784	602.614	367.146	210.154	6.7642	-0.639909	0.535506	-1.19496	0.232102	0.353205
Flt3lg	839.756	890.771	950.721	872.718	578.105	678.732	517.679	544.586	131.834	-0.608354	0.135794	-4.47999	7.46477e-06	3.07289e-05
Aldh16a1	2154.64	2047.24	2097.68	2147.62	1848.91	1856.08	1776.86	1938.08	1009.64	-0.185964	0.062456	-2.97752	0.00290589	0.00778706
Pih1d1	871.021	852.996	799.125	849.582	926.193	931.656	910.827	1016.27	227.062	0.167132	0.101254	1.65062	0.0988152	0.175356
Slc17a7	220.788	179.471	214.718	151.174	147.987	62.775	154.39	125.557	77.9807	-0.651001	0.260461	-2.49942	0.0124397	0.0289326
Gfy	0	0	0	2.30767	4.75898	0	0	0	0.363573	0.806285	2.7754	0.290512	0.771425	NA
Pth2	0	0	0	0	0	0	15.8384	12.0878	0.27688	1.54712	2.93825	0.526545	0.598509	NA
Kash5	50.1522	17.5843	33.2417	31.9674	46.4469	44.8633	74.9527	45.4697	28.1631	0.656941	0.334127	1.96614	0.0492823	0.097053
Dkkl1	9.96507	10.1907	5.50417	5.05258	187.554	136.498	126.971	132.606	14.4361	4.24342	0.658201	6.447	1.14087e-10	7.80327e-10
Tead2	1477.29	1373.87	1276.56	1312.75	1975.25	1606.55	2171.22	1928.42	596.944	0.495141	0.109031	4.54128	5.59146e-06	2.34475e-05
LOC120097159	51.8392	37.8662	49.0855	22.5291	0	43.4741	39.7302	30.322	4.34529	-0.516486	0.720825	-0.716521	0.47367	0.607177
Cd37	1005.41	786.833	889.252	908.084	510.427	547.204	672.073	585.727	213.858	-0.638604	0.128244	-4.97959	6.37187e-07	2.99445e-06
Slc6a16	21.1549	21.6338	13.3541	18.3877	25.28	22.1765	22.2934	23.2013	12.977	0.31466	0.369603	0.851346	0.394577	0.530458
Slc6a21	3.77791	0	0	0	0	1.84817	0	0	0.348717	-0.632189	2.81024	-0.224959	0.822011	NA
Trpm4	436.411	415.234	403.821	339.893	775.038	695.505	701.484	708.072	465.868	0.852541	0.0997559	8.54627	1.27128e-17	1.40966e-16
Hrc	2636.7	2394.97	2327.16	2087.57	523.205	268.259	548.54	484.131	577.537	-2.3768	0.189487	-12.5433	4.32587e-36	1.06957e-34
Ppfia3	9.47669	9.69123	13.086	8.40867	34.6815	23.1801	27.0095	27.889	15.1639	1.47751	0.376121	3.9283	8.55495e-05	0.000302174
LOC120097162	0	0	0	0	6.16101	0	0	0	0.122423	0.794825	3.53381	0.22492	0.822042	NA
Lin7b	40.4757	75.8853	29.8088	34.2039	7.0537	13.2006	0	34.5264	4.08131	-1.66032	0.803647	-2.06599	0.0388299	0.0789701
Snrnp70	12067.5	10441.4	10729.7	9918.54	10000.7	11400.1	10679.6	10302.2	7490.08	-0.0261293	0.081447	-0.320813	0.748352	0.834005
Kcna7	42.6956	35.5765	76.8623	78.5738	403.443	259.925	377.52	360.963	121.098	2.58715	0.249068	10.3873	2.83242e-25	4.6187e-24
Ntf4	119.316	89.9077	124.871	82.7852	236.387	236.552	240.045	247.483	51.3589	1.20716	0.207185	5.82648	5.66084e-09	3.3123e-08
Lhb	48.9452	27.5293	43.2556	39.7066	23.0301	43.0995	22.9763	40.081	13.8083	-0.284455	0.387173	-0.734699	0.462523	0.596386
Ruvbl2	1837.42	1754.74	2448.53	2153.74	2477.95	2078.02	2227.66	2230.33	696.296	0.138085	0.121398	1.13745	0.255349	0.380399
Gys1	3505.62	3337.9	6930.96	6632.28	3614.05	2952.62	3543.91	3260.77	2569.88	-0.609914	0.228574	-2.66835	0.00762256	0.01869
Ftl1	165702	156600	175392	161222	217890	143165	252118	219983	28172.1	0.338457	0.152217	2.22351	0.0261811	0.0559908
Bax	7270.79	7211.98	7632.28	7684.53	11214.5	9618.64	11519	11146.3	1257.04	0.544852	0.0791537	6.88347	5.84127e-12	4.44136e-11
Dhdh	629.398	552.992	744.255	683.192	495.9	461.855	499.364	555.791	244.221	-0.37379	0.124396	-3.00485	0.00265713	0.00718582
Tulp2	57.2957	63.9194	80.5563	47.5373	43.5706	33.1255	27.9441	23.9928	16.9908	-0.944215	0.354968	-2.66	0.00781413	0.019108
Nucb1	15066	13972.4	14774.3	14537.4	28455.2	23986.5	28440.6	28585.8	8907.38	0.907605	0.0760388	11.9361	7.67591e-33	1.71276e-31
Ppp1r15a	2942.23	3086.13	7183.96	5876.33	6378.29	3856.52	6341.68	4550.53	1681.94	0.146334	0.36471	0.401234	0.688248	0.789456
Plekha4	511.602	534.682	660.392	553	1283.47	942.436	1327.1	1172.06	436.385	1.06356	0.135416	7.85401	4.02932e-15	3.79924e-14
Trnas-aga_2	0	0	83.6634	230.398	79.1895	0	507.885	155.047	1.6328	1.18953	1.41424	0.841111	0.400286	0.536645
LOC120097182	67.8384	56.2493	83.0423	55.7773	53.6791	77.1368	44.2637	52.5497	31.3247	-0.191405	0.270092	-0.708667	0.478531	0.611908
Hsd17b14	78.8902	50.9533	41.2813	42.1048	13.0246	73.1242	11.1378	25.5011	9.47505	-0.764205	0.591345	-1.29232	0.196247	0.309144
Bcat2	2161.49	2353.38	2230.97	2237.67	1751.85	1672.91	1719.23	1847.09	869.626	-0.361466	0.0686941	-5.26196	1.42527e-07	7.17905e-07
LOC102556190	69.8229	24.9912	69.4196	35.4022	25.5528	44.4048	23.412	7.14721	10.0662	-0.979112	0.558049	-1.75453	0.0793403	0.145815
Trnap-ggg	0	0	0	0	0	0	0	0	0	NA	NA	NA	NA	NA
Fgf21	18.2249	43.4874	40.2658	24.6414	50.8168	53.494	57.0352	43.5292	6.38884	0.696235	0.538361	1.29325	0.195925	0.30876
Fut1	33.4246	44.8629	41.5394	33.8945	28.3964	40.8785	47.6317	38.4908	17.3248	0.00704851	0.328488	0.0214575	0.982881	0.991592
Izumo1	36.8837	18.8593	20.3726	31.1685	38.5663	27.0654	41.2244	31.4624	9.35554	0.348311	0.448202	0.777129	0.437083	0.572039
LOC103691112	4.76518	14.6192	10.5281	4.83216	9.96512	13.9868	12.7823	9.75546	1.99595	0.424073	0.93385	0.454113	0.649748	0.756673
Rasip1	2041.7	1731.14	1791.38	1633.58	578.845	1374.12	551.495	839.978	693.415	-1.10397	0.248462	-4.44323	8.862e-06	3.60213e-05
Mamstr	87.8969	65.9169	103.572	81.2096	34.7203	36.3106	49.7755	49.985	30.5335	-0.99491	0.272328	-3.65334	0.000258846	0.000841965
Fut2	22.9463	14.4405	7.79958	7.15965	5.53687	6.90794	7.10218	7.22716	5.24816	-0.976548	0.641616	-1.52201	0.128005	0.217912
Sec1	7.62669	9.63449	5.94717	8.18884	4.69095	2.63365	1.80514	2.29613	11.1758	-1.44193	0.448254	-3.21677	0.0012964	0.00373118
Ntn5	5.22547	13.3594	5.77255	2.64947	2.73193	2.55632	0	0	1.44721	-2.25559	1.35297	-1.66714	0.0954871	0.170456
Car11	2901.83	2619.07	3350.4	3014.76	2580.05	2260.34	3003.12	2368.63	690.997	-0.221013	0.117131	-1.88689	0.0591754	0.113704
Dbp	4054.76	3565.69	4902.63	4288.73	3127.03	1600.27	3428.22	2027.98	923.699	-0.724532	0.218228	-3.32007	0.000899936	0.00266833
Sphk2	1550.19	1422.38	1378.46	1382.03	1111.96	1158.82	1147.39	1280.31	828.049	-0.286843	0.0798931	-3.59033	0.000330255	0.00105416
Rpl18	38447.5	35320.9	34464	34047.5	46433.1	41684.6	51639.6	49122.9	4989.87	0.408397	0.0848275	4.81444	1.47613e-06	6.65811e-06
Fam83e	18.0157	7.8958	5.68623	3.91477	0	0	1.72593	3.95169	3.74765	-2.67	1.02054	-2.61627	0.00888963	0.0214047
Spaca4	0	0	0	0	0	0	0	0	0	NA	NA	NA	NA	NA
Sult2b1	2.80083	2.86424	0	0	5.85721	8.22106	15.0262	5.73398	1.69315	2.55923	1.30441	1.96198	0.0497645	0.0978389
LOC120099805	0	1.24596	0	0	0	0	0	0	0.119732	-0.647848	3.53381	-0.183328	0.85454	NA
Lmtk3	15.6909	20.6307	17.3336	11.3653	57.4233	52.6356	55.6188	45.8899	28.8937	1.70178	0.284506	5.98151	2.21076e-09	1.34605e-08
Cyth2	2372.81	2554.23	2547.49	2585.2	1990.24	1992.92	1854.03	1952.78	970.598	-0.367342	0.0658908	-5.57501	2.47515e-08	1.34693e-07
Kcnj14	160.818	146.916	168.18	104.37	123.313	111.191	103.533	149.252	58.2926	-0.244864	0.214248	-1.1429	0.253081	0.378025
Grwd1	991.058	980.215	964.091	944.99	949.655	1065.18	896.734	1126.51	313.382	0.0613536	0.102091	0.600967	0.547862	0.67265
Grin2d	53.4621	44.8726	33.9869	47.5648	43.7715	59.2162	52.7637	51.6272	89.8995	0.202615	0.179226	1.1305	0.258267	0.38351
Kdelr1	11060.6	10666	11169.2	10848.4	15439.5	13737.4	15759.9	15146.9	3083.98	0.457442	0.0635284	7.2006	5.99491e-13	4.92188e-12
Syngr4	28.8086	19.6405	40.6648	27.5906	28.4493	36.0161	25.7592	22.9359	16.8156	-0.0322689	0.350023	-0.0921908	0.926546	0.959165
Tmem143	672.698	651.38	696.679	680.022	531.935	485.402	569.538	598.21	272.12	-0.307694	0.102168	-3.01164	0.00259843	0.00704486
Emp3	5000.55	4318.05	4051.37	4202.91	4941.21	5151.41	4598.79	5065.57	842.567	0.169663	0.0895686	1.89422	0.0581957	0.11216
Odad1	12.9387	12.129	21.4399	15.3074	28.1853	40.0878	37.5997	36.4219	22.1637	1.20967	0.313395	3.85989	0.00011344	0.000391645
Abcc6	5.83086	11.0739	6.44131	8.4469	25.2584	35.0447	29.0475	34.9588	21.9414	1.96883	0.341141	5.77131	7.86579e-09	4.52494e-08
Nomo1	3936.46	4156.05	4260.49	4289.63	6319.97	5128.34	6229.73	6305.35	3579.09	0.526971	0.0858543	6.13796	8.35866e-10	5.31736e-09
Ncr3lg1	4.80346	7.3683	2.65317	4.87098	0	2.34987	3.22126	0	1.23174	-1.92124	1.36673	-1.40572	0.159806	0.261149
Kcnj11	931.056	892.626	998.176	762.2	204.509	102.798	247.149	178.696	312.708	-2.29822	0.210804	-10.9021	1.12579e-27	2.05477e-26
Abcc8	208.019	225.954	255.991	222.965	69.8731	57.9998	85.29	67.2997	129.637	-1.71525	0.15507	-11.0611	1.93709e-28	3.64275e-27
Ush1c	1.75909	0	1.94325	0	1.83933	0	2.35933	1.80064	0.645724	0.682791	1.72575	0.395649	0.692364	0.792913
Otog	0	1.15492	0.623795	0.572615	0.590438	0	0	0.578015	0.729801	-0.930919	1.64556	-0.565717	0.571586	0.692422
Myod1	2.91586	20.8731	12.8845	17.7411	15.2444	0	15.6433	2.98473	3.54502	-0.729726	0.911657	-0.800439	0.423456	0.55908
LOC120099806	0	4.27738	0	0	17.494	12.2771	11.2198	17.1259	1.74654	3.47631	1.29208	2.69047	0.00713511	0.0176134
Kcnc1	2.85791	0	11.0499	1.44904	76.2012	26.5639	59.4129	43.8811	18.1418	3.78119	0.637305	5.93309	2.97284e-09	1.78423e-08
Sergef	535.898	532.807	451.05	476.58	620.382	488.955	667.419	672.633	244.765	0.291421	0.1324	2.20106	0.0277321	0.058843
LOC120099807	39.7905	71.2097	32.9672	30.2624	10.4014	0	13.342	10.1826	2.44996	-2.42187	1.07144	-2.26038	0.0237975	0.0514914
LOC120099808	14.0596	0	0	0	14.701	0	0	0	0.239505	0.0734938	3.06091	0.0240105	0.980844	NA
Tph1	8.41287	12.905	12.3915	19.906	13.195	2.74374	1.88059	8.61158	6.68401	-0.99345	0.620946	-1.5999	0.109621	0.19149
Saal1	693.87	676.124	646.686	682.672	783.133	660.356	759.749	757.844	384.916	0.131499	0.0908026	1.44819	0.147564	0.244845
Saa3	377.992	407.443	361.137	362.586	15168.5	19231.1	12413.9	13050.7	703.378	5.31002	0.191473	27.7325	2.83698e-169	8.25281e-167
LOC120099810	10.6919	0	2.95283	0	5.58985	7.84579	7.17014	0	1.50024	0.575706	1.33804	0.430262	0.667005	0.771558
Saa4	6.5176	13.3303	7.19995	9.91384	3.40747	15.9422	8.74156	10.0073	2.69675	0.0550479	0.818973	0.0672158	0.94641	0.973513
LOC120099809	20.7808	28.335	15.3043	21.0729	7.24294	47.4415	18.5812	7.09055	2.80325	-0.0756267	0.857522	-0.0881921	0.929724	0.961385
Hps5	730.665	774.741	781.472	773.204	637.304	712.492	692.719	647.698	550.092	-0.186126	0.0776147	-2.39808	0.0164812	0.0372264
Gtf2h1	1412.18	1448.43	1805	1712.07	1820.05	1436.95	1562.94	1689.67	721.215	0.0301614	0.115959	0.260103	0.794784	0.864945
LOC102552634	38.2573	47.1783	47.2347	37.6541	48.2384	45.1377	46.7842	49.5271	37.4602	0.157931	0.222323	0.710369	0.477475	0.61079
Ldha	62294	58025.1	82451.6	83743.9	58471.1	48074.9	56912.5	55558.1	19621.5	-0.387578	0.135389	-2.86269	0.00420059	0.0108923
LOC120099811	3.92543	0	4.33639	3.98061	8.209	11.522	0	4.01814	1.0735	1.01297	1.35645	0.746782	0.455195	0.590009
LOC120099812	0	0	22.0167	20.2103	0	19.4998	0	0	0.36262	-0.654653	2.32707	-0.281321	0.778464	NA
Ldhc	39.124	43.6469	62.8655	32.4605	29.7518	55.6788	42.9333	32.7666	11.1668	-0.136706	0.422282	-0.323731	0.746142	0.832292
Tsg101	5342.03	5425.59	5191.4	5590.07	5783.17	5390.57	5649.37	5726.96	1695.29	0.0651057	0.0574755	1.13276	0.257317	0.382547
Uevld	345.504	423.991	483.457	462.477	481.688	624.254	540.632	572.937	200.016	0.374424	0.140584	2.66335	0.00773662	0.018942
LOC100911574	0	7.71064	0	2.54865	5.25594	0	3.37092	7.71803	1.23934	0.66202	1.40775	0.470268	0.638164	0.747852
Spty2d1	758.582	848.308	1010.42	1032.67	1044.27	916.272	1024.75	1053.58	824.77	0.146151	0.115623	1.26403	0.20622	0.321394
Tmem86a	4649.73	3916.08	3661.18	3720.17	1688.09	1444.74	1795.64	1575.32	801.061	-1.29647	0.110201	-11.7647	5.93674e-32	1.2881e-30
Igsf22	0	2.06641	0	2.04907	0	1.97703	0	0	0.353013	-0.648354	2.33877	-0.27722	0.781612	NA
Ptpn5	39.9444	42.0158	36.5618	49.7644	202.866	209.925	220.42	213.785	104.157	2.32725	0.167481	13.8956	6.73995e-44	2.13746e-42
LOC120099813	2.78436	2.84739	0	5.647	2.91138	0	0	0	0.596692	-1.62879	1.80894	-0.900412	0.367901	0.502222
Mrgprx3	11.8483	26.6564	18.3243	24.0298	49.5554	62.5994	50.852	77.6204	15.8841	1.58051	0.386322	4.09117	4.29209e-05	0.000159017
Mrgprx1	0	0	0	0	6.1103	0	7.83773	0	0.279456	1.56133	2.93288	0.532354	0.594481	NA
Mrgprb4	0	0	0	0	0	0	0	0	0	NA	NA	NA	NA	NA
Mrgprb5	0	0	0	10.8473	0	0	0	0	0.237455	-1.3657	3.53169	-0.386701	0.698978	NA
Mrgprb13	0	0	0	0	0	0	0	0	0	NA	NA	NA	NA	NA
LOC100361204	0	0	0	0	0	0	0	0	0	NA	NA	NA	NA	NA
LOC120093062	0	0	0	0	0	0	0	0	0	NA	NA	NA	NA	NA
Mrgprx2	203.285	167.389	166.238	180.709	2.7605	6.45763	3.54091	10.8097	65.7408	-4.8906	0.383421	-12.7552	2.91786e-37	7.52228e-36
Mrgprx2l	0	0	0	0	0	0	0	0	0	NA	NA	NA	NA	NA
Mrgprb3	1.53185	0	1.69222	1.55338	0	0	0	0	0.365149	-1.95861	2.24639	-0.87189	0.383269	NA
RGD1560730	0	0	0	0	0	0	0	0	0	NA	NA	NA	NA	NA
Mrgprb2	5.61551	0	3.10171	2.84723	0	0	0	0	0.48223	-2.36386	2.08145	-1.13568	0.256091	0.381168
Zdhhc13	1187.31	1061.2	876.158	888.552	1102.43	1029.24	1165.67	1210.49	420.134	0.166114	0.121948	1.36217	0.173143	0.278864
Csrp3	9546.22	9662.39	9574.07	9568.93	13168.4	5659.02	12238.4	11290.9	1547.16	0.142939	0.211691	0.675223	0.499534	0.630722
E2f8	250.286	267.801	275.209	293.755	178.104	207.469	104.126	162.495	175.739	-0.727588	0.180495	-4.03107	5.55231e-05	0.00020224
LOC120097191	0	0	8.61917	0	0	0	0	0	0.129339	-0.647848	3.53381	-0.183328	0.85454	NA
Nav2	1663.11	1695.14	2118.48	1947.2	1155.31	689.541	1120.33	889.853	2640.15	-0.945889	0.162394	-5.82464	5.72368e-09	3.34824e-08
LOC120097195	8.80088	12.1502	12.639	4.90853	2.30059	2.58325	3.54119	3.15307	13.3238	-1.7435	0.458063	-3.80625	0.00014109	0.000479172
Dbx1	0	0	0	0	2.8108	0	0	0	0.122423	0.794825	3.53381	0.22492	0.822042	NA
LOC102546796	0	0	0	0	0	0	0	0	0	NA	NA	NA	NA	NA
Htatip2	1114.09	1023.57	1043.19	1018.57	2810.59	2038.19	3344.26	2892.64	505.997	1.39853	0.146753	9.52979	1.57604e-21	2.14165e-20
Prmt3	406.725	417.132	359.963	368.465	528.23	446.109	510.924	518.315	355.191	0.366348	0.100338	3.65115	0.00026107	0.000848614
Slc6a5	0	0	0	0	0.840653	2.35985	1.07831	1.64593	0.86281	3.28885	1.58167	2.07935	0.0375853	0.0767836
Nell1	3.7386	4.70553	4.7654	4.66604	2.70634	1.1255	1.15715	2.06064	10.1476	-1.32576	0.456232	-2.90588	0.00366223	0.00961377
LOC120097222	0	0	0	0	0	0	0	0	0	NA	NA	NA	NA	NA
LOC102557182	0	0	0	9.18651	0	0	0	0	0.118728	-0.647848	3.53381	-0.183328	0.85454	NA
LOC100125384	0	0	0	0	0	0	0	0	0	NA	NA	NA	NA	NA
Trnaa-agc_5	0	0	0	0	0	0	0	0	0	NA	NA	NA	NA	NA
LOC120099814	2.14911	2.19776	0	8.71727	6.74144	2.1027	5.76487	0	1.50761	0.11663	1.24819	0.0934393	0.925555	0.958546
Ano5	33.7714	35.8642	40.8943	43.4663	13.5816	13.9794	20.0343	17.2845	39.4586	-1.26126	0.238952	-5.27829	1.30397e-07	6.58638e-07
Slc17a6	0	0	1.58054	1.45087	0	0	0	0	0.248067	-1.37823	3.03051	-0.454786	0.649264	NA
LOC120099815	0	0	0	0	0	0	0	0	0	NA	NA	NA	NA	NA
Fancf	276.242	259.813	262.84	231.052	181.318	201.228	159.559	175.439	101.469	-0.514621	0.147393	-3.49148	0.000480351	0.00149104
Gas2	63.1964	60.7494	41.8876	49.9861	51.5419	43.2822	61.0275	46.5761	38.7436	-0.107182	0.235222	-0.455665	0.648631	0.75611
Svip	255.123	315.047	212.704	239.184	241.595	164.839	361.545	211.875	48.6924	-0.0795724	0.259885	-0.306183	0.759465	0.842171
Ccdc179	0	0	0	0	15.5071	0	0	0	0.122423	0.794825	3.53381	0.22492	0.822042	NA
LOC120099816	0	0	0	0	0	0.62129	0.851679	0.65	0.391433	2.11962	2.21317	0.95773	0.338199	0.471739
LOC120099817	0.570978	0	0	0.579005	0.597026	1.1173	0.765809	0	0.744372	1.07045	1.65037	0.64861	0.516591	0.645947
LOC102552387	0	0	0	0	0	0.417947	0	0	0.114553	0.794825	3.53381	0.22492	0.822042	NA
LOC120100151	0	0	0	0	0	0	0	0	0	NA	NA	NA	NA	NA
LOC120099818	10.4992	10.7369	0	10.6468	0	20.5451	0	0	0.584649	-0.526777	1.88412	-0.279587	0.779794	0.855357
LOC108349461	0	0	0	0	0.672313	0	0	0	0.122423	0.794825	3.53381	0.22492	0.822042	NA
LOC102552153	0	0	0	0	0	0	0	0	0	NA	NA	NA	NA	NA
LOC102552287	0	0	0	0	0	0	0	0	0	NA	NA	NA	NA	NA
LOC120100376	0	0	0	0	0	0	0	0	0	NA	NA	NA	NA	NA
Luzp2	12.8555	5.78449	6.24863	5.73595	5.3768	6.54053	7.58655	4.7373	12.4922	-0.352677	0.425139	-0.829556	0.40679	0.543316
LOC120099819	0	0	0	0	0	0	0	0	0	NA	NA	NA	NA	NA
LOC120100164	0	0	0	0	0	0	0	0	0	NA	NA	NA	NA	NA
LOC108348964	0	0	0	0	0	0	0	0	0	NA	NA	NA	NA	NA
Rnu6-1195	0	0	0	0	0	0	0	0	0	NA	NA	NA	NA	NA
LOC120100213	0	0	0	0	0	0	0	0	0	NA	NA	NA	NA	NA
LOC120100210	0	0	0	0	0	0	0	0	0	NA	NA	NA	NA	NA
Siglech	0	0	0	0	1.95562	0	0	0	0.122423	0.794825	3.53381	0.22492	0.822042	NA
Tubgcp5	953.077	976.222	862.97	897.996	802.379	834.892	852.193	893.896	539.629	-0.125997	0.0812319	-1.55108	0.120883	0.207698
Cyfip1	2701.44	2844.07	2733.7	2660.27	3652.61	4035.05	3601.42	3927.76	3767.05	0.476569	0.0620414	7.68147	1.57273e-14	1.43137e-13
LOC120100150	53.085	0	117.285	0	0	51.9387	213.596	0	0.961412	0.585448	1.72931	0.338544	0.734953	0.823515
Nipa2	2287.81	2521.87	2448.25	2426.64	2661.04	2911.65	2645.23	2821.89	1660.89	0.189832	0.0651437	2.91405	0.00356778	0.00939199
LOC108348727	16.1487	19.1218	22.5339	19.8232	11.5532	9.14736	19.3791	7.83006	17.2933	-0.729909	0.357801	-2.03999	0.0413514	0.0834039
Nipa1	136.212	160.454	137.774	160.856	161.055	152.952	141.836	165.315	247.81	0.0635718	0.110253	0.576598	0.564211	0.686097
LOC120099820	3.60336	3.68493	0	1.218	1.25591	0	1.61097	0	1.10863	-1.69845	1.51117	-1.12393	0.261043	0.386512
LOC108349578	2.11051	0	0.777156	0.713393	1.47119	1.37663	0.943556	0	1.2303	0.0689842	1.28151	0.0538304	0.95707	0.979162
Herc2	997.639	1050.86	1108.16	1061.89	966.425	906.097	996.469	947.03	3076.78	-0.145059	0.0606302	-2.39253	0.0167329	0.0377154
Oca2	26.8318	37.9928	31.921	20.93	25.8977	12.1165	16.6096	10.5637	10.3731	-0.856775	0.455034	-1.88288	0.0597163	0.114612
Gabrg3	8.89948	9.10095	4.9156	24.8176	11.6318	4.35365	11.9362	9.10968	4.46068	-0.393767	0.708054	-0.556125	0.578125	0.696385
LOC120099822	0.152147	0	0	0.154285	0	0	0	0	0.235809	-1.35934	3.07359	-0.442265	0.658298	NA
Gabra5	0	1.96704	0	3.90108	0	0	0	0	0.357187	-1.93435	2.72253	-0.710497	0.477396	NA
Gabrb3	19.9232	24.449	14.3058	20.2032	51.0385	37.0366	61.4592	42.8268	31.88	1.26965	0.280019	4.53416	5.78323e-06	2.41957e-05
LOC120099823	0	0	0	0	0	0	0	0	0	NA	NA	NA	NA	NA
LOC108349768	0	0	0	0	0	0	0	0	0	NA	NA	NA	NA	NA
LOC120100444	0	0	0	0	0	0	0	0	0	NA	NA	NA	NA	NA
LOC120100421	0	0	0	0	0	0	0	0	0	NA	NA	NA	NA	NA
LOC120097768	0	0	0	0	0	0	0	0	0	NA	NA	NA	NA	NA
Trnae-uuc	0	0	0	0	0	0	0	0	0	NA	NA	NA	NA	NA
Atp10a	603.695	591.924	609.826	658.75	1622.6	1528.6	1475.66	1445.48	1044.68	1.3014	0.0736832	17.6621	8.21206e-70	5.06546e-68
LOC100912195	0	0	0	0	0	0	0	0	0	NA	NA	NA	NA	NA
Ube3a	641.045	742.528	808.506	767.827	743.597	658.816	737.951	696.437	2226.49	-0.0614299	0.0895487	-0.685995	0.492716	0.624422
LOC120097268	0	0	6.90292	8.44875	0	2.03793	0	0	0.977482	-2.47493	1.889	-1.31018	0.190135	0.301105
LOC102548730	0	0	1.49827	1.37534	0	0	0	0	0.248067	-1.37823	3.03051	-0.454786	0.649264	NA
LOC120100276	0	0	0	0	0	0	0	0	0	NA	NA	NA	NA	NA
LOC120100264	0	0	0	0	0	0	0	0	0	NA	NA	NA	NA	NA
LOC120100283	0	0	0	0	0	0	0	0	0	NA	NA	NA	NA	NA
LOC120100290	0	0	0	0	0	0	0	0	0	NA	NA	NA	NA	NA
LOC120100284	0	0	0	0	0	0	0	0	0	NA	NA	NA	NA	NA
LOC120100288	0	0	0	0	0	0	0	0	0	NA	NA	NA	NA	NA
LOC120100262	0	0	0	0	0	0	0	0	0	NA	NA	NA	NA	NA
LOC120100275	0	0	0	0	0	0	0	0	0	NA	NA	NA	NA	NA
LOC120100292	0	0	0	0	0	0	0	0	0	NA	NA	NA	NA	NA
LOC120100240	0	0	0	0	0	0	0	0	0	NA	NA	NA	NA	NA
LOC120100270	0	0	0	0	0	0	0	0	0	NA	NA	NA	NA	NA
LOC120100268	0	0	0	0	0	0	0	0	0	NA	NA	NA	NA	NA
LOC120100269	0	0	0	0	0	0	0	0	0	NA	NA	NA	NA	NA
LOC120100266	0	0	0	0	0	0	0	0	0	NA	NA	NA	NA	NA
LOC120100259	0	0	0	0	0	0	0	0	0	NA	NA	NA	NA	NA
LOC120100260	0	0	0	0	0	0	0	0	0	NA	NA	NA	NA	NA
LOC120100263	0	0	0	0	0	0	0	0	0	NA	NA	NA	NA	NA
LOC120100285	0	0	0	0	0	0	0	0	0	NA	NA	NA	NA	NA
LOC120100241	0	0	0	0	0	0	0	0	0	NA	NA	NA	NA	NA
LOC120100274	0	0	0	0	0	0	0	0	0	NA	NA	NA	NA	NA
LOC120100242	0	0	0	0	0	0	0	0	0	NA	NA	NA	NA	NA
LOC120100243	0	0	0	0	0	0	0	0	0	NA	NA	NA	NA	NA
LOC120100244	0	0	0	0	0	0	0	0	0	NA	NA	NA	NA	NA
LOC120100246	0	0	0	0	0	0	0	0	0	NA	NA	NA	NA	NA
LOC120100247	0	0	0	0	0	0	0	0	0	NA	NA	NA	NA	NA
LOC120100248	0	0	0	0	0	0	0	0	0	NA	NA	NA	NA	NA
LOC120100249	0	0	0	0	0	0	0	0	0	NA	NA	NA	NA	NA
LOC120100250	0	0	0	0	0	0	0	0	0	NA	NA	NA	NA	NA
LOC120100251	0	0	0	0	0	0	0	0	0	NA	NA	NA	NA	NA
LOC120100252	0	0	0	0	0	0	0	0	0	NA	NA	NA	NA	NA
LOC120100253	0	0	0	0	0	0	0	0	0	NA	NA	NA	NA	NA
LOC120100254	0	0	0	0	0	0	0	0	0	NA	NA	NA	NA	NA
LOC120100261	0	0	0	0	0	0	0	0	0	NA	NA	NA	NA	NA
LOC120100239	0	0	0	0	0	0	0	0	0	NA	NA	NA	NA	NA
LOC120100235	0	0	0	0	0	0	0	0	0	NA	NA	NA	NA	NA
LOC120100236	0	0	0	0	0	0	0	0	0	NA	NA	NA	NA	NA
LOC120100258	0	0	0	0	0	0	0	0	0	NA	NA	NA	NA	NA
LOC120100257	0	0	0	0	0	0	0	0	0	NA	NA	NA	NA	NA
LOC120100237	0	0	0	0	0	0	0	0	0	NA	NA	NA	NA	NA
LOC120100277	0	0	0	0	0	0	0	0	0	NA	NA	NA	NA	NA
LOC120100238	0	0	0	0	0	0	0	0	0	NA	NA	NA	NA	NA
LOC120100255	0	0	0	0	0	0	0	0	0	NA	NA	NA	NA	NA
LOC102551177	4.29253	3.84099	4.14919	3.80876	0.561044	0	0	0	3.63367	-4.50501	1.15301	-3.90719	9.33752e-05	0.000327533
LOC120100281	0	0	0	0	0	0	0	0	0	NA	NA	NA	NA	NA
LOC120100282	0	0	0	0	0	0	0	0	0	NA	NA	NA	NA	NA
LOC120100280	0	0	0	0	0	0	0	0	0	NA	NA	NA	NA	NA
LOC120100271	0	0	0	0	0	0	0	0	0	NA	NA	NA	NA	NA
LOC120100279	0	0	0	0	0	0	0	0	0	NA	NA	NA	NA	NA
LOC120100272	0	0	0	0	0	0	0	0	0	NA	NA	NA	NA	NA
LOC120100265	0	0	0	0	0	0	0	0	0	NA	NA	NA	NA	NA
LOC120100286	0	0	0	0	0	0	0	0	0	NA	NA	NA	NA	NA
LOC120100287	0	0	0	0	0	0	0	0	0	NA	NA	NA	NA	NA
LOC120100291	0	0	0	0	0	0	0	0	0	NA	NA	NA	NA	NA
LOC120100331	0	0	0	0	0	0	0	0	0	NA	NA	NA	NA	NA
LOC120100319	0	0	0	0	0	0	0	0	0	NA	NA	NA	NA	NA
LOC120100317	0	0	0	0	0	0	0	0	0	NA	NA	NA	NA	NA
LOC120100314	0	0	0	0	0	0	0	0	0	NA	NA	NA	NA	NA
LOC120100313	0	0	0	0	0	0	0	0	0	NA	NA	NA	NA	NA
LOC120100324	0	0	0	0	0	0	0	0	0	NA	NA	NA	NA	NA
LOC120100325	0	0	0	0	0	0	0	0	0	NA	NA	NA	NA	NA
LOC120100326	0	0	0	0	0	0	0	0	0	NA	NA	NA	NA	NA
LOC120100327	0	0	0	0	0	0	0	0	0	NA	NA	NA	NA	NA
LOC120100315	0	0	0	0	0	0	0	0	0	NA	NA	NA	NA	NA
LOC120100330	0	0	0	0	0	0	0	0	0	NA	NA	NA	NA	NA
LOC120100295	0	0	0	0	0	0	0	0	0	NA	NA	NA	NA	NA
LOC120100296	0	0	0	0	0	0	0	0	0	NA	NA	NA	NA	NA
LOC120100297	0	0	0	0	0	0	0	0	0	NA	NA	NA	NA	NA
LOC120100294	0	0	0	0	0	0	0	0	0	NA	NA	NA	NA	NA
LOC120100298	0	0	0	0	0	0	0	0	0	NA	NA	NA	NA	NA
LOC120100299	0	0	0	0	0	0	0	0	0	NA	NA	NA	NA	NA
LOC120100309	0	0	0	0	0	0	0	0	0	NA	NA	NA	NA	NA
LOC120100301	0	0	0	0	0	0	0	0	0	NA	NA	NA	NA	NA
LOC120100302	0	0	0	0	0	0	0	0	0	NA	NA	NA	NA	NA
LOC120100303	0	0	0	0	0	0	0	0	0	NA	NA	NA	NA	NA
LOC120100304	0	0	0	0	0	0	0	0	0	NA	NA	NA	NA	NA
LOC120100310	0	0	0	0	0	0	0	0	0	NA	NA	NA	NA	NA
LOC120100305	0	0	0	0	0	0	0	0	0	NA	NA	NA	NA	NA
LOC120100306	0	0	0	0	0	0	0	0	0	NA	NA	NA	NA	NA
LOC120100329	0	0	0	0	0	0	0	0	0	NA	NA	NA	NA	NA
LOC120100312	0	0	0	0	0	0	0	0	0	NA	NA	NA	NA	NA
LOC120100321	0	0	0	0	0	0	0	0	0	NA	NA	NA	NA	NA
LOC120100307	0	0	0	0	0	0	0	0	0	NA	NA	NA	NA	NA
LOC120100318	0	0	0	0	0	0	0	0	0	NA	NA	NA	NA	NA
LOC120100335	0	0	0	0	0	0	0	0	0	NA	NA	NA	NA	NA
LOC120100333	0	0	0	0	0	0	0	0	0	NA	NA	NA	NA	NA
LOC120100308	0	0	0	0	0	0	0	0	0	NA	NA	NA	NA	NA
LOC120100316	0	0	0	0	0	0	0	0	0	NA	NA	NA	NA	NA
LOC120100323	0	0	0	0	0	0	0	0	0	NA	NA	NA	NA	NA
LOC120100332	0	0	0	0	0	0	0	0	0	NA	NA	NA	NA	NA
LOC120100320	0	0	0	0	0	0	0	0	0	NA	NA	NA	NA	NA
LOC120100336	0	0	0	0	0	0	0	0	0	NA	NA	NA	NA	NA
LOC120100337	0	0	0	0	0	0	0	0	0	NA	NA	NA	NA	NA
LOC102547183	260.923	352.089	327.468	303.731	434.261	380.667	424.503	450.411	222.501	0.44198	0.123919	3.56667	0.00036154	0.00114564
Snord64	0	0	0	0	0	0	0	0	0	NA	NA	NA	NA	NA
Snord107	0	0	87.1494	79.9991	247.467	77.1866	317.428	80.7535	1.32083	2.10736	1.40245	1.50263	0.132936	0.224623
Snurf	19.3332	7.90834	4.27145	19.605	4.04303	7.56629	20.7441	11.8739	2.88705	-0.267224	0.844608	-0.316388	0.751708	0.836442
Snrpn	15.7234	8.03969	4.34239	7.97223	12.3305	7.69195	10.5443	20.1185	2.58426	0.483699	0.840447	0.575525	0.564936	0.686731
LOC120099825	0	0	0	0	0	0	0	0	0	NA	NA	NA	NA	NA
RGD1561206	0	0	3.08039	2.82766	0	2.72825	0	0	0.36262	-0.654653	2.32707	-0.281321	0.778464	NA
LOC120099826	0	0	0	0	0	0	0	0	0	NA	NA	NA	NA	NA
LOC120099827	76.0242	133.278	143.972	121.146	56.7802	74.3825	87.3989	44.4685	7.95001	-0.864888	0.497159	-1.73966	0.0819187	0.149818
LOC120099828	1.51308	0	1.67149	0	0	0	0	0	0.246421	-1.36862	3.03479	-0.450978	0.652005	NA
Mgat4a-ps1	11.5305	7.25631	3.91927	8.09485	4.63711	2.60342	3.56883	3.63164	5.97209	-1.1046	0.592275	-1.86501	0.0621803	0.118588
LOC120099829	0	0	0	0	0	0	0	0	0	NA	NA	NA	NA	NA
LOC120099830	0	0	0	0	0	0	4.10467	3.13268	0.27688	1.54712	2.93825	0.526545	0.598509	NA
LOC102555470	0	0	0	0	0	0	0	0	0	NA	NA	NA	NA	NA
LOC103691146	0	0	0	0	0	0	0	0	0	NA	NA	NA	NA	NA
LOC102555617	0	0	0	0	0	0	0	0	0	NA	NA	NA	NA	NA
LOC120099831	0	0	0	0	0	0	0	0	0	NA	NA	NA	NA	NA
Mir344b-2	0	0	0	0	0	0	0	0	0	NA	NA	NA	NA	NA
Mir344b-1	0	0	0	0	0	0	0	0	0	NA	NA	NA	NA	NA
Mir344b-3	0	0	0	0	0	0	0	0	0	NA	NA	NA	NA	NA
LOC102555775	0	0	0	0	0	0	0	0	0	NA	NA	NA	NA	NA
LOC102555866	0	0.292334	0	0.144941	0.298903	0.139845	0	0	0.717591	0.0355165	1.77191	0.0200442	0.984008	0.992304
LOC120099832	0	0	0	0	0	0	0	0	0	NA	NA	NA	NA	NA
LOC120099833	0	0	0	0	0	0	0	0	0	NA	NA	NA	NA	NA
LOC120099834	0	0	0	0	0	0	0	0	0	NA	NA	NA	NA	NA
Mir344a-2	0	0	0	0	0	0	71.1988	0	0.157033	0.794825	3.53381	0.22492	0.822042	NA
LOC120099835	0	0	1.3067	1.19949	2.47364	2.31463	4.75944	0	1.19312	1.92224	1.49386	1.28676	0.198179	0.311397
LOC120099836	5.50041	7.49991	4.05084	7.43698	3.83422	8.9694	2.45909	9.38388	3.13764	0.042184	0.760015	0.0555042	0.955737	0.978621
Mir344-1	0	0	0	0	0	0	0	0	0	NA	NA	NA	NA	NA
Mir344g	0	0	0	0	0	0	0	0	0	NA	NA	NA	NA	NA
Mir344i	0	0	0	0	0	0	0	0	0	NA	NA	NA	NA	NA
LOC102546835	4.92284	7.40336	8.95709	7.63489	3.93626	6.23317	6.60263	4.44628	20.2711	-0.452737	0.32654	-1.38647	0.165604	0.269032
LOC102547415	0	36.4998	5.63264	5.1705	5.33143	4.98872	0	20.877	1.80256	-0.564636	1.29994	-0.434355	0.664031	0.769024
LOC120097775	0	0	0	0	0	0	0	0	0	NA	NA	NA	NA	NA
Ndn	1675.63	1401.34	1388.29	1472.38	1733.51	1893	1909.33	2027.72	445.273	0.348349	0.097687	3.56597	0.000362517	0.00114843
Magel2	7.50177	12.786	6.90596	8.8751	18.3027	19.5727	13.4154	17.9176	9.8585	0.948788	0.439972	2.15647	0.0310467	0.0650211
Mkrn3	223.59	212.484	177.14	153.446	179.475	214.343	221.127	219.624	83.009	0.119483	0.174786	0.683597	0.49423	0.625801
Peg12	287.931	252.066	183.134	194.652	225.8	473.791	234.048	348.319	118.072	0.485439	0.257007	1.88882	0.0589163	0.113317
Zc3h11a-ps2	421.918	374.447	375.746	409.001	369.257	381.892	451.213	443.299	203.262	0.0532751	0.117383	0.453857	0.649932	0.756787
LOC102548067	0	0	0	0.668439	0	0	0	0	0.118728	-0.647848	3.53381	-0.183328	0.85454	NA
Chrna7	3.2261	5.49856	3.56385	6.54291	1.12442	3.15644	4.32692	7.70537	3.8264	-0.211925	0.726196	-0.291829	0.770417	0.849836
LOC102548165	1.81415	0	0	0	0	0	0	0	0.117082	-0.647848	3.53381	-0.183328	0.85454	NA
LOC102548323	0	0	0	0	0	0	0	0	0	NA	NA	NA	NA	NA
Otud7a	4.81947	3.87245	5.70433	3.83996	16.5578	14.1462	12.0045	11.6285	24.6828	1.58429	0.305943	5.17839	2.2381e-07	1.10605e-06
LOC120097335	259.365	221.03	235.582	248.399	235.037	186.094	154.607	185.844	70.1214	-0.333138	0.178828	-1.86289	0.0624771	0.11904
Klf13	1245.47	1128.93	1803.21	1559.58	2259.27	2095.58	2088.06	2057.2	176.668	0.569671	0.154321	3.69147	0.000222964	0.000732222
LOC120100492	27.1775	0	0	0	28.4173	0	0	0	0.239505	0.0734938	3.06091	0.0240105	0.980844	NA
LOC102548601	0	4.97318	0	4.93145	5.08494	0	0	4.97796	0.48073	0.0738476	1.98923	0.0371237	0.970386	0.985952
LOC120099837	2.92186	2.988	3.22776	0	24.4412	11.4351	35.2698	29.9087	4.41552	3.46009	0.996261	3.47308	0.000514524	0.00158875
Trpm1	10.5116	15.6357	5.27823	10.6594	53.9565	37.3986	46.1403	42.0614	27.1559	2.08129	0.325587	6.39243	1.63271e-10	1.09919e-09
Mir211	0	0	0	0	56.0303	0	0	0	0.122423	0.794825	3.53381	0.22492	0.822042	NA
Mtmr10	623.806	631.08	686.648	638.233	542.58	531.723	525.346	549.441	496.144	-0.262066	0.0767359	-3.41518	0.00063741	0.00193822
Fan1	200.129	222.258	185.877	191.309	189.932	180.218	182.934	196.375	284.557	-0.0934118	0.0999177	-0.934888	0.349846	0.48398
Mphosph10	1348.08	1341.48	1466.31	1324.97	1290.31	1417.89	1244.79	1395.85	489.093	-0.0320487	0.0842953	-0.380196	0.7038	0.801384
Mcee	1554.85	1578.32	1362.7	1320.71	1433.81	1206.92	1454.4	1438.88	231.626	-0.0750142	0.116727	-0.642647	0.520453	0.648173
Apba2	10.3865	19.9155	5.73692	7.89934	16.2904	30.4865	24.3785	26.5794	12.7761	1.14931	0.446727	2.57275	0.0100895	0.0239679
LOC108349006	0	0	0	0	0	0	0	0	0	NA	NA	NA	NA	NA
LOC120097338	0	0	0	0	0	0	0	11.0959	0.119847	0.794825	3.53381	0.22492	0.822042	NA
Entrep2	25.2502	22.133	18.5958	25.6051	21.3731	21.1757	30.6408	19.6926	17.9623	-0.00113187	0.322262	-0.00351228	0.997198	0.998766
Nsmce3	1150.56	1119.75	996.968	1088.66	925.766	1230.34	969.494	1239.03	238.713	0.00588978	0.130345	0.045186	0.963959	0.982557
LOC120100402	0	0	0	0	0	0	0	0	0	NA	NA	NA	NA	NA
LOC120099839	0	0	0	0	0	0	0	0	0	NA	NA	NA	NA	NA
Tjp1	3550.97	3625.39	4171.08	3928.78	3943.45	3495	3914.86	3725.25	4869.14	-0.0188814	0.0774895	-0.243664	0.807491	0.873332
LOC120099840	19.9652	5.10429	5.51385	0	0	0	6.69444	5.10918	0.994278	-1.48774	1.58914	-0.936193	0.349174	0.483449
Trnap-agg_5	0	0	0	0	0	0	0	0	0	NA	NA	NA	NA	NA
LOC102546680	0	4.09783	2.21332	2.03172	2.09496	1.9603	0	2.05088	0.844355	-0.3862	1.45595	-0.265256	0.790812	0.862881
LOC120099841	2.77416	0	0	4.21974	0	1.35713	0	0	0.7049	-1.94237	1.97991	-0.98104	0.326573	0.460202
Tars3	755.252	679.397	646.28	683.752	570.247	467.297	631.716	597.158	356.432	-0.290748	0.114659	-2.53576	0.0112202	0.0263722
Tm2d3	1511.49	1429.17	1517.34	1459.75	1530.27	1784.01	1874.4	1817.34	252.274	0.241697	0.104581	2.31109	0.0208277	0.0457033
LOC108349586	1.72176	5.28222	5.70606	19.2056	23.404	16.8458	18.4741	7.04971	6.64298	1.0362	0.682672	1.51786	0.129049	0.219364
LOC120099842	0	6.27965	6.78352	0	6.42077	12.0161	0	0	0.600601	0.582643	1.87619	0.310545	0.756147	0.839834
LOC102547214	7.82382	0	0	0	0	0	0	8.00861	0.236929	0.0734938	3.07138	0.0239286	0.98091	NA
LOC102549305	6.48412	16.5773	30.4426	18.082	64.4093	42.8227	60.8766	56.4168	21.3872	1.65903	0.376886	4.40194	1.07288e-05	4.317e-05
LOC102549468	15.7343	19.3086	6.95264	15.9555	13.1617	6.15783	29.5445	16.106	4.57338	0.111451	0.66959	0.166446	0.867806	0.915601
Pcsk6	817.127	903.035	1008.47	1065.72	1957.2	1513.78	2111.83	1806.53	1052.81	0.960935	0.127019	7.56527	3.87075e-14	3.42624e-13
Snrpa1	1798.24	1790.98	1558.97	1823.52	2661	2222.21	2757.89	2380.92	508.965	0.520646	0.102264	5.09119	3.55829e-07	1.71601e-06
Selenos	5779.22	5621.14	5223.49	5468.42	6162.06	6333.34	6494.81	6123.74	1115.11	0.183792	0.0638016	2.88067	0.00396826	0.0103434
Chsy1	3334.19	3424.42	3340.59	3451.28	14266.5	8557.07	13769.8	12954.7	5120.57	1.87037	0.147115	12.7137	4.96353e-37	1.26712e-35
LOC102549532	19.3253	15.8102	20.4946	17.2453	103.459	80.9262	113.009	117.899	73.939	2.50932	0.221994	11.3035	1.26045e-29	2.5e-28
LOC102549616	5.27182	7.78724	6.47082	8.31589	33.6864	22.3512	14.927	23.9837	24.5442	1.77956	0.347842	5.116	3.12082e-07	1.51746e-06
Lrrk1	598.049	585.801	539.549	542.53	825.368	889.769	835.937	872.531	1215.22	0.595582	0.0679917	8.75963	1.95893e-18	2.26266e-17
LOC120100464	0	0	0	0	0	44.1066	0	0	0.114553	0.794825	3.53381	0.22492	0.822042	NA
Aldh1a3	1140.94	1086.57	1236.61	1127.35	527.358	821.43	515.584	599.683	537.23	-0.894902	0.148151	-6.04048	1.53654e-09	9.51776e-09
Trnap-agg_6	0	0	0	0	0	0	0	0	0	NA	NA	NA	NA	NA
Asb7	428.628	478.275	478.044	482.601	497.621	517.93	518.362	491.36	443.414	0.116757	0.0821238	1.42171	0.155109	0.25487
Lins1	133.492	150.166	119.449	102.88	192.623	165.874	155.767	192.67	106.381	0.485375	0.162	2.99614	0.00273423	0.007374
Cers3	0	0	1.51894	0	11.5017	5.3812	9.22086	8.44481	3.07118	4.31766	1.19449	3.61466	0.000300746	0.000967304
Adamts17	197.366	211.369	222.32	211.959	173.87	126.202	158.41	144.76	217.92	-0.485437	0.123157	-3.94161	8.09368e-05	0.000287173
LOC120097339	6.24872	0	0	0	0	6.11379	0	0	0.231635	0.0734937	3.09277	0.0237631	0.981042	NA
LOC120097340	0	0	0	0	0	9.40345	0	0	0.114553	0.794825	3.53381	0.22492	0.822042	NA
Lysmd4	816.267	840.503	638.981	613.67	487.086	553.541	534.185	654.031	427.466	-0.384146	0.14203	-2.70468	0.00683702	0.0169455
Mef2a	5872.39	6366	7084.47	6977.16	3538.1	2650.9	3466.22	3076.16	5299.51	-1.04696	0.110744	-9.45389	3.26481e-21	4.36351e-20
LOC103691157	6.37615	6.5205	1.17395	2.15526	2.22234	5.19873	2.85062	5.43896	3.51859	-0.0399653	0.765685	-0.0521955	0.958373	0.979787
Lrrc28	320.128	359.576	380.698	368.977	406.069	414.198	370.707	429.757	204.142	0.185826	0.111286	1.66981	0.0949575	0.169736
LOC120100341	0	0	0	0	0	0	0	0	0	NA	NA	NA	NA	NA
Ttc23	508.621	511.116	464.436	481.486	465.73	425.725	563.878	496.559	312.022	-0.0155346	0.109418	-0.141975	0.8871	0.929961
LOC108349234	7.60642	5.83396	6.30207	13.4983	13.9185	9.30271	17.8533	11.6791	5.29467	0.640672	0.597684	1.07192	0.283754	0.412266
LOC120099844	88.6699	66.6745	74.9053	84.6272	54.5382	58.6874	66.4588	29.3649	23.5213	-0.605592	0.305293	-1.98364	0.0472955	0.0936569
Synm	842.768	979.052	1144.55	1084.73	968.298	603.289	912.061	823.568	1127.55	-0.293227	0.155726	-1.88297	0.0597039	0.114598
LOC108349848	968.885	421.098	267.58	208.782	506.543	319.938	536.04	458.694	35.6489	-0.0418879	0.434778	-0.0963431	0.923248	0.957167
LOC120099845	0	0	0	0	0	0	0	0	0	NA	NA	NA	NA	NA
Igf1r	437.97	461.292	594.255	569.596	699.134	620.121	651.707	608.517	1326.73	0.322464	0.115677	2.78763	0.00530956	0.0134642
Pgpep1l	8.07851	7.34346	6.9411	13.6535	19.7098	11.417	9.63119	9.18814	11.2127	0.475393	0.444415	1.0697	0.284752	0.413496
Fam169b	5.5429	11.3368	10.7156	13.3495	23.5453	22.3708	21.3735	19.8584	43.2909	1.09241	0.25161	4.34169	1.41392e-05	5.56568e-05
LOC102551020	0	0	0	0	0	0	0	0	0	NA	NA	NA	NA	NA
LOC120099846	0	0	0	0	0	0	0	0	0	NA	NA	NA	NA	NA
LOC102551255	0	0	0	0	0	0	0	0	0	NA	NA	NA	NA	NA
LOC682259	0	0	0	0	0	0	0	0	0	NA	NA	NA	NA	NA
LOC120099847	2.41706	0	2.67011	1.63403	20.2186	24.437	15.1285	14.8449	11.8217	3.49155	0.614404	5.68283	1.32481e-08	7.42016e-08
Arrdc4	1192.93	1330.18	1098.72	881.772	1599.02	3456.52	1617.34	2061.18	1078.36	0.956076	0.234911	4.06996	4.70214e-05	0.000173147
LOC120099848	2.16055	6.62839	0	4.38185	9.03646	21.139	5.79557	4.42317	2.90272	1.62221	0.951525	1.70486	0.0882211	0.159426
LOC120099849	39.9459	89.6436	64.9662	91.1418	331.825	353.922	288.717	282.819	162.809	2.13879	0.215543	9.9228	3.31319e-23	4.87625e-22
LOC120100448	0	0	0	0	0	0	0	0	0	NA	NA	NA	NA	NA
LOC120099850	1.05794	1.08189	0	0	0	0	0	0	0.236814	-1.36332	3.06901	-0.444221	0.656882	NA
LOC102553173	7.46562	3.18109	4.12361	7.57057	1.30103	4.2609	0.834422	4.45781	6.24709	-1.00221	0.627277	-1.59771	0.110106	0.192124
Nr2f2	833.846	815.451	666.152	743.651	450.378	680.767	475.494	488.384	546.393	-0.544791	0.145467	-3.74513	0.000180299	0.000601245
LOC102553329	28.4549	31.8805	28.198	30.1279	9.62595	17.605	8.13798	9.85176	91.7071	-1.37788	0.220646	-6.24474	4.245e-10	2.76465e-09
LOC120100125	0	0	0	0	0	0	0	0	0	NA	NA	NA	NA	NA
LOC120097785	0	0	0	0	0	0	0	0	0	NA	NA	NA	NA	NA
LOC120099851	0	4.44258	0	0	0	2.12521	0	0	0.354018	-0.652233	2.79882	-0.233038	0.815732	NA
Mctp2	73.0742	72.7791	75.109	84.4112	167.433	145.479	159.371	143.096	169.655	1.00886	0.123605	8.16196	3.29631e-16	3.35947e-15
LOC102553828	6.67461	6.82571	14.7468	6.76844	6.9791	19.5914	17.9043	13.6645	1.63406	0.738876	1.04387	0.707827	0.479053	0.612243
Trnaa-agc_6	0	0	0	0	0	0	0	0	0	NA	NA	NA	NA	NA
LOC103691162	35.1708	65.9396	45.3285	17.8326	12.2584	0	23.586	18.0008	4.35659	-1.66462	0.785245	-2.11987	0.0340167	0.0704771
LOC102554078	0	0	8.83769	0	8.36509	0	0	0	0.251762	0.0734941	3.0145	0.0243802	0.980549	NA
Rgma	3528.66	3658.55	3384.95	3232.84	2922.74	2302.71	3239.68	3164.89	1827.13	-0.248094	0.114024	-2.17581	0.0295695	0.0623097
Chd2	1242.52	1277.14	1670.65	1639.69	1131.19	990.467	1105.65	1022.85	3158.24	-0.456047	0.117925	-3.86727	0.000110062	0.000380876
LOC120099853	0	0	11.4503	0	0	0	0	0	0.129339	-0.647848	3.53381	-0.183328	0.85454	NA
LOC120099854	16.9201	12.1122	16.8224	17.158	24.7688	13.2438	29.5018	17.3198	10.2305	0.4062	0.437603	0.928238	0.353284	0.487293
LOC120099855	4.34756	4.44598	4.80272	4.40868	0	2.12684	2.91553	0	1.24135	-1.92883	1.34732	-1.4316	0.152258	0.251306
LOC120099856	0	0	0	3.09341	0	5.96932	4.09145	0	0.504867	1.38303	2.145	0.644767	0.519078	0.647145
Top1-ps1	40.6945	61.3284	30.7586	60.8138	53.7485	29.3379	45.9624	26.3088	19.0754	-0.332183	0.366068	-0.907435	0.364177	0.49838
Fam174b	40.4412	49.1416	45.4636	44.1458	23.8792	26.0683	15.9532	20.2112	130.574	-1.04499	0.160381	-6.51568	7.23634e-11	5.03722e-10
LOC120099857	463.783	632.376	462.757	323.649	286.793	307.391	300.985	336.91	73.125	-0.610451	0.217037	-2.81265	0.00491344	0.0125665
LOC120099858	9.31226	10.3167	9.42993	9.0497	1.62285	1.51853	0.520409	1.19153	12.9637	-2.92739	0.506078	-5.78448	7.27377e-09	4.20284e-08
St8sia2	190.262	212.448	193.139	196.065	58.0694	43.2681	52.4161	46.3203	112.932	-1.99048	0.158129	-12.5877	2.46793e-36	6.16668e-35
LOC120097791	0	0	0	0	0	0	0	0	0	NA	NA	NA	NA	NA
LOC120100156	0	0	0	0	0	0	0	0	0	NA	NA	NA	NA	NA
LOC100360396	8.97329	0	0	0	0	0	0	0	0.117082	-0.647848	3.53381	-0.183328	0.85454	NA
Slco3a1	2953.32	3073.97	2710.57	2943.56	3813.53	2464.03	3602.94	4188.83	1490.46	0.268042	0.149343	1.79481	0.0726842	0.135281
Sv2b	11.1048	11.3562	4.08912	12.1993	23.2227	19.0137	17.3763	17.0506	14.6021	0.97693	0.383096	2.55009	0.0107695	0.0254068
Akap13	2184.93	2325.91	2668.8	2603.52	2469.48	2152.58	2414.07	2302.28	6204.25	-0.0671714	0.0872731	-0.769669	0.441496	0.576151
LOC103691165	7576.1	8027.5	9385.85	9351.86	8431.86	7944.19	9065.32	8096.1	2003.6	-0.0345417	0.0946491	-0.364944	0.715153	0.8099
Klhl25	320.507	387.356	225.312	231.448	394.368	487.8	405.989	488.801	212.764	0.609815	0.184821	3.29949	0.000968602	0.00285361
LOC100910888	0	0	0	0	0	0	0	0	0	NA	NA	NA	NA	NA
LOC120100400	0	0	0	0	0	0	0	0	0	NA	NA	NA	NA	NA
LOC108349597	0	0	0	0	0	0	0	0	0	NA	NA	NA	NA	NA
Agbl1	1.25833	1.28681	2.78013	3.82805	0	1.23116	1.6877	0	1.12326	-1.73895	1.41469	-1.22921	0.218994	0.337265
LOC108349814	60.1705	12.3065	0	0	0	23.5485	0	0	0.934248	-1.51546	2.00817	-0.754644	0.450463	0.58542
LOC102553800	0	0	0	0	0	0	0	0	0	NA	NA	NA	NA	NA
LOC120099860	0	0	0	0	0	0	0	0	0	NA	NA	NA	NA	NA
[truncated: 32,035 more rows]
