# Supplementary material for: Neural Organoids Protect Engineered Heart Tissues From Glucolipotoxicity by Transferring Versican in a Co‐Culture System
Source: Cell Prolif. 2025 Jun 3;59(1):e70070. doi: 10.1111/cpr.70070 (PMC12774625; doi:10.1111/cpr.70070)
Supplement: Supplementary file 3 — Supporting Information 2. [file CPR-59-e70070-s005.xlsx]

## Sheet: Supplementary-Data-3-NO-HGHF-FP
	NGNF_1	NGNF_2	NGNF_3	HGHF_1	HGHF_2	HGHF_3	baseMean	log2FoldChange	lfcSE	stat	pvalue	padj
TRNP	13765.1	18074.1	17877.3	34827.6	33128.8	41093.7	164.851	1.13072	0.32627	3.46559	0.000529077	0.00579196
TRNT	2397	2814.93	2351.36	2130.55	2202.11	1317.21	13.316	-0.409963	0.80472	-0.509449	0.610438	0.79281
CYTB	730085	918155	972435	528264	793115	708997	81032.8	-0.368206	0.256233	-1.437	0.150719	0.34487
TRNE	191.065	207.119	0	750.813	150.455	719.968	2.12765	2.11042	2.11179	0.999354	0.317623	NA
ND6	69031.4	101182	88220.2	41924.2	63099	66852.1	3449.56	-0.588746	0.275492	-2.13707	0.0325922	0.121185
ND5	93215.9	121735	147363	100087	125837	134400	19994.2	-0.00802219	0.26181	-0.0306412	0.975556	0.990042
TRNL2	557.05	402.568	121.432	416.95	1169.73	2099.06	5.16784	1.79552	1.37296	1.30778	0.190949	0.401632
TRNS2	0	0	438.39	125.438	175.955	420.998	1.04575	0.61676	2.87388	0.214609	0.830072	NA
TRNH	0	207.119	249.903	536.295	601.819	1259.94	3.00809	2.33756	1.79284	1.30383	0.19229	0.4035
ND4	374391	521815	427367	292259	407232	387085	50712.7	-0.284658	0.253241	-1.12406	0.260989	0.48942
ND4L	513846	763880	797896	701189	1.1063e+06	965622	21989.2	0.41791	0.276686	1.51041	0.130938	0.31563
TRNR	0	0	530.564	227.719	159.713	1337.48	2.23859	1.57727	2.18588	0.721572	0.470558	NA
ND3	14783.8	23006.3	37053.2	63057.1	115485	70711.8	1712.28	1.73415	0.349865	4.95661	7.17329e-07	3.79812e-05
TRNG	193.875	0	0	108.836	458.002	365.278	1.16914	2.31563	2.78599	0.831169	0.405878	NA
COX3	160405	219618	329339	421821	558674	427378	25346	0.988845	0.29496	3.35248	0.000800924	0.00797606
ATP6	280745	363491	390887	303240	430469	354291	22077.3	0.0718344	0.25427	0.282513	0.77755	0.893648
ATP8	73050.7	87404	106167	100430	137415	113275	1952.55	0.396543	0.26117	1.51834	0.12893	0.312443
TRNK	5273.41	4083.19	5665.67	5814.97	9639.85	7983.93	41.1096	0.63223	0.514347	1.22919	0.219001	0.437075
COX2	2.94368e+06	4.17208e+06	2.15452e+06	863727	1.40153e+06	942534	130325	-1.53103	0.302102	-5.06792	4.0218e-07	2.47955e-05
TRND	0	0	633.946	1523.71	1068.67	1095.83	4.4878	2.40218	1.6074	1.49446	0.135057	0.321142
TRNS1	764.262	207.119	374.855	965.331	451.364	1079.95	4.04884	0.892761	1.42735	0.625466	0.531665	0.738407
COX1	46604	69027.7	80675.8	108508	130972	114811	12964.1	0.851719	0.267125	3.18846	0.00143032	0.0122143
TRNY	199.75	649.599	0	784.941	157.294	188.173	1.99517	0.487206	2.12176	0.229624	0.818384	NA
TRNC	1398.25	1299.2	1045.05	1009.21	786.468	1881.73	7.47768	-0.0315696	1.05378	-0.0299585	0.9761	0.990087
TRNN	722.384	1957.7	1535.37	1622.11	2275.37	680.517	9.8018	0.127056	0.975497	0.130247	0.896371	0.952944
TRNA	0	0	0	0	150.455	0	0.158518	0.705921	4.08047	0.173	0.862652	NA
TRNW	0	0	126.789	0	152.667	0	0.290166	-0.255852	4.08047	-0.0627016	0.950004	NA
ND2	113287	164307	180062	133514	210905	167651	15429.1	0.162005	0.277231	0.584369	0.558972	0.756962
TRNM	0	420.329	507.157	870.691	763.336	182.639	2.84932	0.960235	1.78355	0.538383	0.590313	0.77863
TRNQ	0	0	0	822.319	1297.67	517.477	2.89964	4.87363	2.11271	2.30681	0.0210653	0.0893
TRNI	0	0	0	750.813	150.455	179.992	1.13921	3.53801	3.00335	1.17802	0.238788	NA
ND1	52789.2	76254.5	67377.1	55498.8	74374.5	70229.6	5788.3	0.0267046	0.254802	0.104805	0.91653	0.96299
TRNL1	878.901	952.745	2873.89	3848.45	2629.95	2649.48	15.8422	0.926801	0.811895	1.14153	0.25365	0.480842
RNR2	608843	754765	1.05833e+06	1.2697e+06	2.1524e+06	1.27458e+06	169459	0.955475	0.301214	3.17208	0.00151351	0.0127129
TRNV	764.262	0	749.71	1072.59	1203.64	1079.95	5.13116	1.1171	1.36113	0.820714	0.411809	0.642204
RNR1	90294.6	107873	142547	135116	202306	129389	11763.3	0.454179	0.280462	1.61939	0.105362	0.272759
TRNF	185.683	0	242.864	1146.61	1754.6	699.687	4.36845	2.99074	1.59079	1.88004	0.0601024	0.186813
LILRP2	0	0	0	0	0	0	0	NA	NA	NA	NA	NA
KIR3DL3	0	0	0	0	0	0	0	NA	NA	NA	NA	NA
KIR2DS2	0	0	0	0	0	0	0	NA	NA	NA	NA	NA
KIR2DL2	0	0	0	0	0	0	0	NA	NA	NA	NA	NA
KIR2DL4	0	0	0	0	0	0.191519	0.189638	0.705921	4.08047	0.173	0.862652	NA
KIR3DS1	0	0	0	0	0	0	0	NA	NA	NA	NA	NA
KIR2DL5A	0	0	0	0	0	0	0	NA	NA	NA	NA	NA
KIR2DS5	0	0	0	0	0	0	0	NA	NA	NA	NA	NA
KIR2DS1	0	0	0	0	0	0	0	NA	NA	NA	NA	NA
KIR3DL2	0	0	0	0	0	0	0	NA	NA	NA	NA	NA
KIR2DL3	0	0	0	0	0	0	0	NA	NA	NA	NA	NA
KIR2DP1	0	0	0	0.0152431	0	0	0.113007	0.705921	4.08047	0.173	0.862652	NA
LOC101928804	0	0	0	0	0	0	0	NA	NA	NA	NA	NA
KIR2DL1	0	0	0	0	0	0	0	NA	NA	NA	NA	NA
KIR3DP1	0	0	0	0	0	0	0	NA	NA	NA	NA	NA
KIR3DL1	0	0	0	0	0	0	0	NA	NA	NA	NA	NA
KIR2DS4	0	0	0	0	0.198637	0	0.158518	0.705921	4.08047	0.173	0.862652	NA
KIR2DL5B	0	0	0	0	0	0	0	NA	NA	NA	NA	NA
RNU6-222P	0	0	0	0	0	0	0	NA	NA	NA	NA	NA
NCR1	0	0	0	0	0	0	0	NA	NA	NA	NA	NA
FCAR	0	0	0.28228	0	0	0	0.131648	-1.21763	4.08047	-0.298405	0.765394	NA
LOC102725023	0	0	0	0	0	0	0	NA	NA	NA	NA	NA
KIR2DS3	0	0	0	0	0	0	0	NA	NA	NA	NA	NA
EPS8L1	50.9297	28.3931	39.0164	28.5906	30.9379	28.1014	56.9881	-0.434508	0.454673	-0.95565	0.339249	0.574195
RDH13	0	0.95246	0.287303	3.4527	0	0.413857	2.33983	1.69441	2.21167	0.766125	0.443602	NA
GP6	0	0	0	0	0	0	0	NA	NA	NA	NA	NA
GP6-AS1	0	0	0	0	0	0	0	NA	NA	NA	NA	NA
RPL36AP50	0	0	0	0	0	0	0	NA	NA	NA	NA	NA
NLRP2	0	0	0	0	0	0	0	NA	NA	NA	NA	NA
NLRP7	0	0	0	0.427019	0	0.716582	0.605291	2.60661	3.97385	0.655941	0.511862	NA
LILRP1	0	0	0	0	0	0	0	NA	NA	NA	NA	NA
LOC102724290	0	0	0	0	0	0	0	NA	NA	NA	NA	NA
LILRB4	0	0	0	0	0	0	0	NA	NA	NA	NA	NA
VN1R105P	0	0	0	0	0	0	0	NA	NA	NA	NA	NA
MIR8061	0	0	0	0	0	0	0	NA	NA	NA	NA	NA
LILRB1	0	0	0	0.897021	0	0	0.226015	1.30937	4.06054	0.322462	0.747102	NA
LILRA1	0	0	0	0.966676	0	0	0.226015	1.30937	4.06054	0.322462	0.747102	NA
LILRA2	0	0	0	0	0	0	0	NA	NA	NA	NA	NA
LOC105372461	0	0	0	0	0	0	0	NA	NA	NA	NA	NA
LOC107985347	0	0	0	0	0	0	0	NA	NA	NA	NA	NA
KIR3DX1	0	0	0	0	0	0.859061	0.189638	0.705921	4.08047	0.173	0.862652	NA
LOC105372460	0	0	0	0	0	0	0	NA	NA	NA	NA	NA
LAIR2	0	0	0	0	0	0	0	NA	NA	NA	NA	NA
CDC42EP5	0	0	0	0	0	0	0	NA	NA	NA	NA	NA
LENG9	0	0	0	0	0	0	0	NA	NA	NA	NA	NA
LENG8	0	0	0	0.579415	1.21914	0	0.701569	2.82997	3.93459	0.719255	0.471984	NA
LENG8-AS1	0	0	0	2.07424	0	0	0.113007	0.705921	4.08047	0.173	0.862652	NA
TTYH1	0	0	1.04683	0.8986	0	3.01589	0.623932	1.33537	3.83262	0.348424	0.727522	NA
LAIR1	0	0	0	0	0	0	0	NA	NA	NA	NA	NA
LILRA4	0	0	0	0	0	0	0	NA	NA	NA	NA	NA
VN1R104P	0	0	0	0	0	0	0	NA	NA	NA	NA	NA
LILRA5	0	0	0	0	0	0	0	NA	NA	NA	NA	NA
LILRA3	0	0	0	0	0	0	0	NA	NA	NA	NA	NA
MIR4752	0	0	0	0	0	0	0	NA	NA	NA	NA	NA
LILRB2	0	0	0	0	0	0	0	NA	NA	NA	NA	NA
LOC100420187	0	0	0	0	0	0	0	NA	NA	NA	NA	NA
LILRB5	0	0	0	0	0	0	0	NA	NA	NA	NA	NA
LOC107987463	0	0	0	0	0	0	0	NA	NA	NA	NA	NA
LILRA6	0	0	0	0	0	0	0	NA	NA	NA	NA	NA
LOC100421130	0	0	0	0	0	0	0	NA	NA	NA	NA	NA
LOC107987462	0	0	0	0	0	0	0	NA	NA	NA	NA	NA
RPS9	17.1884	11.4662	24.2109	17.0715	17.6997	18.6833	16.1874	0.00038974	0.747134	0.000521647	0.999584	0.999773
TSEN34	0	0	1.32876	0.285153	0	0.957035	1.01888	-0.177247	3.14858	-0.0562943	0.955107	NA
MBOAT7	0.466112	0	1.2193	2.61663	2.56928	3.07368	4.29507	2.19731	1.52019	1.44542	0.148339	0.341416
TMC4	0	0	0	0	0	0	0	NA	NA	NA	NA	NA
LENG1	0	0	0	0	0	0	0	NA	NA	NA	NA	NA
LOC102724273	0	0	0	0	0	0	0	NA	NA	NA	NA	NA
CNOT3	2.26008	0	2.95607	18.5237	4.27129	5.10983	14.7504	2.38262	1.01051	2.35785	0.0183814	0.0812388
PRPF31	3.55773	2.31399	4.18799	5.19275	3.36184	0.670307	5.45586	-0.10873	1.2696	-0.0856415	0.931751	0.970321
TFPT	7.59294	5.87921	3.54684	0.608925	1.70831	1.02184	3.77815	-2.36478	1.54217	-1.53341	0.125175	0.30675
NDUFA3	2.67143	2.89588	6.98818	2.2495	2.10362	3.77491	3.11721	-0.662994	1.57068	-0.422105	0.672948	0.831592
OSCAR	0	0	0.916224	0.393245	0.551614	1.97972	1.10374	1.49446	2.8533	0.523767	0.60044	NA
TARM1	0	0	0	0	0	0	0	NA	NA	NA	NA	NA
VSTM1	0	0	0	0	0	0	0	NA	NA	NA	NA	NA
LOC107987461	0	0	0	0	0	0	0	NA	NA	NA	NA	NA
HCG23	21.4327	23.2335	23.3607	17.3792	15.002	4.48679	8.86696	-0.861172	1.00223	-0.859252	0.390202	0.623408
BTNL2	2.50653	0	0	0.469033	0	0	0.716923	-1.89011	3.98474	-0.474339	0.635258	NA
TSBP1-AS1	0	0	0	0.575272	2.01737	0	1.01861	3.36509	3.40008	0.989711	0.322315	NA
HLA-DRA	6.67182	0	0	0.749076	4.20298	0	1.75361	-0.411732	2.59659	-0.158566	0.874011	NA
LOC102725035	0	0	0	0	0	4.87228	0.189638	0.705921	4.08047	0.173	0.862652	NA
LOC112268246	0	0	0	0	0	0	0	NA	NA	NA	NA	NA
ZBTB9	26.7069	10.5276	47.6335	72.2369	59.2675	41.1694	21.3536	1.00156	0.733326	1.36578	0.172008	0.376141
MIR5004	0	0	0	0	0	0	0	NA	NA	NA	NA	NA
SYNGAP1	0	0	0	1.8456	4.31478	0	1.13161	3.51886	3.25439	1.08126	0.279579	NA
CUTA	23.5841	6.3914	0	6.61974	0	0	1.24945	-2.01865	2.96365	-0.681138	0.495784	NA
PHF1	16.8767	0	14.7159	63.1608	35.4389	34.4469	11.7829	2.04725	1.00916	2.02866	0.0424925	0.146819
RPL12P1	0	0	4.54011	0	0	0	0.131648	-1.21763	4.08047	-0.298405	0.765394	NA
KIFC1	0	1.77156	2.13752	3.6697	3.86068	1.53954	1.59874	1.19387	2.24959	0.530704	0.595624	NA
SMIM40	0	0	0	0	0	0	0	NA	NA	NA	NA	NA
RPS18	0	4.92969	8.92204	5.10581	0	8.56809	1.21846	-0.0569967	2.6831	-0.0212428	0.983052	NA
VPS52	0	0.646806	1.56084	1.33983	2.34926	2.24837	2.74799	1.36105	1.79635	0.757674	0.448646	NA
HCG25	0	0	0	0	0	0	0	NA	NA	NA	NA	NA
LOC105375022	0	0	0	0	0	0	0	NA	NA	NA	NA	NA
ZNF70P1	0	0	0	0	0	0	0	NA	NA	NA	NA	NA
COL11A2	0	0	0	0	0	0	0	NA	NA	NA	NA	NA
HLA-DPB2	0	0	0	0	0	0	0	NA	NA	NA	NA	NA
COL11A2P1	0	0	0	0	0	0	0	NA	NA	NA	NA	NA
HLA-DPA2	0	0	0	0	0	0	0	NA	NA	NA	NA	NA
RPL32P1	0	0	0	0	0	0	0	NA	NA	NA	NA	NA
HLA-DPB1	0	0.447775	0	0	0	0	0.218219	-1.21763	4.08047	-0.298405	0.765394	NA
HLA-DPA1	0	0	0	0	0	0	0	NA	NA	NA	NA	NA
HLA-DOA	0	0	0	0	0	0	0	NA	NA	NA	NA	NA
BRD2	7.4574	3.40378	8.72717	11.4575	9.58119	11.8319	26.9055	0.73143	0.625335	1.16966	0.242138	0.46747
HLA-DMA	0	0	0	0	1.18441	0	0.158518	0.705921	4.08047	0.173	0.862652	NA
HLA-DMB	0	1.32522	0	0	0	0	0.218219	-1.21763	4.08047	-0.298405	0.765394	NA
HLA-Z	0	0	0	0	0	0	0	NA	NA	NA	NA	NA
LOC100294145	0	0.484119	0	0	0.351672	0	0.376737	-0.255852	4.08047	-0.0627016	0.950004	NA
PPP1R2P1	0	0	0	0	0	0	0	NA	NA	NA	NA	NA
PSMB9	0	0	0	0	0	1.52779	0.189638	0.705921	4.08047	0.173	0.862652	NA
TAP1	0	0	0	0	0	0	0	NA	NA	NA	NA	NA
PSMB8-AS1	0	0	0	0	0	0	0	NA	NA	NA	NA	NA
PSMB8	0	0	0	0	0	0	0	NA	NA	NA	NA	NA
TAP2	0	0	0	0	0	0.255255	0.189638	0.705921	4.08047	0.173	0.862652	NA
HLA-DOB	0	0	0	0	1.30485	0	0.158518	0.705921	4.08047	0.173	0.862652	NA
HLA-DQB2	0	0	0	0	0	0	0	NA	NA	NA	NA	NA
MIR3135B	0	0	0	0	0	0	0	NA	NA	NA	NA	NA
HLA-DQA2	0	0	0	0	0	1.06614	0.189638	0.705921	4.08047	0.173	0.862652	NA
LOC102725019	0	0	0	0	0	0	0	NA	NA	NA	NA	NA
HLA-DQB1	1.14999	21.1924	9.02478	43.8991	14.489	18.4168	18.9354	1.31203	0.884296	1.4837	0.137889	0.32552
HLA-DQA1	0	0	0	0	8.34665	0	1.42666	3.84615	3.33739	1.15244	0.249139	NA
LOC107987459	0	0	0	0	0	0	0	NA	NA	NA	NA	NA
HLA-DRB1	8.28214	0	2.16652	9.29875	20.8697	4.68128	5.5051	1.74879	1.41481	1.23606	0.216436	0.433575
FAM8A5P	0	0	0	0	0	0	0	NA	NA	NA	NA	NA
HLA-DRB7	0	0	0	0	0	0	0	NA	NA	NA	NA	NA
LOC100294316	0	0	0	0	0	0	0	NA	NA	NA	NA	NA
PRKRAP1	24.6421	8.90416	29.5447	23.0557	19.4044	7.73797	5.55286	-0.328219	1.23783	-0.265157	0.790888	0.900596
HLA-DRB8	0	0	0	0	0	0	0	NA	NA	NA	NA	NA
HLA-DRB4	0	0	0	0	0	0	0	NA	NA	NA	NA	NA
HLA-DRB9	0	0	0	0	0	0	0	NA	NA	NA	NA	NA
RNU6-603P	0	0	0	0	0	0	0	NA	NA	NA	NA	NA
HNRNPA1P2	0	0	0	0	0	0	0	NA	NA	NA	NA	NA
TSBP1	0	0	0	0	1.72821	0	0.475554	2.25888	3.99188	0.565868	0.571483	NA
NOTCH4	0	0	0	0	0	0	0	NA	NA	NA	NA	NA
GPSM3	0	0	0	0	0	1.13079	0.189638	0.705921	4.08047	0.173	0.862652	NA
PBX2	0	0	0	0	0	0	0	NA	NA	NA	NA	NA
AGER	0	0	0	0	0	0	0	NA	NA	NA	NA	NA
MIR6833	0	0	0	0	0	0	0	NA	NA	NA	NA	NA
RNF5	1043.69	913.875	1197.48	981.545	925.415	789.418	698.614	-0.226841	0.259367	-0.874597	0.381793	0.616452
MIR6721	0	0	0	0	0	0	0	NA	NA	NA	NA	NA
AGPAT1	8.22171	9.5491	28.0361	40.8797	47.6316	43.7051	61.0236	1.50114	0.528745	2.83906	0.00452468	0.0291265
EGFL8	0	0	0	0	0	0	0	NA	NA	NA	NA	NA
PPT2-EGFL8	0	0	0	0	0	0	0	NA	NA	NA	NA	NA
PPT2	0	0	0	0	0	0	0	NA	NA	NA	NA	NA
LOC100507547	2.85357	1.54666	3.73232	1.60192	2.24705	0	1.69047	-1.06272	2.17603	-0.488375	0.625284	NA
PRRT1	0	0.82809	0.499575	0	0	1.43927	0.729144	0.0729247	3.63381	0.0200684	0.983989	NA
TNXB	0	0	0	0	0	0	0	NA	NA	NA	NA	NA
CYP21A2	0	0	0	0	0	0	0	NA	NA	NA	NA	NA
C4B	0	0	0.397166	0.340928	1.91291	0	0.878728	1.95454	3.36444	0.58094	0.561281	NA
STK19B	0	0	0	0	0	0	0	NA	NA	NA	NA	NA
TNXA	0	0	0	0	0	0	0	NA	NA	NA	NA	NA
CYP21A1P	0	0	0	0	0	0	0	NA	NA	NA	NA	NA
C4B_2	0	0	0	0	0	0	0	NA	NA	NA	NA	NA
STK19	47.1617	32.7719	65.6392	61.7758	23.8061	43.2892	45.6861	-0.177858	0.544031	-0.326927	0.743723	0.873161
DXO	4.09426	8.87651	15.1727	12.2582	22.5682	20.5705	12.3225	0.945305	0.890667	1.06135	0.288533	0.520317
SKIV2L	0	0	0	0.96399	0	0	0.339022	1.81952	4.02161	0.452436	0.650955	NA
MIR1236	0	0	0	0	0	0	0	NA	NA	NA	NA	NA
NELFE	71.8611	66.5385	62.6603	64.7135	30.6513	36.6688	44.7888	-0.594107	0.512625	-1.15895	0.246476	0.472308
CFB	0	0	0	0	0	0	0	NA	NA	NA	NA	NA
C2-AS1	0	0	0	0	0	0	0	NA	NA	NA	NA	NA
C2	0	0	0	0	0	0	0	NA	NA	NA	NA	NA
LOC107986588	0	0	0	0	0	0	0	NA	NA	NA	NA	NA
EHMT2	0	0	0.284515	0.732687	0	0	0.470671	0.857749	4.02161	0.213285	0.831105	NA
SLC44A4	0	0	0	0	0	0	0	NA	NA	NA	NA	NA
NEU1	0	0.532756	0	0.551789	1.54801	0	1.07831	2.16198	3.10038	0.697328	0.485597	NA
VARS1	0	0	0	0.574736	1.61239	0	0.860087	3.12218	3.62911	0.860316	0.389615	NA
VWA7	0	0	0	0.423149	0	1.42018	0.492284	2.29845	3.98961	0.576109	0.564542	NA
SAPCD1-AS1	0	0	0	0	0	0	0	NA	NA	NA	NA	NA
SAPCD1	0	0	0	0	0	0	0	NA	NA	NA	NA	NA
RNU6-850P	0	0	0	0	0	0	0	NA	NA	NA	NA	NA
MSH5	0	0	0	0	0	0	0	NA	NA	NA	NA	NA
MSH5-SAPCD1	0	0	0	0	0	0	0	NA	NA	NA	NA	NA
LOC105375020	0	0	0	0	0	0	0	NA	NA	NA	NA	NA
CLIC1	33.5541	29.3333	26.8985	16.4059	29.8315	14.2752	27.9528	-0.566998	0.606555	-0.934784	0.3499	0.584469
DDAH2	7.05567	2.54949	6.15229	9.90216	7.40799	2.21558	6.03999	0.317686	1.20861	0.262853	0.792664	0.901685
MPIG6B	0	0	0	0	0	0	0	NA	NA	NA	NA	NA
LY6G6C	0	0	0	2.3679	0	0	0.226015	1.30937	4.06054	0.322462	0.747102	NA
LY6G6D	0	0	0	0	0	0	0	NA	NA	NA	NA	NA
LY6G6E	0	0	0	0	0	0	0	NA	NA	NA	NA	NA
LY6G6F	0	0	0	0	0	0	0	NA	NA	NA	NA	NA
LY6G6F-LY6G6D	0	0	0	0	0	0	0	NA	NA	NA	NA	NA
MIR4646	0	0	0	0	0	0	0	NA	NA	NA	NA	NA
LOC105375018	0	0	0	0	0	0	0	NA	NA	NA	NA	NA
ABHD16A	0	0	0	0	0	0	0	NA	NA	NA	NA	NA
LOC105375019	0	0	0	0	0	0	0	NA	NA	NA	NA	NA
LY6G5C	5.18832	0	0	0	0	0	0.402611	-2.26137	4.02731	-0.561508	0.574451	NA
LY6G5B	0	0	0	0	0	0	0	NA	NA	NA	NA	NA
CSNK2B	2.0273	0	0	0	0	0	0.201305	-1.21763	4.08047	-0.298405	0.765394	NA
GPANK1	3.57875	0.646572	0	1.67418	0.469682	0.561889	2.33924	-0.593906	2.01686	-0.294471	0.768398	NA
C6orf47	0	0	0	0	0	0	0	NA	NA	NA	NA	NA
APOM	0	0	0	0	0	0	0	NA	NA	NA	NA	NA
BAG6	0.422562	1.3742	0.276344	0.47443	0.665494	0	1.53066	-0.811845	2.29969	-0.353025	0.72407	NA
MIR6832	0	0	0	0	0	0	0	NA	NA	NA	NA	NA
SNORA38	0	0	0	0	0	0	0	NA	NA	NA	NA	NA
PRRC2A	0	0	0	0	0	0.256972	0.189638	0.705921	4.08047	0.173	0.862652	NA
AIF1	0	0	0	0	0	0	0	NA	NA	NA	NA	NA
UQCRHP1	0	0	0	0	0	0	0	NA	NA	NA	NA	NA
NCR3	0	0	0	0	0	0	0	NA	NA	NA	NA	NA
LST1	0	0	0	2.29094	0	0	0.226015	1.30937	4.06054	0.322462	0.747102	NA
LTB	0	0	0	0	0	0	0	NA	NA	NA	NA	NA
TNF	0	0	0	0	0	0	0	NA	NA	NA	NA	NA
LTA	0	0	0	0	0	0	0	NA	NA	NA	NA	NA
LOC100287329	0	0	1.93506	0	0	0	0.263297	-1.80011	4.06184	-0.443175	0.657639	NA
NFKBIL1	0	0	0	0	0	0	0	NA	NA	NA	NA	NA
ATP6V1G2	156.417	125.446	158.844	114.936	145.201	129.382	131.424	-0.18162	0.339899	-0.534337	0.593109	0.780354
DDX39B-AS1	0	0	0	6.0186	0	0	0.339022	1.81952	4.02161	0.452436	0.650955	NA
SNORD84	0	0	0	0	0	0	0	NA	NA	NA	NA	NA
SNORD117	0	0	0	0	0	0	0	NA	NA	NA	NA	NA
DDX39B	0	0	0	0	0	0	0	NA	NA	NA	NA	NA
ATP6V1G2-DDX39B	0	0	0	0	0	0	0	NA	NA	NA	NA	NA
MCCD1	0	0	0	0	0	0	0	NA	NA	NA	NA	NA
RPL15P4	0	0	0	0	0	0	0	NA	NA	NA	NA	NA
PPIAP9	0	0	0	0	0	0	0	NA	NA	NA	NA	NA
MICB	0	0.721704	1.74158	0.373744	1.57278	3.76309	2.4712	1.13791	1.94454	0.585183	0.558425	NA
MICB-DT	0.949616	0	0.621024	4.7978	0	0	1.35002	1.6232	2.89988	0.559746	0.575652	NA
HCG26	0	0	0	0	0	1.75416	0.189638	0.705921	4.08047	0.173	0.862652	NA
HCP5	0	1.57375	1.89884	10.5948	0	4.10289	2.51953	2.0634	2.11251	0.976753	0.328691	NA
HLA-X	0	0	0	0	0	0	0	NA	NA	NA	NA	NA
LINC01149	0	0	0	0	0	2.90106	0.379277	1.89932	4.01554	0.472991	0.636219	NA
MICA	35.092	26.0276	31.4042	79.8357	39.2683	26.0986	25.9106	0.661673	0.660429	1.00188	0.316399	0.549872
MICA-AS1	2.93619	3.18289	1.92019	0	5.78027	2.76602	2.27421	0.0778788	1.96437	0.0396458	0.968376	NA
LOC105379664	0	0	0	0	0	0	0	NA	NA	NA	NA	NA
MIR6891	0	0	0	0	0	0	0	NA	NA	NA	NA	NA
HLA-B	155.993	127.212	176.888	308.504	174.676	186.049	158.853	0.541166	0.361427	1.4973	0.134315	0.319912
LINC02571	0	0	0	0	0	0	0	NA	NA	NA	NA	NA
RPL3P2	8.9755	17.8376	16.6309	17.6351	12.9576	12.683	11.6699	-0.00218469	0.862144	-0.00253402	0.997978	0.999447
USP8P1	0	0	0	0	0	0	0	NA	NA	NA	NA	NA
HLA-C	175.471	91.1444	141.051	255.839	197.667	174.485	171.091	0.623861	0.358446	1.74046	0.0817787	0.229963
HCG27	0	0	8.35514	8.6065	3.01813	0	3.14813	0.446706	2.07483	0.215298	0.829535	0.921207
PSORS1C3	0	0	0	0	0	0	0	NA	NA	NA	NA	NA
POU5F1	0	0	0	0.763882	0.535757	0	0.384533	1.97845	4.00983	0.493399	0.621731	NA
TCF19	2.32237	1.88812	5.69538	10.7557	2.74313	7.11026	10.5803	1.03241	0.986024	1.04705	0.295077	0.527339
RNU6-1133P	0	0	0	0	0	0	0	NA	NA	NA	NA	NA
HCG22	4.62823	7.52563	2.52228	8.22752	1.21483	4.35999	7.43205	-0.0544516	1.13798	-0.0478494	0.961836	0.984998
MUC22	0	0	0	0	0	0	0	NA	NA	NA	NA	NA
LINC00243	0	0	0	0	0	0	0	NA	NA	NA	NA	NA
HCG20	0	0	0	0	5.86353	0	0.634072	2.67503	3.97078	0.67368	0.500515	NA
RN7SL353P	0	0	0	0	0	0	0	NA	NA	NA	NA	NA
IER3	0	0	0	0	0	0	0	NA	NA	NA	NA	NA
IER3-AS1	0	0	0	0	0	0	0	NA	NA	NA	NA	NA
FLOT1	20.5335	10.5994	17.9045	12.6248	14.6292	10.1323	17.7928	-0.393101	0.719541	-0.546323	0.584844	0.775262
TUBB	10.8978	7.46113	15.7542	17.0653	17.163	11.3469	27.9681	0.408299	0.610207	0.669116	0.503422	0.717913
MDC1-AS1	0	0	0	0	0	0	0	NA	NA	NA	NA	NA
MDC1	0	0	0.757163	1.2999	0.911702	0.436275	2.96018	1.70622	1.89571	0.900042	0.368098	0.603736
LOC107987457	0	0	0	0	0	0	0	NA	NA	NA	NA	NA
DHX16	0	0	0	0	0	0	0	NA	NA	NA	NA	NA
C6orf136	0	0	0	0	0	0	0	NA	NA	NA	NA	NA
PTMAP1	0	0	0	0	0.829514	0	0.158518	0.705921	4.08047	0.173	0.862652	NA
ATAT1	0.505464	0	0.99168	0	1.19408	0.952338	1.45108	0.455116	2.52273	0.180406	0.856834	NA
MRPS18B	42.2098	62.3948	32.623	35.9022	34.2453	49.403	40.4124	-0.194647	0.526233	-0.369888	0.711466	0.853686
PPP1R10	0.336434	0	0.440038	1.13319	0.529851	0.316936	1.64932	1.31912	2.23528	0.590137	0.555099	NA
MIR877	0	0	0	0	0	0	0	NA	NA	NA	NA	NA
ABCF1	0	0	0	0	0	0	0	NA	NA	NA	NA	NA
ABCF1-DT	0	0	0	0	0	0	0	NA	NA	NA	NA	NA
PRR3	0	0	0	0	0	0	0	NA	NA	NA	NA	NA
GNL1	0	0	0	0	0	0	0	NA	NA	NA	NA	NA
LINC02569	0	0	0	0	0	0	0	NA	NA	NA	NA	NA
HLA-E	0	0	0	0	0	0	0	NA	NA	NA	NA	NA
RANP1	0	0	1.31588	0	0	0	0.131648	-1.21763	4.08047	-0.298405	0.765394	NA
SUCLA2P1	0	0	0	0	0	0	0	NA	NA	NA	NA	NA
LOC105375012	0	0	0	0	0	0	0	NA	NA	NA	NA	NA
MICC	0	0	0	0	0	0	0	NA	NA	NA	NA	NA
UBQLN1P1	0	0	0	0	0	0	0	NA	NA	NA	NA	NA
HLA-N	0	0	0	0	0	0	0	NA	NA	NA	NA	NA
RPP21	0	0	0	0	0	0	0	NA	NA	NA	NA	NA
TRIM39-RPP21	0	0	0	0	0	0	0	NA	NA	NA	NA	NA
TRIM39	0.901129	0	0	0	0	0	0.402611	-2.26137	4.02731	-0.561508	0.574451	NA
HCG18	10.407	10.3604	14.584	10.1344	13.2123	10.6041	65.6863	-0.065428	0.427688	-0.152981	0.878413	0.944027
HLA-L	0.475407	4.63815	1.86542	0.533762	1.12308	0.895708	4.03601	-1.45629	1.49276	-0.97557	0.329278	0.563351
HCG17	0	0	0	0	0	0	0	NA	NA	NA	NA	NA
PAIP1P1	0	0	0	0	0	0	0	NA	NA	NA	NA	NA
TRIM26	0	0.508492	0	1.31665	0.738756	2.20947	2.04848	3.24036	2.2813	1.4204	0.155492	NA
TRIM15	0	0	0	0	0	0	0	NA	NA	NA	NA	NA
TRIM10	0	0	0	0	0	0	0	NA	NA	NA	NA	NA
TRIM40	0	0	0	0	0	0	0	NA	NA	NA	NA	NA
TRIM31-AS1	0	0	0	0	0	0	0	NA	NA	NA	NA	NA
TRIM31	0	0	0	0	0.686917	0	0.158518	0.705921	4.08047	0.173	0.862652	NA
RNF39	0	0	0	0	0	0	0	NA	NA	NA	NA	NA
PPP1R11	2.99331	3.2448	3.26257	1.12024	0.785694	1.87988	2.68062	-1.34507	1.68892	-0.796411	0.425793	NA
POLR1H	0	2.09887	0	0	0	0	0.218219	-1.21763	4.08047	-0.298405	0.765394	NA
ETF1P1	0	0	0	0	0	0	0	NA	NA	NA	NA	NA
HLA-J	0	0	0	0.595644	0	1.99911	0.492284	2.29845	3.98961	0.576109	0.564542	NA
HCG4P3	0	0	0	0	0	0	0	NA	NA	NA	NA	NA
ZNRD1ASP	0	0	0.287816	0	0	0.207298	0.452935	-0.838325	4.06184	-0.20639	0.836486	NA
LOC353007	0	0	0	0	0	0	0	NA	NA	NA	NA	NA
MCCD1P2	0	0	0	0	0	0	0	NA	NA	NA	NA	NA
DDX39BP2	0	0	0	0	0	0	0	NA	NA	NA	NA	NA
HCG9	0	0	0	0	0	0	0	NA	NA	NA	NA	NA
HLA-A	137.255	90.8036	221.762	382.423	277.356	197.753	260.771	0.92687	0.382984	2.42013	0.0155151	0.0721328
HLA-K	0.274536	0	0.17954	0.770587	0	0.51725	1.27727	1.49259	2.6935	0.554147	0.579478	NA
HCG4B	0	3.9437	0	0	0	0.685437	1.28073	-2.73473	3.22456	-0.848096	0.396385	NA
DDX39BP1	0	0	0	0	0	0	0	NA	NA	NA	NA	NA
HLA-H	0	0	0	1.6393	0	0	0.339022	1.81952	4.02161	0.452436	0.650955	NA
HCP5B	0	0	0.571691	0	0	0	0.131648	-1.21763	4.08047	-0.298405	0.765394	NA
LOC105375010	0	0	0	0	0	0	0	NA	NA	NA	NA	NA
HCGVIII-2	0	0	0	0	0	0	0	NA	NA	NA	NA	NA
HLA-G	0	0	0	0.582196	0	0	0.113007	0.705921	4.08047	0.173	0.862652	NA
MICG	0	0	0	0	0	0	0	NA	NA	NA	NA	NA
RPL7AP7	0	0	0	0	0	0	0	NA	NA	NA	NA	NA
HLA-P	0	0	0	0	0	0	0	NA	NA	NA	NA	NA
HCG4P9	0	0	0	0	0	0	0	NA	NA	NA	NA	NA
HLA-V	0	0	0	0	0	0	0	NA	NA	NA	NA	NA
HCG4	0.810047	0	0	0.454739	0	0	0.314313	-0.255852	4.08047	-0.0627016	0.950004	NA
LOC353010	0	0	0	3.14262	17.6329	10.5473	1.12636	3.49993	3.00008	1.16661	0.243368	NA
LOC105379663	0	0	0	0	0	0	0	NA	NA	NA	NA	NA
IFITM4P	0	0	0	0	0	0	0	NA	NA	NA	NA	NA
MICE	0	0	0.873759	0	0	0.839095	0.774222	-0.149661	3.84824	-0.0388908	0.968977	NA
HLA-F-AS1	0	0	0	0	0	0	0	NA	NA	NA	NA	NA
HLA-F	0.880074	0.954017	0	1.48215	0	0	0.758546	-0.221332	3.55837	-0.0622006	0.950403	NA
ZDHHC20P1	0	0	0	0	0	0	0	NA	NA	NA	NA	NA
ZFP57	0	0	0	0	0	0	0	NA	NA	NA	NA	NA
MOG	0	0	0	0	1.02098	0	0.317036	1.67167	4.03375	0.414419	0.678567	NA
SUMO2P1	0	0	0	0	0	0	0	NA	NA	NA	NA	NA
GABBR1	0	0	0.240098	1.44271	0.289102	2.76687	2.59832	3.6699	2.16476	1.69529	0.0900201	NA
GPR53P	0	0	0	0	0	0	0	NA	NA	NA	NA	NA
LINC01015	0	0	0	0	0	0	0	NA	NA	NA	NA	NA
LINC02829	0	0	0	0	0	0	0	NA	NA	NA	NA	NA
RPS17P1	0	0	0	0	0	0	0	NA	NA	NA	NA	NA
MAS1L	0	0	0	0	0	0	0	NA	NA	NA	NA	NA
LOC105375008	0	0	0	0	0	0	0	NA	NA	NA	NA	NA
MAS1LP1	0	0	0	0	0	0	0	NA	NA	NA	NA	NA
UBDP1	0	0	0	0	0	0	0	NA	NA	NA	NA	NA
OR2H1	0	0	0	0	0	0	0	NA	NA	NA	NA	NA
LOC105379641	0	0	0	0	0	0	0	NA	NA	NA	NA	NA
OR10C1	0	0	0	0	0	0	0	NA	NA	NA	NA	NA
OR11A1	0	0	0	0	0	0	0	NA	NA	NA	NA	NA
OR12D1	0	0	0	0	0	0	0	NA	NA	NA	NA	NA
OR12D2	0	0	0	0	0	0	0	NA	NA	NA	NA	NA
OR12D3	0	0	0	0	0	0	0	NA	NA	NA	NA	NA
OR5V1	0	0	0	0	0	0	0	NA	NA	NA	NA	NA
DDX6P1	0	0	0	0	0	0	0	NA	NA	NA	NA	NA
OR14J1	0	0	0	0	0	0	0	NA	NA	NA	NA	NA
OR2B4P	0	0	0	0	0	0	0	NA	NA	NA	NA	NA
LOC105375005	0	0	0	0	0	0	0	NA	NA	NA	NA	NA
OR2U2P	0	0	0	0	0	0	0	NA	NA	NA	NA	NA
OR2U1P	0	0	0	0	0	0	0	NA	NA	NA	NA	NA
OR2G1P	0	0	0	0	0	0	0	NA	NA	NA	NA	NA
LOC101929006	0	0	0	0	0	0	0	NA	NA	NA	NA	NA
OR2H4P	0	0	0	0	0	0	0	NA	NA	NA	NA	NA
OR2J4P	0	0	0	0	0	0	0	NA	NA	NA	NA	NA
OR2J2	0	0	0	0	0	0	0	NA	NA	NA	NA	NA
OR2N1P	0	0	0	0	0	0	0	NA	NA	NA	NA	NA
OR2J3	0	0	0	0	0	0	0	NA	NA	NA	NA	NA
OR2J1	0	0	0	0	0	0	0	NA	NA	NA	NA	NA
OR2B3	0	0	0	0	0	0	0	NA	NA	NA	NA	NA
SAR1AP1	0	0	0	0	0	0	0	NA	NA	NA	NA	NA
OR2P1P	0	0	0	0	0	0	0	NA	NA	NA	NA	NA
OR2W1	0	0	0	0	0	0	0	NA	NA	NA	NA	NA
LOC100129636	0	0	0	0	0	0	0	NA	NA	NA	NA	NA
OR2AD1P	0	0	0	0	0	0	0	NA	NA	NA	NA	NA
LOC105375002	0	0	0	0	0	0	0	NA	NA	NA	NA	NA
ZNF311	11.4545	7.18872	3.54834	4.73807	2.37364	4.54342	11.3018	-0.913532	0.918111	-0.995012	0.31973	0.553478
TRL-AAG3-1	0	0	0	0	0	0	0	NA	NA	NA	NA	NA
HCG15	0	0	0	0	0	0	0	NA	NA	NA	NA	NA
TRE-CTC1-6	0	0	0	0	0	0	0	NA	NA	NA	NA	NA
TRF-GAA1-2	0	0	0	0	0	0	0	NA	NA	NA	NA	NA
RN7SL471P	0	0	0	0	0	0	0	NA	NA	NA	NA	NA
KRT18P1	0	0	0	0	0	0	0	NA	NA	NA	NA	NA
TRM-CAT3-2	0	0	0	0	0	0	0	NA	NA	NA	NA	NA
TRK-TTT3-3	0	0	0	0	0	0	0	NA	NA	NA	NA	NA
TRM-CAT3-1	0	0	0	0	0	0	0	NA	NA	NA	NA	NA
LINC01556	0	0	0	0	0	0	0	NA	NA	NA	NA	NA
TRL-AAG2-2	0	0	0	0	0	0	0	NA	NA	NA	NA	NA
TRQ-CTG1-3	0	0	0	0	0	0	0	NA	NA	NA	NA	NA
TRL-CAA1-2	0	0	0	0	0	0	0	NA	NA	NA	NA	NA
RNU6-930P	0	0	0	0	0	0	0	NA	NA	NA	NA	NA
TRIM27	2.81338	0	0	0.394839	0.55385	0.662582	1.26639	-0.795869	2.71983	-0.292617	0.769815	NA
HCG14	0	0	0	0	0	0	0	NA	NA	NA	NA	NA
TRL-CAA1-1	0	0	0	0	0	0	0	NA	NA	NA	NA	NA
ZNF90P2	0	0	0	0	0	0	0	NA	NA	NA	NA	NA
TRR-CCG1-2	0	0	0	0	0	0	0	NA	NA	NA	NA	NA
TRA-AGC2-2	0	0	0	0	0	0	0	NA	NA	NA	NA	NA
RPL13P	0	0	0	0	0	0	0	NA	NA	NA	NA	NA
LINC01623	0	0	0	0	0	0	0	NA	NA	NA	NA	NA
TRA-AGC2-1	0	0	0	0	0	0	0	NA	NA	NA	NA	NA
TRF-GAA4-1	0	0	0	0	0	0	0	NA	NA	NA	NA	NA
TRA-TGC5-1	0	0	0	0	0	0	0	NA	NA	NA	NA	NA
TRF-GAA3-1	0	0	0	0	0	0	0	NA	NA	NA	NA	NA
TRA-TGC7-1	0	0	0	0	0	0	0	NA	NA	NA	NA	NA
TRA-AGC1-1	0	0	0	0	0	0	0	NA	NA	NA	NA	NA
TRF-GAA1-1	0	0	0	0	0	0	0	NA	NA	NA	NA	NA
TRA-TGC1-1	0	0	0	0	0	0	0	NA	NA	NA	NA	NA
NOP56P1	0	0	0	0	0	0	0	NA	NA	NA	NA	NA
TRA-AGC23-1	0	0	0	0	0	0	0	NA	NA	NA	NA	NA
TRA-TGC6-1	0	0	0	0	0	0	0	NA	NA	NA	NA	NA
TRK-TTT7-1	0	0	0	0	0	0	0	NA	NA	NA	NA	NA
TRR-CCG1-1	0	0	0	0	0	0	0	NA	NA	NA	NA	NA
RPSAP2	0	0	0	9.51881	0	0	0.45203	2.22468	3.99389	0.557021	0.577513	NA
TRA-CGC4-1	0	0	0	0	0	0	0	NA	NA	NA	NA	NA
TRF-GAA11-1	0	0	0	0	0	0	0	NA	NA	NA	NA	NA
TRT-AGT3-1	0	0	0	33.3373	0	0	0.113007	0.705921	4.08047	0.173	0.862652	NA
TRA-AGC7-1	0	0	0	0	0	0	0	NA	NA	NA	NA	NA
TRA-CGC5-1	0	0	0	0	0	0	0	NA	NA	NA	NA	NA
TRK-TTT13-1	0	0	0	0	0	0	0	NA	NA	NA	NA	NA
LOC100288016	0	0	0	0	0	0	0	NA	NA	NA	NA	NA
LOC105374297	0	0	0	0	0	0	0	NA	NA	NA	NA	NA
LOC105374298	0	0	0	0	0	0	0	NA	NA	NA	NA	NA
SDHAP2	0	0	0	0	0	0	0	NA	NA	NA	NA	NA
MIR570	0	0	0	0	0	0	0	NA	NA	NA	NA	NA
SMBD1P	0.332871	0.180419	0.544222	0.373729	0.655299	0.940736	3.66152	0.853053	1.48278	0.575308	0.565083	0.760771
MIR570HG	0	0	1.1465	0	0	0	0.131648	-1.21763	4.08047	-0.298405	0.765394	NA
MUC20	0	0	0.470615	2.82784	5.66669	1.35583	2.88716	3.83901	2.05972	1.86385	0.0623431	0.191579
MUC4	0	0.412497	0.248854	0.534043	0.0749114	0.358472	3.44661	0.560861	1.6739	0.335063	0.737578	0.870196
LOC112268340	0	0	0	0	0	0	0	NA	NA	NA	NA	NA
LYPLA2P1	0	0	0	0	0	0	0	NA	NA	NA	NA	NA
MYL12BP3	0	0	0	0	0	0	0	NA	NA	NA	NA	NA
DAXX	23.7002	15.6383	30.3248	12.7262	20.2856	19.4145	23.8511	-0.427279	0.644574	-0.662886	0.507404	0.721571
ZBTB22	0	0	0	0.543183	0	0	0.113007	0.705921	4.08047	0.173	0.862652	NA
TAPBP	1.37386	0.744643	0.449232	9.64057	3.78645	5.17692	6.2044	2.90814	1.32769	2.19037	0.0284971	0.110351
RGL2	0	0.950148	1.71963	2.46023	0.690205	0.825706	1.52636	0.558955	2.29887	0.243143	0.807894	NA
MIR6834	0	0	0	0	0	0	0	NA	NA	NA	NA	NA
PFDN6	0	0	0	0	0	0	0	NA	NA	NA	NA	NA
MIR6873	0	0	0	0	0	0	0	NA	NA	NA	NA	NA
WDR46	13.7019	8.66432	14.1877	19.8707	27.8731	20.4373	18.4649	0.88888	0.709857	1.25219	0.210499	0.426969
B3GALT4	0	0	0	0	0	0	0	NA	NA	NA	NA	NA
RING1	0	0	0	0	0	0	0	NA	NA	NA	NA	NA
MIR219A1	0	0	0	0	0	0	0	NA	NA	NA	NA	NA
HSD17B8	0	0	0	0	0	0	0	NA	NA	NA	NA	NA
SLC39A7	0	0	0.595501	0	0	0	0.131648	-1.21763	4.08047	-0.298405	0.765394	NA
RNY4P10	0	0	0	0	0	0	0	NA	NA	NA	NA	NA
RXRB	0	0.785705	1.42201	4.06887	5.13675	3.414	4.11809	2.44555	1.56505	1.5626	0.118146	0.295275
HCG24	1.3417	0	0	0	5.2826	0	0.993896	2.03504	3.52169	0.577858	0.56336	NA
LOC105375021	0	1.93359	0.583255	0	0.702298	0.840173	0.916242	-0.730733	3.06196	-0.238649	0.811378	NA
RNU1-116P	0	0	0	0	0	0	0	NA	NA	NA	NA	NA
HLA-DRB2	0	0	0	0	0	0	0	NA	NA	NA	NA	NA
HLA-DRB3	0	0	7.44531	21.3036	29.8831	25.0248	4.43767	3.15876	1.661	1.90172	0.0572077	0.180678
LOC105379657	0	0	0	0	0	0	0	NA	NA	NA	NA	NA
RNA5SP206	0	0	0	0	0	0	0	NA	NA	NA	NA	NA
C4A	0	0	0	3.63657	0.637637	0.762818	1.25222	3.67533	2.90709	1.26426	0.206136	NA
ZBTB12	0	0	0	0	0	0	0	NA	NA	NA	NA	NA
SNORD52	0	0	0	0	0	0	0	NA	NA	NA	NA	NA
SNORD48	0	0	0	0	0	0	0	NA	NA	NA	NA	NA
SNHG32	0	3.34688	0	0	0	0	0.218219	-1.21763	4.08047	-0.298405	0.765394	NA
HSPA1B	3.14242	2.27096	10.2753	19.4048	13.1974	10.8544	11.3666	1.42649	0.955262	1.4933	0.13536	0.32172
HSPA1A	0	0	0	0	0	0	0	NA	NA	NA	NA	NA
HSPA1L	0	0	1.24861	0	0	0	0.263297	-1.80011	4.06184	-0.443175	0.657639	NA
LSM2	0	0	0	1.43762	0	2.41248	0.302646	1.6027	4.03984	0.396724	0.691571	NA
LOC105379656	0	0	0	0	0	19.5274	0.189638	0.705921	4.08047	0.173	0.862652	NA
DHFRP2	0	0	0	4.4007	0	0	0.45203	2.22468	3.99389	0.557021	0.577513	NA
CCHCR1	0.696141	0.75463	4.09732	4.29874	2.19271	3.93477	4.61934	0.857009	1.39207	0.615636	0.538135	0.742854
POLR2LP1	0	0	0	0	0	0	0	NA	NA	NA	NA	NA
PSORS1C2	0	0	0	0	0	0	0	NA	NA	NA	NA	NA
CDSN	0	0	0	2.89946	0	0	0.678044	2.79901	3.96556	0.70583	0.480294	NA
PSORS1C1	0	0	1.53138	0	1.84394	0	0.290166	-0.255852	4.08047	-0.0627016	0.950004	NA
C6orf15	0	0	0	0	0	0	0	NA	NA	NA	NA	NA
MUC21	0	0	0	0	0	0	0	NA	NA	NA	NA	NA
NAPGP2	0	0	0	0	0	0	0	NA	NA	NA	NA	NA
HCG21	0	0	0	0	0	0	0	NA	NA	NA	NA	NA
MUCL3	0	0	0	0	0	0	0	NA	NA	NA	NA	NA
SFTA2	0	0	0	0	0	0	0	NA	NA	NA	NA	NA
VARS2	0.593051	2.57151	1.55136	3.32923	3.26899	2.23472	4.59903	0.917794	1.34245	0.68367	0.494184	0.711762
GTF2H4	0	0	0	0	0	1.20906	0.189638	0.705921	4.08047	0.173	0.862652	NA
MIR4640	0	0	0	0	0	0	0	NA	NA	NA	NA	NA
DDR1	26.7998	28.5135	51.6054	50.9848	55.1037	45.8178	104.984	0.497441	0.398028	1.24977	0.211385	0.427553
LINC02570	0	0	0	0	0	0	0	NA	NA	NA	NA	NA
RPL7P4	0	0	0	0	0	0	0	NA	NA	NA	NA	NA
NRM	0	1.03104	0	0	0	0	0.218219	-1.21763	4.08047	-0.298405	0.765394	NA
PPP1R18	0	0	0	0	0	0	0	NA	NA	NA	NA	NA
TRIM26BP	0	0	0	0	0	0	0	NA	NA	NA	NA	NA
MICD	0	0	0	0	0	0	0	NA	NA	NA	NA	NA
HLA-W	0	0	0	0	0	0	0	NA	NA	NA	NA	NA
MICF	0	0	0	0	0	0	0	NA	NA	NA	NA	NA
LOC107987452	0	0	0	0	0	0	0	NA	NA	NA	NA	NA
RPL23AP1	0	0	0	0	0	0	0	NA	NA	NA	NA	NA
HCG4P11	0	0	0	0	0	0	0	NA	NA	NA	NA	NA
OR2H2	0	0	0	0	0	0	0	NA	NA	NA	NA	NA
RPL13AP	0	0	0	0	0	0	0	NA	NA	NA	NA	NA
SNORD32B	0	0	0	0	0	0	0	NA	NA	NA	NA	NA
TMEM183AP1	0	0	0	0	30.6839	0	0.951108	3.26102	3.88043	0.840376	0.400697	NA
OR2H5P	0	0	0	0	0	0	0	NA	NA	NA	NA	NA
UBD	0	0	0	0	0	0	0	NA	NA	NA	NA	NA
OR2I1P	0	0	0	0	0	0	0	NA	NA	NA	NA	NA
TRV-AAC6-1	0	0	0	0	0	0	0	NA	NA	NA	NA	NA
LOC112268339	0	0	0	0	0	0	0	NA	NA	NA	NA	NA
LOC112268337	0	0	0	0	0	0	0	NA	NA	NA	NA	NA
HLA-DQB1-AS1	0	0	0	0	0	0	0	NA	NA	NA	NA	NA
LOC107987449	0	0	0	0	0	0	0	NA	NA	NA	NA	NA
FKBPL	0	0	0	0	0	0	0	NA	NA	NA	NA	NA
ATF6B	0	0	0.820799	2.81831	0	0	0.583678	1.26291	3.99389	0.31621	0.751843	NA
LOC110384692	0	0	0	0	0	0	0	NA	NA	NA	NA	NA
LOC112267902	0	0	0	0	0	1.09509	0.189638	0.705921	4.08047	0.173	0.862652	NA
WASF5P	0	0	0	0	0	0	0	NA	NA	NA	NA	NA
LOC107987448	0	0	73.6895	42.1702	118.306	35.383	1.44467	1.3042	2.52711	0.516084	0.605796	NA
HCG4P8	0	0	0	0	0	0	0	NA	NA	NA	NA	NA
LOC107987447	0	0	0	0	0	0	0	NA	NA	NA	NA	NA
HCG9P5	0	0	0	0	0	0	0	NA	NA	NA	NA	NA
LOC112268336	0	0	0	0	0	0	0	NA	NA	NA	NA	NA
LOC100294188	0	0	0	0	0	0	0	NA	NA	NA	NA	NA
LOC112268335	0	0	0	0	0	0	0	NA	NA	NA	NA	NA
HLA-S	0	0	0	0	0	0	0	NA	NA	NA	NA	NA
ZDHHC20P2	0	0	0	0	0	0	0	NA	NA	NA	NA	NA
RN7SKP186	0	0	0	0	0	0	0	NA	NA	NA	NA	NA
TMPOP1	0	0	0	0	0	0	0	NA	NA	NA	NA	NA
LOC107987443	0	0	0	0	0	0	0	NA	NA	NA	NA	NA
TCF20	0	0	0	0.368777	0	0.412565	0.718299	2.85856	3.89871	0.733208	0.463432	NA
CYP2D8P	0	0	0	0	0	0	0	NA	NA	NA	NA	NA
CYP2D7	0.724887	3.14316	1.42217	2.84852	4.5665	2.04862	4.09724	0.858391	1.42267	0.603367	0.546265	0.748089
LOC112268333	218.995	759.664	315.078	417.989	0	577.648	10.5222	-0.373008	1.13972	-0.327279	0.743457	0.872991
LOC102723722	0.961598	4.16956	1.88658	2.15926	3.78606	2.7176	3.28266	0.313769	1.54435	0.203172	0.839001	0.925485
CYP2D6	0	0	0	2.33025	0	0	0.339022	1.81952	4.02161	0.452436	0.650955	NA
LOC105373047	0	0	0	0	0	5.36709	0.189638	0.705921	4.08047	0.173	0.862652	NA
OLA1P1	1.11772	1.21163	0.73096	0	0	0	0.551172	-2.72652	3.98768	-0.683736	0.494142	NA
NDUFA6-DT	0	0	0	0	0	0	0	NA	NA	NA	NA	NA
NDUFA6	2.45961	2.66626	6.43408	2.76152	3.87365	4.63412	1.86845	-0.0763345	1.95606	-0.0390247	0.968871	NA
SMDT1	13.3979	14.5236	11.2652	9.67013	4.5215	10.8183	6.75195	-0.643781	1.10268	-0.583835	0.559332	0.757034
PHETA2	1.68609	0	0	8.51872	0	1.58837	1.40801	2.66505	2.85512	0.933431	0.350598	NA
LOC112268334	0	0	0	0	0	0	0	NA	NA	NA	NA	NA
MUC2	0	0	0.230964	0	1.94673	0	1.24127	2.521	3.25837	0.7737	0.439108	NA
LOC107987157	0	0	0	0	0	0	0	NA	NA	NA	NA	NA
LINC02688	0	0	0	0	0	0	0	NA	NA	NA	NA	NA
MUC6	0	0	0	0	0.32377	0	0.158518	0.705921	4.08047	0.173	0.862652	NA
AP2A2	19.5037	39.1134	39.5402	34.4889	57.5932	45.0146	48.563	0.474599	0.508495	0.933341	0.350644	0.585163
RNU6-1025P	0	0	0	0	0	0	0	NA	NA	NA	NA	NA
LOC105377779	0	0	0	0	0	0	0	NA	NA	NA	NA	NA
MIR3674	0	0	0	0	0	0	0	NA	NA	NA	NA	NA
CLN8	0	1.73816	0.524305	0.450065	0.631317	3.02103	1.59816	0.858469	2.31166	0.371364	0.710366	NA
CLN8-AS1	0	0	0	0	0	4.3455	0.189638	0.705921	4.08047	0.173	0.862652	NA
LOC100130321	0	0	0	5.01414	0	0	0.113007	0.705921	4.08047	0.173	0.862652	NA
LOC105377778	0	0	0	0	0	0	0	NA	NA	NA	NA	NA
DLGAP2	1.6374	0	0.535408	1.14899	0	0.385625	1.82319	-0.469407	2.31074	-0.203141	0.839025	NA
DLGAP2-AS1	0	0	0	4.09114	0	6.86536	0.302646	1.6027	4.03984	0.396724	0.691571	NA
HLA-DPA3	0	0	0	0	0	0	0	NA	NA	NA	NA	NA
LOC112267927	0	0	0	0	0	0	0	NA	NA	NA	NA	NA
LOC100294160	0	0	0	0	0	0	0	NA	NA	NA	NA	NA
LOC107987440	0	0	0	0	0	0	0	NA	NA	NA	NA	NA
LINC01596	0	0	0	18.7522	4.38403	0	0.836563	3.09624	3.68712	0.839746	0.401051	NA
LOC105377619	0	7.29654	0	3.30628	0	3.96306	3.48499	0.02321	2.03856	0.0113855	0.990916	0.997252
FRG1-DT	0	1.83338	0	0	0	0	0.436438	-2.36394	4.01919	-0.588162	0.556423	NA
RNU1-51P	0	0	0	0	0	0	0	NA	NA	NA	NA	NA
LOC105377616	0	0	0	0	0	0	0	NA	NA	NA	NA	NA
LOC107987311	0	0	0	15.8138	0	0	0.113007	0.705921	4.08047	0.173	0.862652	NA
LINC01262	0	0	0	0	0	0	0	NA	NA	NA	NA	NA
LOC105377615	0	0	0	0	0	0	0	NA	NA	NA	NA	NA
HSP90AA4P	0	0	0	0	0	0	0	NA	NA	NA	NA	NA
LOC105377614	0	0	0	0	0	0	0	NA	NA	NA	NA	NA
KRT18P53	0	0	0	0	0	0	0	NA	NA	NA	NA	NA
FABP5P13	0	0	0	0	0	0	0	NA	NA	NA	NA	NA
LOC102723840	0	0	0	0	0	0	0	NA	NA	NA	NA	NA
PPP2R3B	13.4716	4.49338	7.45467	5.81738	11.4242	19.5244	12.0801	0.51782	0.911159	0.568309	0.569825	0.764256
LOC101929829	0	0	0	0	0	0	0	NA	NA	NA	NA	NA
LOC107987438	0	0	0	0	0	0	0	NA	NA	NA	NA	NA
LOC107987441	0	0	0	0	0	0	0	NA	NA	NA	NA	NA
LOC105372225	94.9308	18.0087	18.6247	3.99687	5.6065	8.94289	12.7327	-2.85248	1.02471	-2.7837	0.0053743	0.0331349
SALL3	5.85349	3.96581	14.8336	13.9655	16.1327	11.0285	18.0976	0.709751	0.76826	0.923843	0.355568	0.590617
LINC01896	0	0	0	1.08772	1.52577	0	0.271525	1.48366	4.04958	0.366373	0.714087	NA
LOC105372221	0	0	0	0	0	0	0	NA	NA	NA	NA	NA
LOC105372220	0	0	0	0	0	0	0	NA	NA	NA	NA	NA
LOC105372219	0	0	0	0	0	0	0	NA	NA	NA	NA	NA
WNT9B	0	0	0	0	0	0.913597	0.189638	0.705921	4.08047	0.173	0.862652	NA
LOC101929777	0	0	0	0	0	0	0	NA	NA	NA	NA	NA
WNT3	2.67333	0	0.874143	0.750367	0	0	0.647266	-1.72476	3.77639	-0.456722	0.647871	NA
RPS7P11	25.3651	20.6222	49.7643	24.9188	24.9672	5.97376	4.81294	-0.77283	1.32685	-0.582456	0.560259	0.757466
LOC107985026	0	0	0	1.58138	0	2.65373	0.302646	1.6027	4.03984	0.396724	0.691571	NA
NSF	98.0965	63.3252	85.0562	45.1688	56.4158	85.1429	79.1198	-0.409706	0.428735	-0.955616	0.339266	0.574195
FAM215B	0	3.37136	10.1695	3.4918	2.44901	0	1.26099	-1.17561	2.6739	-0.439659	0.660184	NA
RN7SL199P	0	16.9528	30.6821	8.77921	36.9444	0	1.20173	-0.08253	2.71493	-0.0303986	0.975749	NA
LRRC37A2	15.0028	28.2468	20.1393	15.0713	16.1665	25.2911	30.5717	-0.17009	0.587416	-0.289556	0.772156	0.890847
ARL17A	55.1156	75.9738	44.0539	21.3909	14.4669	33.9732	72.4747	-1.33009	0.464593	-2.86292	0.00419762	0.0276026
RDM1P2	0	0	0	0	1.28308	4.60491	1.45487	3.86098	3.00198	1.28614	0.198392	NA
LOC100132570	0	8.01375	6.44611	2.76668	0	4.64278	1.78654	-0.981249	2.30632	-0.425462	0.6705	NA
DND1P2	0	0	0	1.71079	0	0	0.113007	0.705921	4.08047	0.173	0.862652	NA
MAPK8IP1P1	0	0	1.10209	0	1.32703	0	0.290166	-0.255852	4.08047	-0.0627016	0.950004	NA
KANSL1-AS1	0	0	5.50554	0	0	0	0.131648	-1.21763	4.08047	-0.298405	0.765394	NA
LOC107985027	0	0	0	0	0	0	0	NA	NA	NA	NA	NA
KANSL1	43.9584	50.1271	34.7211	34.2915	31.9178	38.1839	82.2304	-0.299754	0.392745	-0.763228	0.445327	0.671627
STH	0	21.41	0	5.54372	0	0	0.549445	-1.40216	4.01919	-0.348865	0.72719	NA
LOC105371800	0	0	0	3.68447	0	3.43496	1.96526	4.31243	2.66276	1.61953	0.105333	NA
MAPT-IT1	14.611	12.6709	19.1104	21.3258	16.1076	50.9276	18.5658	0.908743	0.759692	1.1962	0.231618	0.453215
MAPT	97.6099	138.626	216.148	200.108	196.536	318.925	380.578	0.656859	0.351937	1.86641	0.0619835	0.190803
SPPL2C	0	0	0	2.25602	11.076	0	1.33564	3.75462	3.07992	1.21906	0.22282	NA
MAPT-AS1	0	0	0	0	0	19.7134	0.758553	2.91733	3.96097	0.736519	0.461415	NA
CRHR1	0	0	0	0	0	0	0	NA	NA	NA	NA	NA
LOC107985028	0	0	0	0	0	0	0	NA	NA	NA	NA	NA
LOC105371802	0	0	0	7.09235	0	0	0.226015	1.30937	4.06054	0.322462	0.747102	NA
ARF2P	0	0	0.89099	4.58898	0	1.9252	2.1883	2.70269	2.4254	1.11433	0.265139	NA
LINC02210-CRHR1	0	0	0	0	0	2.9876	0.379277	1.89932	4.01554	0.472991	0.636219	NA
LINC02210	26.9964	24.2478	34.8055	23.3821	19.4362	34.8779	42.7354	-0.159027	0.511338	-0.311002	0.755799	0.880476
RPS26P8	0	0	6.41016	11.005	0	9.23379	0.547301	1.113	4.00328	0.278022	0.780995	NA
MAPK8IP1P2	0	0	0	0	0	0	0	NA	NA	NA	NA	NA
LOC105376839	0	0	0	0	0	0	0	NA	NA	NA	NA	NA
DND1P1	0	0	0	0	0	0	0	NA	NA	NA	NA	NA
RDM1P1	0	0	0	0	0	0	0	NA	NA	NA	NA	NA
LOC102724345	2.50375	8.5947	3.54768	1.40554	2.95737	5.5035	11.8251	-0.582001	0.940479	-0.618835	0.536025	0.741641
LRRC37A4P	0	0	2.95693	0	1.78022	0	0.84363	-0.782488	3.71309	-0.210738	0.833092	NA
LOC112267925	0	0	0	0	0	0	0	NA	NA	NA	NA	NA
LRRC37A3	122.063	69.8121	90.11	86.1788	52.4818	67.7232	131.283	-0.447461	0.376533	-1.18837	0.234686	0.457336
LOC105369225	0	0	0	0	0	0	0	NA	NA	NA	NA	NA
MIR4315-1	0	0	0	0	0	0	0	NA	NA	NA	NA	NA
PLEKHM1	10.2141	1.58176	4.77126	4.50523	2.87254	6.18567	8.31361	-0.294526	1.07098	-0.275005	0.783312	0.89698
ARHGAP27	0.745463	0.808096	1.46254	0.836966	3.52209	0.702258	2.18123	0.721232	1.88924	0.381758	0.702641	NA
LOC105371796	0	0	0	0	0	0	0	NA	NA	NA	NA	NA
RNA5SP443	0	0	0	0	0	0	0	NA	NA	NA	NA	NA
KRTAP9-12P	0	0	0	0	0	0	0	NA	NA	NA	NA	NA
KRTAP9-2	0	0	0	0	15.3798	0	0.634072	2.67503	3.97078	0.67368	0.500515	NA
KRTAP9-4	0	0	0	0	0	4.28109	0.189638	0.705921	4.08047	0.173	0.862652	NA
KRTAP9-9	0	0	0	0	0	0	0	NA	NA	NA	NA	NA
KRTAP9-6	0	0	0	0	0	0	0	NA	NA	NA	NA	NA
KRTAP9-11P	0	0	0	0	0	0	0	NA	NA	NA	NA	NA
KRTAP9-7	0	0	0	0	0	0	0	NA	NA	NA	NA	NA
KRTAP9-10P	0	0	0	0	0	0	0	NA	NA	NA	NA	NA
KRTAP29-1	0	0	0	0	0	0	0	NA	NA	NA	NA	NA
LOC102724956	0	0	0	0	0	0	0	NA	NA	NA	NA	NA
TBC1D3I	0	0	0	0	0	0	0	NA	NA	NA	NA	NA
LOC105371747	0	0	0	0	0	0	0	NA	NA	NA	NA	NA
CCL4L1	0	17.3859	0	0	0	0	0.218219	-1.21763	4.08047	-0.298405	0.765394	NA
CCL3L1	0	0	0	0	0	25.4497	0.379277	1.89932	4.01554	0.472991	0.636219	NA
LOC107987437	0	0	0	6.214	0	0	0.113007	0.705921	4.08047	0.173	0.862652	NA
LOC105379634	0	0	0	0	0	0	0	NA	NA	NA	NA	NA
CCL3P1	41.0701	0	0	0	0	38.6898	0.781887	-0.10736	3.85406	-0.0278563	0.977777	NA
TBC1D3G	0	0	0	1.8456	0	0	0.226015	1.30937	4.06054	0.322462	0.747102	NA
LOC100420853	0	0	0	0	0	0	0	NA	NA	NA	NA	NA
YWHAEP6	0	0	0	0	0	76.6632	0.379277	1.89932	4.01554	0.472991	0.636219	NA
LOC105379635	0	0	0	0	0	0	0	NA	NA	NA	NA	NA
CCL4L2	0	0	0	0	0	0	0	NA	NA	NA	NA	NA
CCL3L3	0	0	0	0	0	0	0	NA	NA	NA	NA	NA
TBC1D3B	0	0	0	0	0	0	0	NA	NA	NA	NA	NA
LOC100420851	0	0	0.0438811	0	0.0528373	0.252841	1.04872	2.22636	3.17268	0.701727	0.482849	NA
LOC107985056	0	0	0	0	0	0	0	NA	NA	NA	NA	NA
LOC100419980	0	0	0	0	0	0	0	NA	NA	NA	NA	NA
LOC107985055	0	0	0	0	0	0	0	NA	NA	NA	NA	NA
RN7SL301P	0	0	0	0	0	0	0	NA	NA	NA	NA	NA
CCL4	0	0	0	0	0	0	0	NA	NA	NA	NA	NA
LOC101927369	0	0	0.623539	1.0705	0	0	0.357663	0.347596	4.06054	0.0856035	0.931782	NA
CCL3	0	0	0	0	0	0	0	NA	NA	NA	NA	NA
CCL3-AS1	0	0	0	0	0	0	0	NA	NA	NA	NA	NA
CCL18	13.1967	0	2.15757	1.85207	0	6.21594	1.42915	-0.952516	2.58071	-0.369091	0.71206	NA
LOC105379599	0	0	0	0	0	0	0	NA	NA	NA	NA	NA
MIR3183	0	0	0	0	0	0	0	NA	NA	NA	NA	NA
LOC105371481	0	0	0	0	0	0	0	NA	NA	NA	NA	NA
LOC112268190	0	0	0	0	0	0	0	NA	NA	NA	NA	NA
ABR	0	0	0	0.585211	1.64178	4.41921	2.56683	4.68227	2.25049	2.08055	0.0374749	NA
TIMM22	0	0	0	0	1.08751	0	0.158518	0.705921	4.08047	0.173	0.862652	NA
NXN	114.371	123.98	207.765	342.425	224.439	239.427	138.876	0.848099	0.381061	2.22562	0.0260394	0.103349
RPH3AL-AS1	0	0	0	0	0	0	0	NA	NA	NA	NA	NA
RPH3AL	4.12049	22.3335	13.4735	21.9748	47.0479	13.5859	11.9729	1.05593	0.954062	1.10677	0.268392	0.498107
LOC107984761	0	0	0	0	0	0	0	NA	NA	NA	NA	NA
LOC107984089	0	0	0	0	0	1.11007	0.189638	0.705921	4.08047	0.173	0.862652	NA
FMN1	2.39001	2.84989	0.7815	0.93918	3.76403	1.12574	9.98131	-0.032073	1.01829	-0.0314971	0.974873	0.989819
GREM1-AS1	0	0	0	0	0	0	0	NA	NA	NA	NA	NA
GREM1	0.890658	3.62059	4.80535	3.49994	6.66282	5.66351	22.731	0.744297	0.733285	1.01502	0.310098	0.543514
LOC105370756	0	0	1.44151	0	0	0	0.131648	-1.21763	4.08047	-0.298405	0.765394	NA
SCG5-AS1	0	0	0	0	0	0	0	NA	NA	NA	NA	NA
LOC105379633	66.9214	0	21.8824	0	0	0	1.06852	-3.68678	3.33735	-1.1047	0.269289	NA
SCG5	0	0	0	1.54442	0	0	0.113007	0.705921	4.08047	0.173	0.862652	NA
ARHGAP11A-SCG5	0	0	0	0	0	0	0	NA	NA	NA	NA	NA
ARHGAP11A	5.79912	2.85744	7.92972	5.91904	1.66055	5.46302	11.3136	-0.356483	0.931999	-0.382493	0.702096	0.847786
RN7SL286P	0	0	0	0	0	0	0	NA	NA	NA	NA	NA
GOLGA8N	2.47404	2.01143	2.02244	2.08329	0.974091	2.33065	3.87175	-0.271361	1.40645	-0.19294	0.847006	0.929812
LOC101928042	5.85414	0	3.82845	0	0	5.51485	0.522592	-1.05402	4.04917	-0.260305	0.794629	NA
LINC02256	0	2.8953	3.49338	1.49937	10.516	10.0644	2.14567	1.73852	2.06346	0.842526	0.399494	NA
WHAMMP1	12.6198	11.4001	20.6326	20.0726	24.8437	27.7397	11.2275	0.679573	0.879489	0.77269	0.439706	0.667108
LOC107984723	6.54594	0	4.28087	0	10.3092	0	0.64999	-0.0903639	3.79275	-0.0238254	0.980992	NA
LOC101060588	0	0	0	0	0	0	0	NA	NA	NA	NA	NA
RNU6-18P	0	0	0	0	0	0	0	NA	NA	NA	NA	NA
LOC107984069	2.03042	5.50253	7.30312	2.84956	0	16.2583	6.73072	0.332823	1.38018	0.241144	0.809443	0.91086
LOC105370754	0	11.5624	0	0	8.39917	0	0.376737	-0.255852	4.08047	-0.0627016	0.950004	NA
CHRNA7	5.52831	5.44799	2.30069	4.79623	2.37451	5.68135	10.466	-0.0322121	0.933518	-0.0345062	0.972474	0.989696
DEPDC1P1	0	0	0	0	0	0	0	NA	NA	NA	NA	NA
LOC105370753	0	1.03634	0	1.07337	5.26973	2.70184	2.12278	3.29619	2.27487	1.44896	0.147349	NA
OTUD7A	0	0.838291	2.78151	4.55826	1.82685	9.83473	10.3291	2.0907	1.15554	1.80928	0.0704074	0.208167
LOC400347	0	0	0	0	0	0	0	NA	NA	NA	NA	NA
UBE2CP4	0	0	0	0	0	0	0	NA	NA	NA	NA	NA
LOC105370939	0	0	0	0	0	3.47883	0.379277	1.89932	4.01554	0.472991	0.636219	NA
LOC105376707	0	0	0	0	0	0	0	NA	NA	NA	NA	NA
KLF13	0	0	0	0.345335	1.93764	0	0.74708	2.91602	3.86428	0.754607	0.450485	NA
LOC283710	0	0	0	0	0	0	0	NA	NA	NA	NA	NA
LOC107984092	9.51878	12.0383	19.7126	5.34359	14.9912	23.9123	10.8512	0.0669745	0.949447	0.0705405	0.943763	0.976258
LINC02352	4.26651	23.1249	27.9018	9.58042	0	4.01924	3.25055	-1.98268	1.75213	-1.13158	0.25781	0.48593
LOC107984779	0	0	0	0	0	0	0	NA	NA	NA	NA	NA
MIR211	0	0	0	0	0	0	0	NA	NA	NA	NA	NA
LOC105370752	0	0	0	0	3.10401	0	0.317036	1.67167	4.03375	0.414419	0.678567	NA
TRPM1	1.31513	0	0	2.58397	4.1424	0	2.46181	2.41293	2.29654	1.05068	0.293406	NA
RNU6-466P	0	0	0	0	0	0	0	NA	NA	NA	NA	NA
MTMR10	6.71173	10.9135	12.6192	13.6582	11.231	11.8551	16.0736	0.275497	0.746405	0.369099	0.712054	0.854038
FAN1	32.6259	33.9235	34.3996	39.9946	32.5073	35.1257	63.0601	0.0940094	0.419522	0.224087	0.82269	0.918258
LOC388104	0	0	0	1.75834	0	0	0.113007	0.705921	4.08047	0.173	0.862652	NA
LOC100629121	0	0	0	0	0	0	0	NA	NA	NA	NA	NA
HERC2P10	0	0	0	0	0	0	0	NA	NA	NA	NA	NA
RN7SL82P	0	0	0	0	0	0	0	NA	NA	NA	NA	NA
LOC107987436	0	0	0	0	0	0	0	NA	NA	NA	NA	NA
LOC101930434	0	2.45891	0	2.54676	0	0	0.444234	0.347596	4.06054	0.0856035	0.931782	NA
LOC107984025	0	0	0	0	0	0	0	NA	NA	NA	NA	NA
LOC100288637	5.97858	12.1517	9.28585	5.03432	5.8848	7.74411	12.4123	-0.562273	0.842121	-0.667686	0.504334	0.718974
ARHGAP11B	0	0	0	0	1.8578	0	0.317036	1.67167	4.03375	0.414419	0.678567	NA
RN7SL628P	0	0	0	0	0	0	0	NA	NA	NA	NA	NA
GOLGA8H	0	10.7372	0.431839	1.48277	2.59989	2.48824	5.4081	-0.748931	1.53408	-0.488196	0.625411	0.801952
ARHGAP11B-DT	1.90844	1.37919	0.416023	0.714232	0	0.599278	1.58766	-1.46099	2.28452	-0.639516	0.522487	NA
ULK4P1	3.76242	0	2.46052	2.11212	2.96272	3.54436	0.794117	0.441601	2.99588	0.147403	0.882814	NA
DNM1P29	0	0	0	0	0	0	0	NA	NA	NA	NA	NA
RN7SL196P	0	0	0	0	0	0	0	NA	NA	NA	NA	NA
LOC100288482	0	0	0	0	0	0	0	NA	NA	NA	NA	NA
GOLGA8R	0	0.920349	0	0	0.668558	0	0.376737	-0.255852	4.08047	-0.0627016	0.950004	NA
LOC105376704	67.1258	43.6594	79.0173	90.4383	63.43	25.2942	5.53249	-0.0733472	1.22389	-0.0599296	0.952212	0.979974
LOC100652840	0	4.13518	0	2.14146	0	3.59359	0.520865	0.640927	4.03984	0.158652	0.873943	NA
LOC105370750	0	0	0	0	0	0	0	NA	NA	NA	NA	NA
LOC101929944	0	0	0	0	0	0	0	NA	NA	NA	NA	NA
GOLGA8Q	0	2.79744	1.1251	0	0	0	0.917953	-3.46256	3.54208	-0.977548	0.328298	NA
DNM1P50	0	0	0	0	0	0	0	NA	NA	NA	NA	NA
ULK4P2	0	0	0	0	0	0	0	NA	NA	NA	NA	NA
LOC105370751	39.4952	17.1254	10.3315	31.0402	18.6603	29.765	3.73142	0.26847	1.45795	0.184142	0.853902	0.933454
CHRFAM7A	14.6105	26.3967	9.55486	22.5553	22.0513	35.5562	21.6138	0.67857	0.697688	0.972597	0.330754	0.564915
LOC102724055	0	4.641	0	8.81247	3.37131	4.03316	2.94221	1.89713	1.93542	0.980219	0.326978	0.561208
RNU6-17P	0	0	0	0	0	0	0	NA	NA	NA	NA	NA
LOC728424	0	0	0	0	0	0	0	NA	NA	NA	NA	NA
LINC02249	0	2.23614	1.34903	1.15801	0	0	0.925749	-1.49419	3.26798	-0.457222	0.647511	NA
LOC105370747	0	0	0	0	0	2.22093	0.189638	0.705921	4.08047	0.173	0.862652	NA
LOC105370746	0	0	0	0	0	0	0	NA	NA	NA	NA	NA
DNM1P30	0	0	0	0	0	0	0	NA	NA	NA	NA	NA
RN7SL469P	0	0	0	0	0	0	0	NA	NA	NA	NA	NA
LOC101929922	0	0	0	0	0	0	0	NA	NA	NA	NA	NA
GOLGA8T	0	0	0	0.885113	0.620784	0	0.384533	1.97845	4.00983	0.493399	0.621731	NA
ULK4P3	8.60543	9.32845	1.87591	6.44114	6.77635	13.5111	3.266	0.453035	1.56697	0.289115	0.772493	0.890996
DNM1P28	0	0	0	0	0	0	0	NA	NA	NA	NA	NA
RN7SL673P	0	0	0	0	0	0	0	NA	NA	NA	NA	NA
GOLGA8J	0	0.652506	0	0	0.473992	0	0.376737	-0.255852	4.08047	-0.0627016	0.950004	NA
SYNGR2P1	0	0	0	0	0	0	0	NA	NA	NA	NA	NA
NCAPGP2	0	0	0	0	0	0	0	NA	NA	NA	NA	NA
HMGN2P5	139.742	99.6596	67.338	66.0608	63.7072	38.1071	25.9809	-0.852912	0.634691	-1.34382	0.179006	0.386016
TJP1	14.5226	24.9713	12.7724	17.9919	10.6472	11.3221	37.074	-0.370904	0.557691	-0.665072	0.506005	0.720443
LOC105370743	0	0	0	0	0	0	0	NA	NA	NA	NA	NA
LOC100130111	0	0	0	0	0	0	0	NA	NA	NA	NA	NA
TUBBP8	0	0	0	0	0	0	0	NA	NA	NA	NA	NA
NSMCE3	0	0.985463	0	0	0.715858	2.56919	0.945652	1.88983	3.29146	0.574162	0.565858	NA
LOC100420707	0	0	5.86907	0	0	2.81812	0.584583	-1.33806	4.0242	-0.332504	0.739508	NA
FAM189A1	2.63868	4.29057	0.862814	9.99868	0	6.83582	7.51505	1.14538	1.32803	0.862467	0.388431	0.621823
APBA2	26.586	17.8004	31.1935	63.2103	42.486	47.8804	58.9948	1.01621	0.462324	2.19805	0.0279454	0.108756
PDCD6IPP2	51.5093	46.5309	74.8571	41.7675	40.561	56.6113	21.9366	-0.330238	0.653812	-0.505096	0.613491	0.794671
LOC100289656	0	15.9678	0	0	3.86643	0	0.813174	-1.99468	3.79865	-0.525103	0.599512	NA
LOC100996670	0	0	0	0	0	0	0	NA	NA	NA	NA	NA
WHAMMP2	1.67537	0	0.547825	0.94051	1.97891	0	1.23583	0.406102	2.67556	0.151782	0.879359	NA
RN7SL719P	0	0	0	0	0	0	0	NA	NA	NA	NA	NA
LOC107984746	0	0	0	0	0	0	0	NA	NA	NA	NA	NA
GOLGA8M	0	0	0	0.645125	0	0	0.226015	1.30937	4.06054	0.322462	0.747102	NA
LOC100419574	0	0	0	4.51824	0	0	0.113007	0.705921	4.08047	0.173	0.862652	NA
HERC2P9	0	0	0	0	0	1.40476	0.189638	0.705921	4.08047	0.173	0.862652	NA
HERC2P11	0	0	0	0	0	0	0	NA	NA	NA	NA	NA
LOC105369220	0	0	0	0	0	0	0	NA	NA	NA	NA	NA
LOC100132202	0	0	0	0	0	0	0	NA	NA	NA	NA	NA
LOC100631268	0	0	0	0	0	0	0	NA	NA	NA	NA	NA
GOLGA8G	0	0	0	0	0	0	0	NA	NA	NA	NA	NA
ABCB10P4	0	0	0	0	0	0	0	NA	NA	NA	NA	NA
MIR4509-3	0	0	0	0	0	0	0	NA	NA	NA	NA	NA
LOC101059997	0	0	0	0	0	0	0	NA	NA	NA	NA	NA
MIR4509-2	0	0	0	0	0	0	0	NA	NA	NA	NA	NA
ABCB10P3	0.659736	0	0	0	0	0	0.201305	-1.21763	4.08047	-0.298405	0.765394	NA
GOLGA8F	0	0	0	0	0.968909	0	0.317036	1.67167	4.03375	0.414419	0.678567	NA
LOC100533850	0	0	0	0	0	0	0	NA	NA	NA	NA	NA
LOC645202	0	0	0	0	0.608664	0	0.158518	0.705921	4.08047	0.173	0.862652	NA
LOC101060587	0	0	0	0	0	0	0	NA	NA	NA	NA	NA
HERC2P1	0	0	0	0	0	0	0	NA	NA	NA	NA	NA
RPL41P2	38.5483	75.2167	35.2934	38.952	18.2129	21.7885	5.95357	-0.887344	1.18504	-0.748786	0.453986	0.67829
HERC2	21.1743	38.1431	43.3751	40.9042	35.7995	66.5882	159.024	0.47469	0.392424	1.20964	0.226419	0.446482
RPL5P32	0	0	0	0	0	0	0	NA	NA	NA	NA	NA
OCA2	131.624	78.0718	68.2133	218.185	111.47	79.5443	111.391	0.567529	0.455379	1.24628	0.212662	0.429076
LOC100421667	0	0	0	0	0	0	0	NA	NA	NA	NA	NA
MIR4509-1	0	0	0	0	0	0	0	NA	NA	NA	NA	NA
ABCB10P1	0	0	0	0	0	0	0	NA	NA	NA	NA	NA
RN7SL106P	0	0	0	0	0	0	0	NA	NA	NA	NA	NA
GOLGA8DP	0	0	0	0	0	0	0	NA	NA	NA	NA	NA
LOC100631267	0	0	0	0	0	0	0	NA	NA	NA	NA	NA
GOLGA6L1	0	0	0	0	0	0	0	NA	NA	NA	NA	NA
LOC101060118	0	0	0	0	0	0	0	NA	NA	NA	NA	NA
ELMO2P1	0	0	0	0	0.279693	0	0.158518	0.705921	4.08047	0.173	0.862652	NA
TUBGCP5	90.8188	61.817	83.5647	66.9896	59.0418	93.5139	86.8761	-0.111331	0.402223	-0.27679	0.781942	0.896047
PRB1	0	0	0	0	0	0	0	NA	NA	NA	NA	NA
PRB4	0	0	0	0	0	0	0	NA	NA	NA	NA	NA
PRB3	0	0	0	0	0	0	0	NA	NA	NA	NA	NA
LOC100420583	0	0	0	0	0	0	0	NA	NA	NA	NA	NA
LOC107987435	0	0	0	6.77942	0	0	0.339022	1.81952	4.02161	0.452436	0.650955	NA
TAS2R42	0	0	0	0	0	0	0	NA	NA	NA	NA	NA
TAS2R67P	0	0	0	0	0	0	0	NA	NA	NA	NA	NA
SMIM10L1	386.357	346.71	413.564	345.797	313.565	301.301	465.541	-0.255387	0.260365	-0.98088	0.326652	0.560833
TAS2R30	0	0	0	0	0	0	0	NA	NA	NA	NA	NA
TAS2R45	0	0	0	0	0	6.89969	0.189638	0.705921	4.08047	0.173	0.862652	NA
TAS2R68P	0	0	0	0	0	0	0	NA	NA	NA	NA	NA
TAS2R46	0	0	0	0	0	0	0	NA	NA	NA	NA	NA
TAS2R63P	0	0	0	0	0	0	0	NA	NA	NA	NA	NA
TAS2R31	12.9124	0	5.62956	14.4973	0	4.05467	1.7349	0.0268578	2.35248	0.0114168	0.990891	NA
TAS2R19	8.77147	38.0337	14.3408	4.92407	13.8142	33.0524	5.1838	-0.254976	1.33465	-0.191043	0.848492	0.930758
TAS2R20	0	2.03231	0	4.20982	0	1.76613	0.859887	1.74982	3.38505	0.516926	0.605208	NA
TAS2R50	0	0	0	0	0	0	0	NA	NA	NA	NA	NA
TAS2R15P	0	0	0	0	0	0	0	NA	NA	NA	NA	NA
TAS2R14	0	0	0	0	0	0	0	NA	NA	NA	NA	NA
PRH1-TAS2R14	0	0	0	0	0	0	0	NA	NA	NA	NA	NA
PRH2	0	0	0	0	0	0	0	NA	NA	NA	NA	NA
TAS2R13	0	0	0	0	0	0	0	NA	NA	NA	NA	NA
TAS2R12P	0	0	0	0	0	0	0	NA	NA	NA	NA	NA
PRH1	0	0	0	0	0	0	0	NA	NA	NA	NA	NA
PRR4	0	0	0	0	0	0	0	NA	NA	NA	NA	NA
PRH1-PRR4	0	0	1.74705	0	2.10362	5.03321	0.669443	1.45575	3.73544	0.389712	0.696749	NA
LOC100420580	0	0	0	0	0	0	0	NA	NA	NA	NA	NA
TAS2R10	0	0	0	0	0	0	0	NA	NA	NA	NA	NA
LOC107984459	0	0	0	0	0	0	0	NA	NA	NA	NA	NA
TAS2R9	0	0	0	0	0	0	0	NA	NA	NA	NA	NA
TAS2R8	0	0	0	0	0	0	0	NA	NA	NA	NA	NA
TAS2R7	0	0	0	0	0	0	0	NA	NA	NA	NA	NA
IFITM10	33.1636	10.5735	36.9974	33.949	33.7955	31.2416	18.5456	0.279662	0.739527	0.378164	0.705309	0.850178
KRTAP5-6	0	0	0	0	0	0	0	NA	NA	NA	NA	NA
LINC02708	0	0	0	0	0	0	0	NA	NA	NA	NA	NA
FAM99B	0	0	0	0	0	0	0	NA	NA	NA	NA	NA
FAM99A	0	0	0	0	12.0995	0	0.79259	2.99763	3.95806	0.757348	0.448841	NA
KRTAP5-5	0	0	0	0	0	0	0	NA	NA	NA	NA	NA
KRTAP5-4	0	0	0	0	0	0	0	NA	NA	NA	NA	NA
KRTAP5-3	0	0	0	0	0	0	0	NA	NA	NA	NA	NA
KRTAP5-2	0	0	0	0	0	0	0	NA	NA	NA	NA	NA
KRTAP5-1	0	0	0	0	0	0	0	NA	NA	NA	NA	NA
KRTAP5-AS1	0	0	0	0	0	0	0	NA	NA	NA	NA	NA
DUSP8	0	2.74901	7.18657	15.6597	15.9754	20.7044	14.8304	2.3273	0.950379	2.44881	0.0143328	0.0682834
LOC105379626	0	0	0	0	0	0	0	NA	NA	NA	NA	NA
LOC105379586	0	0	0	0	0	0	0	NA	NA	NA	NA	NA
LOC105377775	0	0	0	0	0	0	0	NA	NA	NA	NA	NA
LOC105379627	0	0	0	0	0	0	0	NA	NA	NA	NA	NA
FAM20C	50.573	137.724	77.4401	88.6332	99.0737	119.686	93.5348	0.21198	0.439196	0.482654	0.629341	0.804602
LOC105375116	0	0	0	0	0	0	0	NA	NA	NA	NA	NA
LOC105375115	0	0	0	0	0	0	0	NA	NA	NA	NA	NA
LOC100507642	0	0	0	0	0	0	0	NA	NA	NA	NA	NA
LOC102723672	155.558	185.49	81.3845	69.8607	67.3717	29.3084	15.2437	-1.31507	0.809726	-1.62409	0.104357	0.271076
LOC105375114	0	0	2.83297	0.81061	0	0.680145	1.20554	-0.96169	2.95486	-0.32546	0.744833	NA
LOC101929756	0	0	0	0	0	0	0	NA	NA	NA	NA	NA
LOC105375113	0	0	0	0	0	0	0	NA	NA	NA	NA	NA
LOC107986751	0	0	0	0	0	0	0	NA	NA	NA	NA	NA
LOC105375112	0	0	0	0	0	2.08835	0.189638	0.705921	4.08047	0.173	0.862652	NA
LOC102723872	0	0	0	0	0	0	0	NA	NA	NA	NA	NA
RNU1-79P	0	0	0	0	0	0	0	NA	NA	NA	NA	NA
LOC107987429	0	0	0	0	5.14439	6.15433	0.696313	2.80054	3.96456	0.706394	0.479943	NA
LOC112267926	0	0	0	0	0	0	0	NA	NA	NA	NA	NA
LOC107987427	0	0	0	0	0	0	0	NA	NA	NA	NA	NA
LOC105375006	0	0	0	0	0	0	0	NA	NA	NA	NA	NA
TRA-CGC2-1	0	0	0	0	0	0	0	NA	NA	NA	NA	NA
TRA-AGC4-1	0	0	0	0	0	0	0	NA	NA	NA	NA	NA
LINC00533	0	0	0	0	0	0	0	NA	NA	NA	NA	NA
TRT-CGT3-1	0	0	0	0	0	0	0	NA	NA	NA	NA	NA
TRA-TGC2-1	0	0	0	0	0	0	0	NA	NA	NA	NA	NA
LOC105374996	0	0	10.2426	0	0	0	0.526593	-2.70409	3.99592	-0.676713	0.498588	NA
TRA-TGC9-1	183.104	0	119.745	0	0	0	0.665907	-3.01081	3.97905	-0.756665	0.449251	NA
TRA-AGC3-1	0	0	59.8727	0	0	0	0.131648	-1.21763	4.08047	-0.298405	0.765394	NA
TRS-GCT4-1	0	0	0	0	0	0	0	NA	NA	NA	NA	NA
TRQ-TTG2-1	0	0	0	0	0	0	0	NA	NA	NA	NA	NA
ZBED9	38.0751	25.3273	40.1798	46.1492	22.4867	40.7596	49.5451	0.0763709	0.502196	0.152074	0.879129	0.944475
TRR-TCG5-1	0	0	0	0	0	0	0	NA	NA	NA	NA	NA
LOC107986586	0	0	0	0	0	0	0	NA	NA	NA	NA	NA
TRI-TAT3-1	0	0	0	0	0	0	0	NA	NA	NA	NA	NA
GPX5	0	0	0	0	0	0	0	NA	NA	NA	NA	NA
GPX6	0	0	0	40.6438	0	18.6013	1.812	4.20197	2.74866	1.52874	0.12633	NA
PROP1	0	0	0	0	0	0	0	NA	NA	NA	NA	NA
SUDS3P1	0	2.0454	1.23396	0	0	0	0.349867	-2.07463	4.0436	-0.513066	0.607905	NA
LOC100128340	0	0	0	4.0048	0	0	0.113007	0.705921	4.08047	0.173	0.862652	NA
LOC728554	0	0	0	0	1.89407	0	0.158518	0.705921	4.08047	0.173	0.862652	NA
MCCC2	861.161	476.978	656.354	753.967	618.724	493.462	370.914	-0.0945759	0.318551	-0.296894	0.766547	0.887471
HMGN1P12	0	0	0	0	0	0	0	NA	NA	NA	NA	NA
LOC100419852	0	0	0	0	0	0	0	NA	NA	NA	NA	NA
BDP1	0	0.400134	0.965581	0.207214	0.290664	0	1.01634	-1.44453	2.93539	-0.492108	0.622643	NA
LOC107987434	0	0	0	0	0	0	0	NA	NA	NA	NA	NA
PMCHL2	0	0	0	1.33977	0	0	0.113007	0.705921	4.08047	0.173	0.862652	NA
LINC02197	0	0	3.78185	0.811588	5.69217	1.36193	1.62183	0.96322	2.44714	0.39361	0.693869	NA
LOC107986421	0	0	0	0	0	0	0	NA	NA	NA	NA	NA
LOC441081	0	0	0	1.40102	0	2.35105	0.605291	2.60661	3.97385	0.655941	0.511862	NA
GUSBP17	7.64262	8.28474	0	0	0	21.599	0.988439	0.437764	3.24211	0.135024	0.892593	NA
LOC107987433	0	0	0	0	0	0	0	NA	NA	NA	NA	NA
GUSBP9	0.838833	0.454655	0	0.706347	0.33027	0.790217	1.49765	0.541259	2.32049	0.233252	0.815566	NA
CDH12P4	0	0	0	0	0	0	0	NA	NA	NA	NA	NA
NAIPP4	0	0	0	0	0	0.880062	0.189638	0.705921	4.08047	0.173	0.862652	NA
GTF2H2	82.3472	46.0727	31.2694	65.6132	79.4866	92.589	30.1143	0.581673	0.608298	0.956231	0.338955	0.573986
NAIPP1	4.07654	0	5.33189	0	0	11.5208	1.03352	0.224339	3.14998	0.0712192	0.943223	NA
NAIP	0	1.24477	0	0	0	1.08174	0.815714	-0.209327	3.79104	-0.0552162	0.955966	NA
SMN1	18.0879	16.8066	13.5189	18.8576	4.06953	14.6054	6.6956	-0.352254	1.13701	-0.309808	0.756707	0.881149
SERF1A	3.83967	2.08114	3.76657	3.23323	3.02355	3.61714	2.05111	0.0155658	1.85925	0.00837208	0.99332	NA
CDH12P3	43.654	31.5479	19.0324	49.0124	22.9169	0	2.29873	-0.336422	1.91853	-0.175354	0.860802	NA
NAIPP2	0	0	0	0	4.83484	1.1568	0.982229	3.30363	3.48396	0.948241	0.343007	NA
SMN2	30.3593	53.4788	29.7812	29.825	14.9415	14.2999	9.16031	-0.91544	0.980695	-0.933461	0.350582	0.585106
SERF1B	60.4748	31.2171	48.9654	61.4314	34.015	73.247	21.6247	0.256788	0.682726	0.376122	0.706826	0.850569
CDH12P2	0	0	28.5486	49.0124	0	41.124	1.0946	1.51087	3.0643	0.493058	0.621972	NA
LOC105369228	0	0	1.35497	0	0	0	0.131648	-1.21763	4.08047	-0.298405	0.765394	NA
LOC105379023	0	2.97547	5.38518	3.08177	0	0	0.839179	-1.32762	3.4016	-0.390294	0.69632	NA
LOC112268330	0	0	0	0	0	0	0	NA	NA	NA	NA	NA
GUSBP1	275.967	342.047	181.802	185.107	154.195	139.544	253.701	-0.734819	0.331058	-2.21961	0.0264452	0.104581
LOC728452	0	0	0	0	0	0	0	NA	NA	NA	NA	NA
LOC728506	0	0	0	0	0	0	0	NA	NA	NA	NA	NA
GUSBP15	41.2102	60.9172	39.2005	50.4748	88.5027	52.9388	17.9063	0.447851	0.723255	0.619216	0.535774	0.741604
GUSBP3	7.24634	0	0	0	3.80409	0	0.920952	-0.923378	3.60762	-0.255952	0.797988	NA
LOC105379623	0	0	0	0	0	0	0	NA	NA	NA	NA	NA
RARRES2P4	0	0	0	5.89241	0	14.8321	0.79493	2.99642	3.75055	0.798928	0.424332	NA
FRG2	0	0	0	0	0	0	0	NA	NA	NA	NA	NA
DUX4L9	0	0	0	0	0	0	0	NA	NA	NA	NA	NA
RNA5SP175	0	0	0	0	0	0	0	NA	NA	NA	NA	NA
RNA5SP174	0	0	0	0	0	0	0	NA	NA	NA	NA	NA
TUBB7P	0	0	0	0	0	0	0	NA	NA	NA	NA	NA
MLLT10P2	0	0	0	0	0	0	0	NA	NA	NA	NA	NA
FRG1	5.23432	3.78274	1.14104	0.979469	4.12177	1.64365	1.9502	-0.580469	1.97162	-0.294413	0.768443	NA
LINC01881	39.977	28.8905	55.1926	47.3775	17.4888	50.2134	10.8378	-0.119508	0.918734	-0.130079	0.896504	0.952947
LINC01880	0	0	0	0	0	0	0	NA	NA	NA	NA	NA
LOC105373980	0	0	0	0	0	0	0	NA	NA	NA	NA	NA
LOC285097	0	0	0	0	0	0	0	NA	NA	NA	NA	NA
LINC01238	0	0	0	0	0	0	0	NA	NA	NA	NA	NA
LINC01237	0	0	0	14.3799	0	0	0.339022	1.81952	4.02161	0.452436	0.650955	NA
LOC101926946	0	0	0	0	0	5.81162	0.189638	0.705921	4.08047	0.173	0.862652	NA
LOC105374866	0	0	0	0	0	0	0	NA	NA	NA	NA	NA
LOC112268329	0	0	0	0	0	0	0	NA	NA	NA	NA	NA
OR2G6	0	0	3.8048	25.0397	13.7441	5.48078	4.98969	3.35448	1.64578	2.03823	0.0415273	0.144535
OR2AS2P	0	0	0	0	0	0	0	NA	NA	NA	NA	NA
OR2T5	0	0	0	0	0	0	0	NA	NA	NA	NA	NA
LOC105373277	3.85878	0	0	0	0	0	0.402611	-2.26137	4.02731	-0.561508	0.574451	NA
OR2T3	0	0	0	0	0	0	0	NA	NA	NA	NA	NA
LOC105373279	0	0	0	0	0	0	0	NA	NA	NA	NA	NA
OR2T2	0	0	0	0	0	0	0	NA	NA	NA	NA	NA
OR2T7	0	0	0	0	0	0	0	NA	NA	NA	NA	NA
OR2T1	0	0	0	0	0	0	0	NA	NA	NA	NA	NA
OR2T6	0	0	0	0	0	0	0	NA	NA	NA	NA	NA
OR2T4	0	0	0	0	0	0	0	NA	NA	NA	NA	NA
TBX22	0	0	0	0	0	0	0	NA	NA	NA	NA	NA
LINC00685	0	0	0	2.3233	6.51789	1.94937	1.04973	3.40513	3.07058	1.10895	0.26745	NA
APOBEC3A_B	0	0	0	0	0	0	0	NA	NA	NA	NA	NA
LOC105373032	0	0	0	0	0	0	0	NA	NA	NA	NA	NA
NCF4	0	0	0	0	0	0	0	NA	NA	NA	NA	NA
NCF4-AS1	0	0	0	0	0	0	0	NA	NA	NA	NA	NA
PVALB	0	0	0	0	0	0	0	NA	NA	NA	NA	NA
NDUFA9P1	0	0	0	0	0	0	0	NA	NA	NA	NA	NA
RPL41P3	0	0	0	8.74807	12.2711	0	0.271525	1.48366	4.04958	0.366373	0.714087	NA
RBFOX2	108.648	125.23	93.5378	72.9587	92.5941	125.671	181.105	-0.170919	0.339883	-0.502875	0.615052	0.795498
APOL5	5.95865	0	0	0	9.38429	0	1.03668	0.673705	3.44711	0.195441	0.845048	NA
MRPS16P3	0	0	0	0	0	0	0	NA	NA	NA	NA	NA
CABIN1	98.7655	166.947	166.949	369.315	290.66	325.645	341.11	1.18667	0.310101	3.82672	0.000129862	0.00199131
GSTTP2	0	0	0	0	0	0	0	NA	NA	NA	NA	NA
GSTT1	3487.82	3067.49	2926.49	3601.92	2185.1	2045.8	317.791	-0.271757	0.316809	-0.857794	0.391006	0.624127
GSTT1-AS1	104.631	0	0	0	0	0	0.402611	-2.26137	4.02731	-0.561508	0.574451	NA
LOC391322	13.9804	15.155	100.571	23.5447	0	0	2.20668	-2.37007	2.22789	-1.06382	0.287411	NA
LOC100420769	0	0	4.06299	1.74384	0	5.85271	0.755581	0.74303	3.55756	0.20886	0.834558	NA
EIF4EBP1P2	0	0	0	0	0	0	0	NA	NA	NA	NA	NA
MTND1P13	0	0	0	0	18.7502	0	0.475554	2.25888	3.99188	0.565868	0.571483	NA
GSTT4	0	0	2.47892	6.38373	0	0	0.470671	0.857749	4.02161	0.213285	0.831105	NA
GSTT2	0	0	0	0	4.27921	5.11931	0.348156	1.78878	4.02404	0.444523	0.656664	NA
DDT	0	0	0	0	0	6.78658	0.189638	0.705921	4.08047	0.173	0.862652	NA
DDTL	2.29918	0	0	0	0	0	0.201305	-1.21763	4.08047	-0.298405	0.765394	NA
GSTT2B	0	0	0	0	0	0	0	NA	NA	NA	NA	NA
LOC100652871	0	0	0	0	0	0	0	NA	NA	NA	NA	NA
LOC100129358	0	0	0	0	0	0	0	NA	NA	NA	NA	NA
LOC107985558	0	0	0	0	0	0	0	NA	NA	NA	NA	NA
MIF	0	0	0	0	0	0	0	NA	NA	NA	NA	NA
MIF-AS1	0	0	0	0	0	0	0	NA	NA	NA	NA	NA
RN7SL268P	0	0	0	0	0	0	0	NA	NA	NA	NA	NA
SLC2A11	0	0	0	0	0	0	0	NA	NA	NA	NA	NA
DERL3	1.87746	2.0352	1.22781	0	2.95681	0	0.868209	-0.800337	3.1199	-0.256526	0.797544	NA
SMARCB1	1.25677	0	1.64379	4.93862	0.989645	1.18393	1.60381	1.27017	2.28842	0.55504	0.578867	NA
MMP11	0	0	0	0	0	0	0	NA	NA	NA	NA	NA
LOC107985577	0	0	0	0	0	0	0	NA	NA	NA	NA	NA
CHCHD10	18.285	0	0	5.13237	14.3986	8.61265	1.02229	0.646987	2.91959	0.221602	0.824624	NA
C22orf15	236.971	128.441	85.2352	77.6005	31.1006	14.8825	29.2683	-1.82692	0.713589	-2.56019	0.0104616	0.0545024
LINC02557	0	0	0	6.19061	0	0	0.226015	1.30937	4.06054	0.322462	0.747102	NA
LOC648771	0	0	14.5391	0	0	0	0.131648	-1.21763	4.08047	-0.298405	0.765394	NA
FAM230I	0	0	2.62856	0	0	0	0.131648	-1.21763	4.08047	-0.298405	0.765394	NA
LINC01659	0	0	0	0	0	0	0	NA	NA	NA	NA	NA
LOC107985555	0	0	0	0	0	0	0	NA	NA	NA	NA	NA
ZDHHC8P1	0	0	0	0	0	0	0	NA	NA	NA	NA	NA
CES5AP1	0	0	0	0	0	0	0	NA	NA	NA	NA	NA
LL22NC03-63E9.3	0	0	0	0	0	0	0	NA	NA	NA	NA	NA
PRAME	0	0	0	0	0	0	0	NA	NA	NA	NA	NA
LOC105379601	0	0	0	0	0	0	0	NA	NA	NA	NA	NA
ZNF280A	0	0	0	0	0	0	0	NA	NA	NA	NA	NA
LOC105379602	0	0	0	0	0	0	0	NA	NA	NA	NA	NA
ZNF280B	0	0	0	0.657446	0	1.10326	0.302646	1.6027	4.03984	0.396724	0.691571	NA
LOC100736412	0	0	0	0	0	0	0	NA	NA	NA	NA	NA
LOC105379603	0	0	0	0	0	0	0	NA	NA	NA	NA	NA
LOC105379604	0	0	0	3.02323	4.24076	10.1466	0.650802	2.70513	3.71888	0.727404	0.466979	NA
LOC102725003	0	0	0	0	0	18.592	0.189638	0.705921	4.08047	0.173	0.862652	NA
LOC105379605	0	0	0	0	0	0	0	NA	NA	NA	NA	NA
IGLV5-39	0	0	0	0	0	0	0	NA	NA	NA	NA	NA
IGLV7-43	0	0	0	0	0	0	0	NA	NA	NA	NA	NA
LOC102724999	0	0	0	0	0	0	0	NA	NA	NA	NA	NA
IGLV5-45	0	0	0	0	0	0	0	NA	NA	NA	NA	NA
SNORD159	0	0	0	0	0	0	0	NA	NA	NA	NA	NA
LSS	43.7522	38.2485	111.682	292.359	275.621	223.366	140.497	2.01045	0.431575	4.65839	3.18693e-06	0.000114574
SPATC1L	14.1076	2.54881	7.68831	2.63987	3.703	4.42998	3.00662	-1.19416	1.63549	-0.730155	0.465296	0.689132
FTCD-AS1	0	0	0	0	0	0	0	NA	NA	NA	NA	NA
FTCD	1.96769	8.53205	0	7.73225	1.54946	3.7073	2.40303	0.369638	1.96832	0.187794	0.851039	NA
GART	3245.94	2802.04	3208.24	2992.92	2958.62	2791.24	1523.69	-0.082409	0.23326	-0.353293	0.723869	0.861871
DNAJC28	0	0	0	0	0	0	0	NA	NA	NA	NA	NA
RPS5P3	0	0	0	0	0	0	0	NA	NA	NA	NA	NA
TMEM50B	12.5081	2.25983	5.4533	2.34057	9.8495	1.96386	3.31941	-0.517182	1.60434	-0.322364	0.747177	0.874863
IFNGR2	215.674	166.996	181.344	272.896	186.007	254.774	75.1318	0.341156	0.409338	0.833434	0.4046	0.636008
C21orf62	0	0	0	0	4.97192	1.487	0.823711	3.04889	3.72558	0.818366	0.413148	NA
C21orf62-AS1	16.4383	5.93981	14.3336	3.07601	0	5.16186	1.65137	-2.18383	2.29028	-0.953518	0.340328	NA
PAXBP1	1132.47	1588.85	776.359	537.82	711.362	748.011	424.889	-0.807882	0.324627	-2.48864	0.0128232	0.0629417
RNU4-45P	0	0	0	0	0	0	0	NA	NA	NA	NA	NA
LOC100420035	0	0	0	0	0	0	0	NA	NA	NA	NA	NA
LOC105379618	0	0	0	0	0	0	0	NA	NA	NA	NA	NA
LINC00308	0	0	0	0	0	9.07854	0.189638	0.705921	4.08047	0.173	0.862652	NA
LOC100134423	0	0	0	0	0	0	0	NA	NA	NA	NA	NA
BTG3-AS1	0	0	0	0	0	0	0	NA	NA	NA	NA	NA
BTG3	1708.65	1387.96	1250.23	1311.14	1161.21	1276.88	369.137	-0.211952	0.277381	-0.764121	0.444795	0.67132
LOC107987418	0	0	0	0	0	0	0	NA	NA	NA	NA	NA
NEK4P1	0	0	0	0	0	0	0	NA	NA	NA	NA	NA
LOC107985511	0	0	0	0	0	0	0	NA	NA	NA	NA	NA
PCMTD2	7284.86	7364.45	3413.82	2044.76	1788.14	2043.11	2315.32	-1.6197	0.309213	-5.23815	1.62193e-07	1.26623e-05
MYT1	0	0	0	0	0	0	0	NA	NA	NA	NA	NA
LOC105372727	0	0	0	0	0	0	0	NA	NA	NA	NA	NA
NPBWR2	0	0	0	0	0	0	0	NA	NA	NA	NA	NA
OPRL1	0	0	6.36944	28.4312	9.20334	7.3401	5.3061	2.68473	1.5638	1.7168	0.0860166	0.238001
KCNQ2-AS1	0	0	0	0	0	0	0	NA	NA	NA	NA	NA
LOC105372721	0	0	0	0	0	0	0	NA	NA	NA	NA	NA
KCNQ2	92.5778	86.0195	105.23	274.083	196.137	203.495	174.899	1.24593	0.327814	3.80072	0.000144276	0.00214916
LOC105372704	0	0	0	0	0	0	0	NA	NA	NA	NA	NA
TAF4	1.76912	0	2.31392	2.97942	9.75169	1.66659	2.10289	1.76305	2.07284	0.850551	0.395019	NA
MIR1257	0	0	0	0	0	0	0	NA	NA	NA	NA	NA
CDH4	70.4088	46.2573	71.8589	97.0174	120.968	89.4425	93.5863	0.700674	0.391053	1.79176	0.0731712	0.213301
LOC107985440	0	0	0	0	0	0	0	NA	NA	NA	NA	NA
LOC107987425	0	0	0	0	0	0	0	NA	NA	NA	NA	NA
PCAT19	0	0	0	0	0	4.48841	0.379277	1.89932	4.01554	0.472991	0.636219	NA
TPM3P5	6.20693	6.72843	10.1479	5.2266	7.33148	2.9236	2.5015	-0.57895	1.71733	-0.337123	0.736024	NA
PLEKHA3P1	0	0	0	0	3.01784	0	0.158518	0.705921	4.08047	0.173	0.862652	NA
LINC01480	0	0	0	0	0	0	0	NA	NA	NA	NA	NA
LOC110467527	0	0	0	0	0	0	0	NA	NA	NA	NA	NA
CEACAM21	0	0	0.855834	0	0	0	0.131648	-1.21763	4.08047	-0.298405	0.765394	NA
CEACAMP3	0	0	0	0	0	0	0	NA	NA	NA	NA	NA
DNAJC19P2	0	0	0	0	0	0	0	NA	NA	NA	NA	NA
LOC105372404	0	0	0	0.716306	0	0	0.113007	0.705921	4.08047	0.173	0.862652	NA
CEACAM4	0	0	0	0	0	0	0	NA	NA	NA	NA	NA
DNAJC19P3	0	0	0	0	0	0	0	NA	NA	NA	NA	NA
LOC105372405	0	0	0	0	0	0	0	NA	NA	NA	NA	NA
CEACAM7	0	0	0	0	0	3.11968	0.189638	0.705921	4.08047	0.173	0.862652	NA
GPI	1565.6	1687.82	1657.01	2253.02	2166.98	1975.94	2118.15	0.381444	0.228849	1.6668	0.095555	0.254897
GARRE1	8.37732	14.2704	19.5662	85.9941	119.684	121.759	62.1784	2.92643	0.499681	5.85659	4.72481e-09	9.28058e-07
RPL29P33	0	0	0	0	0	0	0	NA	NA	NA	NA	NA
LSM14A	171.082	208.792	177.827	129.751	106.169	140.887	166.039	-0.565278	0.321713	-1.75709	0.0789024	0.224352
ZNF92P2	0	0	0	0	0	0	0	NA	NA	NA	NA	NA
PCGF7P	0	3.29442	0	0	2.39312	2.86294	0.566375	0.826796	4.00802	0.206286	0.836568	NA
MTDHP5	0	0	0	0	0	0	0	NA	NA	NA	NA	NA
VN1R85P	0	0	0	0	0	0	0	NA	NA	NA	NA	NA
ZNF676	0	0	0	0	0	0	0	NA	NA	NA	NA	NA
BNIP3P30	0	0	0	0	0	0	0	NA	NA	NA	NA	NA
LOC105372328	0	0	0	0	0	0	0	NA	NA	NA	NA	NA
LOC107985324	0	0	0	0	0	0	0	NA	NA	NA	NA	NA
BNIP3P31	0	0	0	0	0	0	0	NA	NA	NA	NA	NA
ZNF43	353.712	563.661	254.77	208.63	139.265	231.866	432.719	-1.01406	0.34662	-2.92556	0.00343839	0.0235554
BRI3BPP1	0	0	0	0	0	0	0	NA	NA	NA	NA	NA
CCNYL6	0	0	0	0	0	0	0	NA	NA	NA	NA	NA
ZNF100	0	1.25559	0	0	0	0	0.218219	-1.21763	4.08047	-0.298405	0.765394	NA
VN1R84P	0	0	0	0	0	0	0	NA	NA	NA	NA	NA
MTDHP4	0	0	0	0	0	0	0	NA	NA	NA	NA	NA
MTDHP3	0	0	0	0	0	0	0	NA	NA	NA	NA	NA
LOC400682	20.7318	0	0	4.23209	2.96823	0	2.98342	-1.48109	2.16819	-0.683097	0.494546	0.711992
ZNF430	1293.51	1467.87	1099.5	806.069	789.576	1132.93	437.887	-0.501295	0.287158	-1.74571	0.0808611	0.228373
LOC112268247	0	0	0	0	0	0	0	NA	NA	NA	NA	NA
KRT18P40	0	0	0	0	0	0	0	NA	NA	NA	NA	NA
ZNF85	0	0	0	0	0	0	0	NA	NA	NA	NA	NA
LOC100418993	0	0	0	0	0	0	0	NA	NA	NA	NA	NA
LOC100418992	0	0	0	0	0	0	0	NA	NA	NA	NA	NA
LOC100418991	0	0	0	0	0	0	0	NA	NA	NA	NA	NA
LOC100418990	0	0	0	0	0	0	0	NA	NA	NA	NA	NA
LOC100418989	0	0	0	0	0	0	0	NA	NA	NA	NA	NA
LOC100418988	0	0	0	0	0	0	0	NA	NA	NA	NA	NA
LOC100418987	0	0	0	0	0	0	0	NA	NA	NA	NA	NA
LOC100418986	0	0	0	0	0	0	0	NA	NA	NA	NA	NA
BNIP3P24	0	0	0	0	0	0	0	NA	NA	NA	NA	NA
ZNF66	15.9554	99.0587	63.555	56.1844	10.2797	57.3899	41.9716	-0.525735	0.711158	-0.739266	0.459745	0.684177
VN1R79P	0	0	0	0	0	0	0	NA	NA	NA	NA	NA
LOC100533638	0	0	0	0	0	0	0	NA	NA	NA	NA	NA
LOC105372319	0	0	1.84697	0	2.22394	0	0.290166	-0.255852	4.08047	-0.0627016	0.950004	NA
SBNO2	0	0	0.863722	0.741422	0	1.24418	0.434294	0.640927	4.03984	0.158652	0.873943	NA
MED16	386.901	169.015	1176.37	2314.6	1575.62	1490.55	495.925	1.63308	0.791924	2.06217	0.0391919	0.138297
CFD	0	0	3.55679	6.10633	0	0	0.357663	0.347596	4.06054	0.0856035	0.931782	NA
ELANE	0	0	0	0	0	0	0	NA	NA	NA	NA	NA
PRTN3	0	0	0	0	0	0	0	NA	NA	NA	NA	NA
AZU1	0	0	0	0	0	0	0	NA	NA	NA	NA	NA
CTDP1	33.1395	53.8858	87.6747	205.486	81.8458	139.066	80.3297	1.27811	0.494223	2.58611	0.00970669	0.051715
LOC284241	0	0	0	0	0	0	0	NA	NA	NA	NA	NA
LOC284240	0	0	0	0	0	0	0	NA	NA	NA	NA	NA
DSEL	0	0	0	0	0	0	0	NA	NA	NA	NA	NA
LOC100422053	0	0	0	0	0	0	0	NA	NA	NA	NA	NA
RPLP0P11	0	0	0	0	0	0	0	NA	NA	NA	NA	NA
LOC105372115	0	0	0	0	0	0	0	NA	NA	NA	NA	NA
SKA1	0	0	0	0	0	0	0	NA	NA	NA	NA	NA
LOC105372114	0	0	0	0	0	0	0	NA	NA	NA	NA	NA
RNA5SP458	0	0	0	0	0	0	0	NA	NA	NA	NA	NA
TBCD	72.763	66.4223	154.443	294.888	256.833	239.911	342.281	1.4237	0.354911	4.01143	6.0352e-05	0.00111388
B3GNTL1	83.4023	38.747	57.6596	76.9182	58.1695	46.0187	60.9791	0.0153111	0.473944	0.0323057	0.974228	0.989798
METRNL	18.8992	11.7069	10.5939	6.06256	27.6383	12.717	6.53286	0.168422	1.16165	0.144985	0.884723	0.947203
SEPTIN9	201.621	200.719	359.236	628.289	396.916	455.457	219.396	0.954095	0.356064	2.67956	0.00737191	0.0422315
LOC107984143	0	0	0	0	0	0	0	NA	NA	NA	NA	NA
SEPTIN9-DT	0	0	0	0	0	0	0	NA	NA	NA	NA	NA
LACAT1	0	0	0	0	0	0	0	NA	NA	NA	NA	NA
MYL6P5	0	0	0	0	0	0	0	NA	NA	NA	NA	NA
RDM1P4	0	0	0	0	0	0	0	NA	NA	NA	NA	NA
LOC107984156	41.8681	24.0278	37.0443	53.92	32.969	18.5607	17.0333	0.0461324	0.763214	0.0604449	0.951801	0.979776
LOC100294336	223.856	43.3329	151.624	201.964	69.2511	225.945	23.0636	0.241555	0.758303	0.318547	0.75007	0.876822
LOC101929775	22.6132	0	0	12.6945	0	28.4035	1.70149	0.87852	2.5888	0.339354	0.734343	NA
LOC107984142	348.244	512.325	325.346	279.278	293.812	281.195	16.511	-0.466547	0.730684	-0.638507	0.523144	0.731622
LOC112268319	0	5.30482	3.20032	2.74717	0	0	0.462875	-1.11285	4.0436	-0.275213	0.783152	NA
LOC100996747	75.7673	0	49.5498	63.8006	29.8315	35.688	1.35309	0.0446409	2.38375	0.0187271	0.985059	NA
LOC100996745	0	0	5.24114	0	0	0	0.131648	-1.21763	4.08047	-0.298405	0.765394	NA
LOC105371801	0	54.4426	0	0	0	0	0.436438	-2.36394	4.01919	-0.588162	0.556423	NA
LOC105371799	0	27.7499	0	0	0	0	0.218219	-1.21763	4.08047	-0.298405	0.765394	NA
RN7SL656P	0	25.4291	92.0463	0	0	0	1.00811	-3.62149	3.42983	-1.05588	0.291024	NA
LRRC37A	3.81983	15.1828	9.15959	3.57392	11.0291	15.5933	9.22649	0.0865242	1.03603	0.083515	0.933442	0.971123
LOC107987254	8.13546	0	2.66019	0	0	0	0.534259	-2.68663	3.99699	-0.672163	0.50148	NA
LOC100996709	77.2849	65.1609	32.2909	32.5392	37.191	48.5371	27.4749	-0.559255	0.623857	-0.896448	0.370014	0.605397
NSFP1	33.6887	36.5192	7.34384	12.608	70.7419	42.315	3.64293	0.717796	1.54043	0.465971	0.641236	0.81164
LOC101929774	0	0	0	0	0	0	0	NA	NA	NA	NA	NA
KRTAP16-1	0	0	0	0	0	0	0	NA	NA	NA	NA	NA
KRTAP17-1	0	0	0	0	0	0	0	NA	NA	NA	NA	NA
TBC1D3P7	0	0	0	0	0	0	0	NA	NA	NA	NA	NA
KRT33A	0	0	0	0	0	0	0	NA	NA	NA	NA	NA
LOC105371778	0	0	0	0	0	0	0	NA	NA	NA	NA	NA
KRT33B	0	0	0	0	0	0	0	NA	NA	NA	NA	NA
KRT34	11.3423	0	0	0	0	0	0.603916	-2.85191	3.98735	-0.71524	0.474461	NA
LOC100653049	0	0	0	0	0	0	0	NA	NA	NA	NA	NA
KRT31	8.16317	0	0	0	3.21405	0	0.561129	-1.29959	4.02731	-0.322694	0.746927	NA
KRT41P	0	0	0	0	0	0	0	NA	NA	NA	NA	NA
LOC100505782	0	0	0	0	0	0	0	NA	NA	NA	NA	NA
KRT37	0	0	0	0	0	0	0	NA	NA	NA	NA	NA
KRTAP9-3	0	0	0	0	0	0	0	NA	NA	NA	NA	NA
KRTAP9-8	0	0	0	7.50595	0	0	0.226015	1.30937	4.06054	0.322462	0.747102	NA
KRTAP4-12	0	0	0	0	0	0	0	NA	NA	NA	NA	NA
KRTAP4-11	0	0	0	3.10179	0	0	0.113007	0.705921	4.08047	0.173	0.862652	NA
KRTAP4-9	0	0	0	0	18.8752	0	0.634072	2.67503	3.97078	0.67368	0.500515	NA
KRTAP4-16	0	0	0	0	0	0	0	NA	NA	NA	NA	NA
KRTAP4-8	11.2873	0	0	12.6727	0	0	0.85464	0.226376	3.69495	0.0612665	0.951147	NA
LOC100996750	0	0	0	19.4249	0	0	0.339022	1.81952	4.02161	0.452436	0.650955	NA
KRTAP2-5P	0	0	0	9.22802	0	0	0.113007	0.705921	4.08047	0.173	0.862652	NA
KRTAP2-4	0	0	0	0	0	0	0	NA	NA	NA	NA	NA
KRTAP2-3	0	0	0	0	0	0	0	NA	NA	NA	NA	NA
KRTAP2-2	0	0	0	0	0	0	0	NA	NA	NA	NA	NA
KRTAP2-1	0	0	0	0	0	0	0	NA	NA	NA	NA	NA
KRTAP1-1	0	0	0	0	0	0	0	NA	NA	NA	NA	NA
KRTAP1-3	0	0	0	0	0	0	0	NA	NA	NA	NA	NA
KRTAP1-4	0	0	0	0	0	0	0	NA	NA	NA	NA	NA
KRTAP1-5	0	0	0	0	0	0	0	NA	NA	NA	NA	NA
KRTAP3-1	0	0	0	0	0	0	0	NA	NA	NA	NA	NA
KRTAP3-4P	0	0	0	0	0	0	0	NA	NA	NA	NA	NA
KRTAP3-2	0	0	0	0	0	0	0	NA	NA	NA	NA	NA
KRTAP3-3	0	0	0	0	0	0	0	NA	NA	NA	NA	NA
KRT40	0	0	0	0	0	0	0	NA	NA	NA	NA	NA
KRT39	0	0	0	0	0	0	0	NA	NA	NA	NA	NA
LOC107985072	0	0	0	0	0	0	0	NA	NA	NA	NA	NA
KRT23	0	0	0	0	0	0	0	NA	NA	NA	NA	NA
KRT20	0	0	0	0	0	0	0	NA	NA	NA	NA	NA
KRT12	0	0	0	0	0	0	0	NA	NA	NA	NA	NA
LOC105371777	0	0	0	18.1338	0	0	0.904059	3.2085	3.94433	0.813446	0.415963	NA
C17orf98	0	0	0	0	0	0	0	NA	NA	NA	NA	NA
MIR4727	0	0	0	0	0	0	0	NA	NA	NA	NA	NA
CWC25	0	0	1.32702	0	1.59787	0	0.290166	-0.255852	4.08047	-0.0627016	0.950004	NA
PIP4K2B	0	0	1.55499	0	0.936186	1.11998	0.611453	0.240902	3.88243	0.0620493	0.950524	NA
RNU6-866P	0	0	0	0	0	0	0	NA	NA	NA	NA	NA
PSMB3	0	0	0	9.71243	0	8.14924	0.415653	2.07477	4.00328	0.518268	0.604271	NA
TRN-GTT2-5	0	0	0	0	0	0	0	NA	NA	NA	NA	NA
LOC100287808	0	0	0	0	0	0	0	NA	NA	NA	NA	NA
PCGF2	0	0	0	0	0	0	0	NA	NA	NA	NA	NA
RNA5SP440	0	0	0	0	0	0	0	NA	NA	NA	NA	NA
CISD3	0	0	0	0	0	0	0	NA	NA	NA	NA	NA
MIR4726	0	0	0	0	0	0	0	NA	NA	NA	NA	NA
LOC105371762	0	0	0	0	0	0	0	NA	NA	NA	NA	NA
MLLT6	0.840893	0.911544	0	0	0	0	0.419524	-2.31332	4.02313	-0.575005	0.565288	NA
MIR4734	0	0	0	0	0	0	0	NA	NA	NA	NA	NA
LOC105371763	0	0	0	0	0	0	0	NA	NA	NA	NA	NA
LOC105371764	0	0	0	0	0	0	0	NA	NA	NA	NA	NA
EPOP	0	0	0	0	0	0	0	NA	NA	NA	NA	NA
LOC105371761	0	0	0	0	0	0	0	NA	NA	NA	NA	NA
SRCIN1	0	0	0	2.07761	4.6629	2.09187	2.4021	4.59893	2.25039	2.04362	0.0409916	NA
LOC101929494	0	0	0	0	0	0	0	NA	NA	NA	NA	NA
ARHGAP23	0	2.11533	0	3.28635	3.07323	0	1.74855	1.67301	2.5687	0.651307	0.514848	NA
SOCS7	3.94527	0.85535	18.0607	42.5236	33.5524	43.1127	36.2401	2.32076	0.734932	3.1578	0.00158966	0.0132107
GPR179	0	0	0	3.23006	0.56636	0.677547	1.25222	3.67533	2.90709	1.26426	0.206136	NA
MRPL45	1277.6	1177.9	1185.27	760.102	668.472	759.721	276.455	-0.734096	0.279419	-2.62722	0.00860861	0.0474361
LOC105371760	0	0	0	0	0	0	0	NA	NA	NA	NA	NA
NPEPPSP1	3.99017	8.65084	13.0473	17.9198	6.28412	15.0356	3.27563	0.594448	1.55578	0.38209	0.702395	0.848099
TBC1D3	0	0	0	3.56325	0	0	0.226015	1.30937	4.06054	0.322462	0.747102	NA
LOC102723933	0	0	0	0	0	0	0	NA	NA	NA	NA	NA
RNA5SP526	0	0	0	0	0	0	0	NA	NA	NA	NA	NA
LOC112268325	0	0	0	1.98415	5.56642	0	0.430044	2.12438	4.00007	0.531086	0.595359	NA
TBC1D3E	5.67765	6.15469	3.71304	0	8.94175	5.3486	2.11569	-0.13659	2.01037	-0.0679428	0.945831	NA
LOC102723851	0	0	0	0	0	0	0	NA	NA	NA	NA	NA
RNU6-489P	0	0	0	0	0	0	0	NA	NA	NA	NA	NA
YWHAEP7	0	0	0	0	0	0	0	NA	NA	NA	NA	NA
LOC105371757	0	0	0	0	0	0	0	NA	NA	NA	NA	NA
LOC105371754	0	0	0	0	2.67872	3.2046	0.696313	2.80054	3.96456	0.706394	0.479943	NA
LOC107985009	0	0	0	6.5932	0	0	0.226015	1.30937	4.06054	0.322462	0.747102	NA
HNF1B	11.9695	0	0	0	0	0	1.40914	-4.07868	3.34533	-1.21922	0.222763	NA
LOC105371756	0	0	0	0	3.09614	0	0.158518	0.705921	4.08047	0.173	0.862652	NA
LOC105371755	0	5.32062	0	2.75535	0	0	0.331226	-0.255852	4.08047	-0.0627016	0.950004	NA
MIR378J	60.4748	0	0	0	0	0	0.201305	-1.21763	4.08047	-0.298405	0.765394	NA
DDX52	303.92	292.608	226.869	168.367	162.959	156.338	263.993	-0.753108	0.291263	-2.58566	0.00971916	0.0517557
SYNRG	14.0424	5.07409	7.14263	10.0728	3.07159	5.87937	11.6848	-0.448624	0.916992	-0.489234	0.624676	0.801437
DUSP14	52.1088	37.6579	49.2234	48.7541	111.701	68.1787	25.5635	0.710034	0.63952	1.11026	0.266887	0.496562
LOC100419621	13.0789	14.1778	0	14.6843	0	0	0.645539	-0.741471	3.80251	-0.194995	0.845397	NA
TADA2A	71.5048	83.5919	49.5129	57.4565	64.0348	54.1526	54.5964	-0.212147	0.459067	-0.462126	0.643991	0.813017
C17orf78	0	0	0	0	0	0	0	NA	NA	NA	NA	NA
SNORA90	0	0	0	0	0	0	0	NA	NA	NA	NA	NA
RPL18AP12	0	0	0	0	0	20.1288	0.379277	1.89932	4.01554	0.472991	0.636219	NA
HMGB1P24	14.3455	23.3262	9.38158	0	5.64819	13.5141	1.85836	-1.34807	2.14148	-0.629504	0.529019	NA
RPS2P49	0	0	0	0	0	0	0	NA	NA	NA	NA	NA
ACACA	1.15584	6.26476	4.53533	8.11072	2.27542	11.4329	11.7648	0.864001	0.978078	0.883366	0.377038	0.611929
LOC105371753	0	0	0	0	0	0	0	NA	NA	NA	NA	NA
MIR2909	0	0	0	0	0	0	0	NA	NA	NA	NA	NA
AATF	3.19678	0	6.27183	3.58917	2.51731	3.0115	1.17042	-0.0927415	2.53433	-0.0365941	0.970809	NA
LHX1	128.892	72.9887	84.2918	31.3184	53.0203	36.2453	42.5637	-1.24988	0.526463	-2.37411	0.0175911	0.0789035
LHX1-DT	20.7288	19.6616	45.7518	16.0003	34.6862	29.2911	12.906	-0.135684	0.857364	-0.158257	0.874254	0.941982
LOC105371750	0	0	0	1.50241	0.702488	1.6808	0.876817	3.14562	3.28208	0.958422	0.33785	NA
LOC105379600	12.4139	0	0	6.96881	0	0	0.942938	-0.764449	3.55421	-0.215082	0.829703	NA
LOC105371751	0	0	0	0	2.44498	5.84995	0.537795	2.42053	3.98297	0.60772	0.543373	NA
LOC105376836	23.7755	0	0	0	0	0	0.402611	-2.26137	4.02731	-0.561508	0.574451	NA
MRM1	0	0	1.36117	2.33687	3.27798	1.96076	0.864338	1.92621	3.08804	0.623764	0.532783	NA
LOC107985031	0	0	0	0	0	0	0	NA	NA	NA	NA	NA
DHRS11	0	4.66575	11.2591	9.66487	6.77856	0	1.51388	0.0393672	2.4543	0.0160401	0.987202	NA
RPS2P50	0	7.73332	0	0	0	0	0.218219	-1.21763	4.08047	-0.298405	0.765394	NA
GGNBP2	284.973	258.274	284.13	209.805	174.74	151.832	117.53	-0.621647	0.35029	-1.77466	0.0759536	0.218965
PIGW	0	0	0	0	0	0	0	NA	NA	NA	NA	NA
MYO19	1.42263	0	3.72145	1.59725	1.12025	2.68036	1.49171	0.0106145	2.30109	0.00461283	0.99632	NA
RNA5SP439	0	0	0	0	0	0	0	NA	NA	NA	NA	NA
ZNHIT3	0	2.73568	0	2.83341	0	0	0.444234	0.347596	4.06054	0.0856035	0.931782	NA
LOC105371749	0	0	0	0	0	0	0	NA	NA	NA	NA	NA
TBC1D3JP	0	0	0	0	0	0	0	NA	NA	NA	NA	NA
TBC1D3F	0	0	0	0	0	0	0	NA	NA	NA	NA	NA
RNU6-1192P	0	0	0	0	0	0	0	NA	NA	NA	NA	NA
TBC1D3H	0	0	0	0	0	0	0	NA	NA	NA	NA	NA
LOC100420852	0	0	0	0	0	0	0	NA	NA	NA	NA	NA
LOC102723414	0	0	0	0	0	0	0	NA	NA	NA	NA	NA
LOC101060212	0	0	0	0	0	0	0	NA	NA	NA	NA	NA
CCL23	0	0	0	0	0	0	0	NA	NA	NA	NA	NA
CCL15	0	0	0	0	0	0	0	NA	NA	NA	NA	NA
CCL15-CCL14	0	0	0	0	0	0	0	NA	NA	NA	NA	NA
CCL14	0	0	0	0	0	0	0	NA	NA	NA	NA	NA
CCL16	0	0	0	0	3.14492	0	0.158518	0.705921	4.08047	0.173	0.862652	NA
LYZL6	0	0	0	13.7819	0	0	0.45203	2.22468	3.99389	0.557021	0.577513	NA
RDM1	51.7677	6.23524	20.689	0	6.79409	10.8372	6.74217	-2.21847	1.36459	-1.62574	0.104004	0.270552
LOC100133244	0	0	0	0	0	0	0	NA	NA	NA	NA	NA
LRRC37A9P	0	0	0	0	0	0	0	NA	NA	NA	NA	NA
LRRC37A8P	0	0	0	0	0	0	0	NA	NA	NA	NA	NA
LOC105371745	0	0	0	0	0	0	0	NA	NA	NA	NA	NA
CCL5	0	0	0	0	0	0	0	NA	NA	NA	NA	NA
LOC105371744	0	0	0	0	0	0	0	NA	NA	NA	NA	NA
LOC107985049	0	0	0	0	0	0	0	NA	NA	NA	NA	NA
HEATR9	0	0	0	0	0	0	0	NA	NA	NA	NA	NA
TAF15	0	0	0	0	0	0	0	NA	NA	NA	NA	NA
MMP28	22.645	24.5476	12.1166	2.31133	4.86323	0	6.50117	-3.00535	1.31574	-2.28415	0.0223627	0.0928677
SERPINF1	4695.12	2179.13	3408.15	7404.74	2786.44	1562.97	644.371	0.194499	0.45149	0.430794	0.666618	0.827365
SERPINF2	0	0	0	0	0	0	0	NA	NA	NA	NA	NA
WDR81	5.56658	9.05142	8.49426	12.4997	8.03625	12.2359	12.1257	0.502631	0.84664	0.593677	0.552728	0.752939
MIR22	0	0	0	0	0	0	0	NA	NA	NA	NA	NA
MIR22HG	0	0	0	0	0	0	0	NA	NA	NA	NA	NA
TLCD2	0	0	0	0	0	0	0	NA	NA	NA	NA	NA
PRPF8	0.904653	0	0	0	1.42474	1.70445	0.897618	1.83273	3.32951	0.550452	0.58201	NA
RILP	3.95782	0	7.76494	4.44363	9.34978	18.6422	2.24601	1.38678	1.97502	0.702162	0.482578	NA
SCARF1	0	0	0	0	0	0	0	NA	NA	NA	NA	NA
RN7SL105P	0	0	0	0	0	0	0	NA	NA	NA	NA	NA
SLC43A2	22.8405	38.7899	21.9077	15.3864	11.391	26.5373	36.1847	-0.65084	0.575096	-1.13171	0.257758	0.48593
CRK	28.7066	5.83472	28.1601	37.2662	50.8614	35.4938	20.9054	0.961591	0.739295	1.30069	0.193366	0.404883
YWHAE	196.629	209.766	71.439	38.5462	24.5771	41.1629	37.5458	-2.18748	0.609706	-3.58776	0.000333526	0.00406754
LOC105371479	0	0	0	0	0	0	0	NA	NA	NA	NA	NA
MRPL14P1	0	17.9763	0	0	0	15.6219	0.407857	-0.255852	4.08047	-0.0627016	0.950004	NA
LOC105371480	0	0	1.5131	0	0	2.17961	0.321287	-0.255852	4.08047	-0.0627016	0.950004	NA
LOC105371425	0	0	0	0	0	0	0	NA	NA	NA	NA	NA
LOC101929045	2.39439	0	4.6976	1.34415	1.88547	2.25562	1.05741	-0.422713	2.65878	-0.158988	0.873679	NA
LINC02091	0	0	0	0	6.56218	0	0.158518	0.705921	4.08047	0.173	0.862652	NA
DOC2B	0	0	0	0	1.50914	0.902707	0.506674	2.34153	3.9872	0.58726	0.557029	NA
SCGB1C2	0	0	0	0	0	0	0	NA	NA	NA	NA	NA
LOC101929828	0	0	0	0	0	0	0	NA	NA	NA	NA	NA
GTF2IP17	0	0	0	0	0	0	0	NA	NA	NA	NA	NA
LOC101929823	0	0	0	0	0	0	0	NA	NA	NA	NA	NA
LINC02887	0	0	0	0	0	0	0	NA	NA	NA	NA	NA
LOC102723777	0	0	0	0	0	0	0	NA	NA	NA	NA	NA
LOC101929817	0	0	0	0	0	0	0	NA	NA	NA	NA	NA
UTP4	1471.8	1370.09	1698.44	1354.2	1431.82	1389.61	531.687	-0.12206	0.256231	-0.476367	0.633813	0.806966
RNU6-22P	0	0	0	0	0	0	0	NA	NA	NA	NA	NA
SNTB2	166.689	242.181	105.982	126.066	103.914	128.676	151.907	-0.516193	0.378875	-1.36244	0.17306	0.377671
CES5A	29.2023	5.75561	5.20842	19.374	14.6334	5.00179	6.00374	-0.0105405	1.26575	-0.00832751	0.993356	0.997986
CES1	0	0	0	7.54613	0	3.1658	0.641668	2.70694	3.96939	0.681953	0.495269	NA
LOC107987423	0	0	0	0	0	0	0	NA	NA	NA	NA	NA
LOC441750	0	0	0	0	0	0	0	NA	NA	NA	NA	NA
LOC100133127	0	0	0	0	0	0	0	NA	NA	NA	NA	NA
LOC105371105	0	0	0	0	0	0	0	NA	NA	NA	NA	NA
LOC105371098	0	0	0	0	0	0	0	NA	NA	NA	NA	NA
NPIPA7	6.91685	3.749	9.04687	7.76587	5.44668	13.0319	2.67504	0.38318	1.67607	0.228618	0.819166	NA
MIR6511A3	0	0	0	0	0	0	0	NA	NA	NA	NA	NA
PKD1P2	0	0	0.870436	1.86796	1.57214	1.25386	1.68316	2.25388	2.39749	0.9401	0.347166	NA
MIR6770-2	0	0	0	0	0	0	0	NA	NA	NA	NA	NA
MIR6511A2	0	0	0	0	0	0	0	NA	NA	NA	NA	NA
PKD1P1	0	1.13512	1.36961	10.5811	7.42116	3.94581	4.70086	3.08592	1.55798	1.98072	0.0476224	0.158848
MIR3180-2	0	0	0	0	0	0	0	NA	NA	NA	NA	NA
MIR3670-2	0	0	0	0	0	0	0	NA	NA	NA	NA	NA
MIR3179-2	0	0	0	0	0	0	0	NA	NA	NA	NA	NA
LOC105371099	0	0	0	0	0	0	0	NA	NA	NA	NA	NA
NOMO3	1.52587	0	0.997878	0.856582	0	1.43744	0.635599	-0.162722	3.52426	-0.046172	0.963173	NA
LOC105371100	0	0	0	0	0	0	0	NA	NA	NA	NA	NA
ABCC6	0	0	0.713596	1.22511	1.71849	1.02793	0.864338	1.92621	3.08804	0.623764	0.532783	NA
RPL17P40	0	0	0	0	0	0	0	NA	NA	NA	NA	NA
ABCC1	7.66762	10.3898	8.14843	17.2176	21.1326	9.02904	15.4552	0.864794	0.78088	1.10746	0.268095	0.49777
RPL15P20	0	0	0	0	0	0	0	NA	NA	NA	NA	NA
LOC107984869	0	0	0	0	0	0	0	NA	NA	NA	NA	NA
RNU6-213P	0	0	0	0	0	119.418	0.379277	1.89932	4.01554	0.472991	0.636219	NA
CEP20	362.491	377.834	361.06	277.063	265.682	178.621	131.592	-0.605536	0.348701	-1.73655	0.0824669	0.231229
MYH11	0	0	0	0	0	0	0	NA	NA	NA	NA	NA
NDE1	11.8016	20.469	10.0333	6.62507	4.64657	12.2293	11.2247	-0.852476	0.907961	-0.93889	0.347787	0.582167
MIR484	0	0	0	0	0	0	0	NA	NA	NA	NA	NA
MIR6506	0	0	0	0	0	0	0	NA	NA	NA	NA	NA
MARF1	0	0	0.55595	0.477229	0.66942	0	0.403174	0.521883	4.04958	0.128873	0.897458	NA
LOC105371102	0	0	0	0	0	0	0	NA	NA	NA	NA	NA
BMERB1	474.595	589.361	911.473	674.493	761.632	996.045	295.387	0.294622	0.335117	0.879164	0.379312	0.614077
MPV17L	27.2544	21.2719	9.26831	8.56795	3.43385	18.4859	16.3017	-0.927779	0.847077	-1.09527	0.273398	0.503529
NPIPA5	0	0	2.13144	0	0	0	0.131648	-1.21763	4.08047	-0.298405	0.765394	NA
LOC105371103	0	0	0	0	0	0	0	NA	NA	NA	NA	NA
ABCC6P1	8.09301	8.77298	2.64631	24.9876	57.3556	15.2479	5.82566	2.37501	1.32895	1.78713	0.0739158	0.214536
ABCC6P2	0	0	0	0	0	0	0	NA	NA	NA	NA	NA
NOMO1	1.5287	1.65714	0.99973	3.43269	6.01888	7.20051	2.74398	2.007	1.75567	1.14315	0.252975	NA
MIR3179-1	0	0	0	0	0	0	0	NA	NA	NA	NA	NA
MIR3670-1	0	0	0	0	0	0	0	NA	NA	NA	NA	NA
MIR3180-1	0	0	0	0	0	0	0	NA	NA	NA	NA	NA
MIR1972-1	0	0	0	0	0	0	0	NA	NA	NA	NA	NA
LOC728138	0	0	0	0	0	0	0	NA	NA	NA	NA	NA
NPIPA1	0	6.78594	0	0	0	5.89717	0.407857	-0.255852	4.08047	-0.0627016	0.950004	NA
MIR3179-3	0	0	0	0	0	0	0	NA	NA	NA	NA	NA
MIR3670-3	0	0	0	0	0	0	0	NA	NA	NA	NA	NA
MIR3180-3	0	0	0	0	0	0	0	NA	NA	NA	NA	NA
LOC102724992	0	0	0	3.25313	0	0	0.113007	0.705921	4.08047	0.173	0.862652	NA
MIR6511A1	0	0	0	0	0	0	0	NA	NA	NA	NA	NA
LOC100288162	0	0	0	0	0	0	0	NA	NA	NA	NA	NA
MIR6770-1	0	0	0	0	0	0	0	NA	NA	NA	NA	NA
NPIPA2	0	0	0	1.13215	1.58809	0	0.271525	1.48366	4.04958	0.366373	0.714087	NA
PKD1	8.89016	1.92742	8.5271	42.92	37.8031	35.733	46.1253	2.56377	0.570507	4.49385	6.99464e-06	0.000216825
LOC102724984	0	0	0	2.76049	0	0	0.113007	0.705921	4.08047	0.173	0.862652	NA
MIR1972-2	0	0	0	0	0	0	0	NA	NA	NA	NA	NA
NTAN1	33.8535	20.9702	6.32551	10.8597	0	4.55592	3.18698	-1.92353	1.75057	-1.0988	0.271857	0.502053
RRN3	12.207	7.56147	12.5448	8.81056	9.61238	4.92835	6.42575	-0.46588	1.12369	-0.414599	0.678436	0.834835
LOC100505915	0	0	0	0	0	1.68012	0.189638	0.705921	4.08047	0.173	0.862652	NA
NPIPP1	20.6476	0	0	5.79551	0	0	0.515618	-1.29959	4.02731	-0.322694	0.746927	NA
MIR6511B2	0	0	0	0	0	0	0	NA	NA	NA	NA	NA
PKD1P6-NPIPP1	65.1784	98.2271	71.7346	55.3303	73.8576	94.3476	58.082	-0.0765984	0.459711	-0.166623	0.867667	0.939659
PDXDC1	79.3732	70.6774	133.478	127.309	99.7064	146.876	140.056	0.390732	0.377176	1.03594	0.30023	0.531992
MIR4516	0	0	0	0	0	146.111	0.379277	1.89932	4.01554	0.472991	0.636219	NA
MIR3180-4	0	0	0	0	0	0	0	NA	NA	NA	NA	NA
LOC105371096	0	0	0	0	0	0	0	NA	NA	NA	NA	NA
LOC105371097	0	0	0	0	0	0	0	NA	NA	NA	NA	NA
LOC107984870	0	0	0	0	0	0	0	NA	NA	NA	NA	NA
NPIPA3	0	0	0	0	0	0	0	NA	NA	NA	NA	NA
LOC100652777	0	0	0	0	0	0	0	NA	NA	NA	NA	NA
LOC105371095	0	0	0	0	0	0	0	NA	NA	NA	NA	NA
PLA2G10	0	0	0	0	0	0	0	NA	NA	NA	NA	NA
RNU7-125P	0	0	0	0	0	0	0	NA	NA	NA	NA	NA
BFAR	11.1235	14.4696	10.1842	7.49329	5.2555	4.19151	4.77025	-1.05607	1.28916	-0.819194	0.412676	0.642892
RN7SL274P	0	0	0	0	0	0	0	NA	NA	NA	NA	NA
LOC107984865	0	0	0	0	0	0	0	NA	NA	NA	NA	NA
LOC105371094	0	0	0	0	0	0	0	NA	NA	NA	NA	NA
LOC107987416	0	0	0	0	0	0	0	NA	NA	NA	NA	NA
PARN	0	7.00119	1.05593	5.43848	5.08579	3.04212	2.69592	0.799171	1.83767	0.434883	0.663647	NA
CDIP1	21.7829	2.62368	20.5768	47.5547	53.3649	43.321	15.7383	1.65508	0.843548	1.96205	0.0497572	0.163768
HMOX2	0	2.63044	0	1.36221	1.9108	4.57185	0.869021	1.73826	3.11817	0.557462	0.577212	NA
NMRAL1	0	9.89922	5.97206	13.6705	7.19098	8.60271	2.99813	0.903449	1.7123	0.527622	0.597762	0.783981
DNAJA3	0	0	1.59661	0	0	0	0.131648	-1.21763	4.08047	-0.298405	0.765394	NA
VASN	0	0	0	0	0	0	0	NA	NA	NA	NA	NA
CORO7	0	0	0	1.01243	0	0	0.113007	0.705921	4.08047	0.173	0.862652	NA
PAM16	0	0	0	0	0	0	0	NA	NA	NA	NA	NA
CORO7-PAM16	0	0	0	0	0	0	0	NA	NA	NA	NA	NA
GLIS2-AS1	0	0	0	0	0	0	0	NA	NA	NA	NA	NA
GLIS2	0	0	0	0	2.23016	0	0.317036	1.67167	4.03375	0.414419	0.678567	NA
HS3ST6	0	0	0	0	0	0	0	NA	NA	NA	NA	NA
LINC02124	0	0	0	0	0	0	0	NA	NA	NA	NA	NA
LINC00254	0	0	0	0	0	0	0	NA	NA	NA	NA	NA
CAPN15	60.2237	66.7674	31.3287	46.1018	19.4004	29.6561	37.2804	-0.71615	0.58042	-1.23385	0.21726	0.434824
LINC00235	0	0	0	0	0	0	0	NA	NA	NA	NA	NA
LOC107987417	0	0	0	0	0	0	0	NA	NA	NA	NA	NA
RAB11FIP3	0	4.75461	1.4342	3.69336	7.77113	5.16487	4.18907	1.452	1.52562	0.951743	0.341227	0.576374
DECR2	0	0	0	0	0	0	0	NA	NA	NA	NA	NA
CPEB1	8.04691	4.3615	7.01662	6.77598	11.617	7.58053	6.81427	0.410087	1.09586	0.374215	0.708244	0.851343
RPS17	14.6159	7.92194	4.7792	4.10248	0	6.88439	1.05512	-1.31804	2.70117	-0.487951	0.625585	NA
DNM1P38	0	0	0	0	0	0	0	NA	NA	NA	NA	NA
LOC105370926	10.8955	11.8109	7.12535	0	17.1593	20.528	1.24749	0.318225	2.51345	0.126609	0.89925	NA
GOLGA2P10	11.5291	8.33184	25.1324	35.5967	45.393	45.2538	17.9394	1.44936	0.7605	1.9058	0.0566765	0.17961
CSPG4P10	0	0	0	3.0709	3.23072	2.57665	1.30686	3.72308	2.79186	1.33355	0.182351	NA
UBE2Q2P6	10.7802	10.1279	4.22999	7.66553	9.05484	2.03109	12.2936	-0.395545	0.912509	-0.433469	0.664674	0.825925
LOC102724034	0	12.4271	0	0	0	0	0.218219	-1.21763	4.08047	-0.298405	0.765394	NA
GOLGA6L3	3.76779	0	0	4.23028	0	3.54943	0.616958	1.11353	3.84434	0.289654	0.772081	NA
GOLGA6L9	79.4957	84.636	107.69	105.192	121.844	124.368	88.3782	0.363598	0.382461	0.95068	0.341767	0.576921
RPL9P8	0	10.15	6.12334	0	14.7463	0	0.666903	-0.147965	3.7558	-0.0393963	0.968574	NA
UBE2Q2P2	8.6336	23.3975	8.46922	43.6201	27.1942	12.1998	5.75984	1.07599	1.24764	0.862425	0.388454	0.621823
GOLGA6L4	13.1339	3.16387	5.72615	9.83069	8.04401	2.74949	5.88307	-0.0742245	1.22885	-0.0604018	0.951836	0.979776
DNM1P41	0	0	3.89108	4.17515	1.17132	0	1.25015	0.423452	2.89433	0.146304	0.883681	NA
LOC103171574	0	0	0	0	0	4.73663	0.189638	0.705921	4.08047	0.173	0.862652	NA
UBE2Q2L	244.365	66.2242	111.866	6.85901	115.455	80.571	10.303	-1.08112	1.07917	-1.0018	0.316438	0.549872
LOC440300	0	0	0	0.952616	0.668128	0.799295	0.574171	2.5373	3.89828	0.650879	0.515125	NA
LOC105379597	0	24.2223	0	0	0	0	0.218219	-1.21763	4.08047	-0.298405	0.765394	NA
LOC101929479	0	0	0	15.0675	0	4.59724	1.62236	4.0457	2.86957	1.40986	0.15858	NA
GOLGA2P7	13.7965	10.6826	12.8893	34.2991	31.0401	16.7103	12.1971	1.13977	0.862734	1.32111	0.186464	0.394995
GOLGA6L10	0	6.92067	2.78343	3.58396	0	4.0095	1.63625	-0.341677	2.38403	-0.143319	0.886038	NA
DNM1P43	0	0	0	8.74119	0	4.88954	0.528661	2.42614	3.98268	0.609172	0.542411	NA
ADAMTS7P1	0	0	0.865108	0.742612	4.16672	1.24618	1.06837	2.27437	2.89441	0.78578	0.431996	NA
MIR4311	0	0	0	0	0	0	0	NA	NA	NA	NA	NA
LOC105370867	0	0	0	0	0	0	0	NA	NA	NA	NA	NA
MEGF11	55.6913	82.2547	48.7126	38.6887	31.7943	38.6919	85.5471	-0.768546	0.403913	-1.90275	0.0570731	0.180387
RNU1-119P	0	0	0	0	0	0	0	NA	NA	NA	NA	NA
LOC105370798	0	0	15.2326	0	0	0	0.131648	-1.21763	4.08047	-0.298405	0.765394	NA
SORD2P	16.5385	10.2446	13.9059	25.2001	16.7441	33.3856	9.88523	0.881388	0.938954	0.938691	0.34789	0.582248
TRIM69	22.6911	4.09959	24.7323	14.8612	32.7582	21.376	6.41511	0.393842	1.18411	0.332606	0.739431	0.871171
LOC100419583	3.20923	0	10.4938	12.611	7.58133	18.1394	3.26398	1.40383	1.68713	0.83208	0.405364	0.636626
MIR10393	0	0	0	0	0	0	0	NA	NA	NA	NA	NA
B2M	3668.27	2173.1	2371.64	2123.75	1745.76	1665.54	795.199	-0.568279	0.288945	-1.96674	0.0492137	0.162533
PATL2	0	0	0	0	1.84067	6.60609	0.727433	2.85953	3.91584	0.730246	0.46524	NA
LOC107987422	40.255	10.9093	6.58143	22.5981	0	28.4415	2.17603	-0.162973	2.01852	-0.0807387	0.93565	NA
CYFIP1	400.278	252.61	469.583	500.11	569.817	478.964	482.304	0.462113	0.301565	1.53238	0.125428	0.307122
GOLGA8IP	0	0	0	0	0	0	0	NA	NA	NA	NA	NA
RN7SL495P	0	0	0	15.6137	0	0	0.113007	0.705921	4.08047	0.173	0.862652	NA
LOC101927846	0	0	0	0	0	0	0	NA	NA	NA	NA	NA
LOC100419579	0	26.1743	7.8953	33.8868	0	11.3731	1.32276	0.456605	2.63455	0.173314	0.862405	NA
HERC2P2	161.674	197.606	259.005	280.807	352.027	391.493	304.744	0.723557	0.309498	2.33784	0.0193956	0.0843987
HERC2P7	3.73576	0	7.32927	2.09716	0	0	0.709258	-1.90651	3.63324	-0.524741	0.599763	NA
LOC112268161	0	0	0	0	0	0	0	NA	NA	NA	NA	NA
GOLGA6L22	0	0	0	0	0	0	0	NA	NA	NA	NA	NA
LOC100631266	0	0	0	0	0	0	0	NA	NA	NA	NA	NA
GOLGA8EP	3.75314	4.06847	0	0	2.95541	0	1.73413	-1.39433	2.58219	-0.539981	0.58921	NA
SPATA31E3P	0	0	0	1.85672	0	0	0.226015	1.30937	4.06054	0.322462	0.747102	NA
LOC441711	0	0	0	0	0	0	0	NA	NA	NA	NA	NA
LOC102724737	0	0	0	0	0	0	0	NA	NA	NA	NA	NA
LOC107987218	0	0	0	0	0	0	0	NA	NA	NA	NA	NA
FAM30C	0	0	0	0	0	0	0	NA	NA	NA	NA	NA
OR4H6P	0	0	0	0	0	0	0	NA	NA	NA	NA	NA
LOC107987217	0	0	4.38762	0	0	0	0.131648	-1.21763	4.08047	-0.298405	0.765394	NA
LINC02203	0	0	0	0	0	0	0	NA	NA	NA	NA	NA
OR11J6P	0	0	0	0	0	0	0	NA	NA	NA	NA	NA
OR11J2P	0	0	4.55691	0	0	0	0.131648	-1.21763	4.08047	-0.298405	0.765394	NA
MIR5701-2	0	0	0	0	0	0	0	NA	NA	NA	NA	NA
NF1P9	0	0	0	0	0	0	0	NA	NA	NA	NA	NA
LOC105369227	0	0	0	0	0	0	0	NA	NA	NA	NA	NA
LOC107984135	0	0	0	2.3843	0	0	0.113007	0.705921	4.08047	0.173	0.862652	NA
VN1R60P	0	0	0	0	0	0	0	NA	NA	NA	NA	NA
RNU6-631P	0	0	0	0	0	0	0	NA	NA	NA	NA	NA
MIR3118-3	0	0	0	0	0	0	0	NA	NA	NA	NA	NA
POTEB3	0	0	0	0.531672	0	0	0.113007	0.705921	4.08047	0.173	0.862652	NA
GRAMD4P6	0	0	0	0	0	0	0	NA	NA	NA	NA	NA
CXADRP2	5.3299	2.88886	3.48562	2.99206	0	5.021	1.48942	-0.557693	2.29644	-0.242851	0.808121	NA
LONRF2P4	0	0	0	0	0	0	0	NA	NA	NA	NA	NA
RNU6-1235P	0	0	0	0	0	0	0	NA	NA	NA	NA	NA
LOC105379593	0	0	0	0	0	0	0	NA	NA	NA	NA	NA
LOC646214	0	0	0.523986	2.24896	1.26187	2.26439	1.58264	2.91161	2.47081	1.17841	0.238635	NA
LOC105370714	0	0	0	0	0	0	0	NA	NA	NA	NA	NA
LOC105370715	0	0	0	0	0	0	0	NA	NA	NA	NA	NA
NBEAP4	0	0	0	0	0	0	0	NA	NA	NA	NA	NA
IGHV5-78	0	0	0	0	0	0	0	NA	NA	NA	NA	NA
MIR5195	0	0	0	0	0	0	0	NA	NA	NA	NA	NA
IGHVIII-76-1	0	0	0	0	0	0	0	NA	NA	NA	NA	NA
IGHV3-76	0	0	0	0	0	0	0	NA	NA	NA	NA	NA
IGHV3-75	0	0	0	0	0	0	0	NA	NA	NA	NA	NA
IGHVII-74-1	0	0	0	0	0	0	0	NA	NA	NA	NA	NA
IGHV3-74	0	0	0	0	0	0	0	NA	NA	NA	NA	NA
IGHV3-73	0	0	0	0	0	0	0	NA	NA	NA	NA	NA
IGHV3-72	0	0	0	0	0	0	0	NA	NA	NA	NA	NA
IGHV3-71	0	0	0	0	0	0	0	NA	NA	NA	NA	NA
IGHV2-70	0	0	0	0	0	17.3456	0.189638	0.705921	4.08047	0.173	0.862652	NA
IGHV1-69D	0	0	0	0	0	0	0	NA	NA	NA	NA	NA
IGHV1-69-2	0	0	0	0	0	0	0	NA	NA	NA	NA	NA
IGHV3-69-1	0	0	0	0	0	0	0	NA	NA	NA	NA	NA
IGHV2-70D	0	0	0	0	0	0	0	NA	NA	NA	NA	NA
IGHV1-69	0	0	0	0	0	0	0	NA	NA	NA	NA	NA
IGHV1-68	0	0	0	0	0	0	0	NA	NA	NA	NA	NA
IGHVIII-67-4	0	0	0	0	0	0	0	NA	NA	NA	NA	NA
IGHVIII-67-3	0	0	0	0	0	0	0	NA	NA	NA	NA	NA
IGHVIII-67-2	0	0	0	0	0	0	0	NA	NA	NA	NA	NA
IGHVII-67-1	0	0	0	0	0	0	0	NA	NA	NA	NA	NA
SLC20A1P1	0	0	0	0	0	0	0	NA	NA	NA	NA	NA
IGHV1-67	0	0	0	0	0	0	0	NA	NA	NA	NA	NA
IGHV3-66	0	0	0	0	0	0	0	NA	NA	NA	NA	NA
IGHVII-65-1	0	0	0	0	0	0	0	NA	NA	NA	NA	NA
IGHV3-65	0	0	0	0	0	0	0	NA	NA	NA	NA	NA
LOC102724977	0	0	0	0	0	0	0	NA	NA	NA	NA	NA
IGHV3-64	0	0	0	0	0	0	0	NA	NA	NA	NA	NA
GOLGA4P3	0	0	0	0	0	0	0	NA	NA	NA	NA	NA
IGHV3-63	0	0	0	0	0	0	0	NA	NA	NA	NA	NA
IGHVII-62-1	0	0	0	0	0	0	0	NA	NA	NA	NA	NA
IGHV3-62	0	0	0	0	0	0	0	NA	NA	NA	NA	NA
IGHV4-61	0	0	0	0	0	0	0	NA	NA	NA	NA	NA
IGHVII-60-1	0	0	0	0	0	0	0	NA	NA	NA	NA	NA
RNA5SP389	0	0	0	0	0	0	0	NA	NA	NA	NA	NA
IGHV3-60	0	0	0	0	0	0	0	NA	NA	NA	NA	NA
IGHV4-59	0	0	0	0	0	0	0	NA	NA	NA	NA	NA
IGHV1-58	0	0	0	0	0	0	0	NA	NA	NA	NA	NA
IGHV3-57	0	0	0	0	0	0	0	NA	NA	NA	NA	NA
IGHV7-56	0	0	0	0	0	0	0	NA	NA	NA	NA	NA
IGHV4-55	0	0	0	0	0	0	0	NA	NA	NA	NA	NA
IGHV3-54	0	0	0	0	0	0	0	NA	NA	NA	NA	NA
IGHVII-53-1	0	0	0	0	0	0	0	NA	NA	NA	NA	NA
IGHV3-53	0	0	0	0	0	0	0	NA	NA	NA	NA	NA
IGHV3-52	0	0	0	0	0	0	0	NA	NA	NA	NA	NA
IGHVII-51-2	0	0	0	0	0	0	0	NA	NA	NA	NA	NA
IGHV8-51-1	0	0	0	0	0	0	0	NA	NA	NA	NA	NA
IGHV5-51	0	0	0	0	0	0	0	NA	NA	NA	NA	NA
IGHV3-50	0	0	0	0	0	0	0	NA	NA	NA	NA	NA
IGHVII-49-1	0	0	0	0	0	0	0	NA	NA	NA	NA	NA
IGHV3-49	0	0	0	0	0	0	0	NA	NA	NA	NA	NA
IGHV3-48	0	0	0	0	0	0	0	NA	NA	NA	NA	NA
IGHVIII-47-1	0	0	0	0	0	0	0	NA	NA	NA	NA	NA
IGHV3-47	0	0	0	0	0	0	0	NA	NA	NA	NA	NA
IGHVII-46-1	0	0	0	0	0	0	0	NA	NA	NA	NA	NA
IGHV1-46	0	0	0	0	0	0	0	NA	NA	NA	NA	NA
IGHV1-45	0	0	0	0	0	0	0	NA	NA	NA	NA	NA
IGHVII-44-2	0	0	0	0	0	0	0	NA	NA	NA	NA	NA
IGHVIV-44-1	0	0	0	0	0	0	0	NA	NA	NA	NA	NA
LINC00221	0	0	0	0	0	0	0	NA	NA	NA	NA	NA
IGHVIII-44	0	0	0	0	0	0	0	NA	NA	NA	NA	NA
IGHVII-43-1	0	0	0	0	0	0	0	NA	NA	NA	NA	NA
IGHV3-43	0	0	0	0	0	0	0	NA	NA	NA	NA	NA
IGHV3-42	0	0	0	0	0	0	0	NA	NA	NA	NA	NA
HOMER2P1	0	0	0	0	0	0	0	NA	NA	NA	NA	NA
IGHV3-41	0	0	0	0	0	0	0	NA	NA	NA	NA	NA
IGHVII-40-1	0	0	0	0	0	0	0	NA	NA	NA	NA	NA
IGHV7-40	0	0	0	0	0	0	0	NA	NA	NA	NA	NA
IGHV4-39	0	0	0	0	0	0	0	NA	NA	NA	NA	NA
IGHVIII-38-1	0	0	0	0	0	0	0	NA	NA	NA	NA	NA
IGHV3-38	0	0	0	0	0	0	0	NA	NA	NA	NA	NA
IGHV3-37	0	0	0	0	0	0	0	NA	NA	NA	NA	NA
IGHV3-36	0	0	0	0	0	0	0	NA	NA	NA	NA	NA
IGHV3-35	0	0	0	0	0	0	0	NA	NA	NA	NA	NA
IGHV7-34-1	0	0	0	0	0	0	0	NA	NA	NA	NA	NA
IGHV4-34	0	0	0	0	0	0	0	NA	NA	NA	NA	NA
IGHV3-33-2	0	0	0	0	0	0	0	NA	NA	NA	NA	NA
IGHVII-33-1	0	0	0	0	0	0	0	NA	NA	NA	NA	NA
IGHV3-33	0	0	0	20.9656	0	0	0.226015	1.30937	4.06054	0.322462	0.747102	NA
GOLGA4P1	0	0	0	14.3986	30.2958	0	0.701569	2.82997	3.93459	0.719255	0.471984	NA
IGHV3-32	0	0	0	9.77658	0	0	0.113007	0.705921	4.08047	0.173	0.862652	NA
IGHVII-30-21	0	0	0	0	0	0	0	NA	NA	NA	NA	NA
IGHV4-30-2	0	0	0	0	0	0	0	NA	NA	NA	NA	NA
IGHV3-30-2	0	0	0	0	0	0	0	NA	NA	NA	NA	NA
IGHVII-30-1	0	0	0	0	0	0	0	NA	NA	NA	NA	NA
IGHV3-30	0	0	0	0	0	0	0	NA	NA	NA	NA	NA
GOLGA4P2	0	0	0	0	0	0	0	NA	NA	NA	NA	NA
IGHV3-29	0	0	0	0	0	0	0	NA	NA	NA	NA	NA
IGHVII-28-1	0	0	0	0	0	0	0	NA	NA	NA	NA	NA
IGHV4-28	0	0	0	0	0	0	0	NA	NA	NA	NA	NA
IGHV7-27	0	0	0	0	0	0	0	NA	NA	NA	NA	NA
IGHVII-26-2	0	0	0	0	0	0	0	NA	NA	NA	NA	NA
IGHVIII-26-1	0	0	0	0	0	0	0	NA	NA	NA	NA	NA
IGHV2-26	0	0	0	0	0	0	0	NA	NA	NA	NA	NA
IGHVIII-25-1	0	0	0	0	0	0	0	NA	NA	NA	NA	NA
IGHV3-25	0	0	0	0	0	0	0	NA	NA	NA	NA	NA
LINC00226	0	0	0	0	0	0	0	NA	NA	NA	NA	NA
HOMER2P2	0	0	0	0	0	0	0	NA	NA	NA	NA	NA
IGHV1-24	0	0	0	0	0	0	0	NA	NA	NA	NA	NA
IGHV3-23	0	0	0	0	0	0	0	NA	NA	NA	NA	NA
IGHVIII-22-2	0	0	0	0	0	0	0	NA	NA	NA	NA	NA
IGHVII-22-1	0	0	0	0	0	0	0	NA	NA	NA	NA	NA
IGHV3-22	0	0	0	0	0	0	0	NA	NA	NA	NA	NA
IGHV3-21	0	0	0	0	0	0	0	NA	NA	NA	NA	NA
IGHVII-20-1	0	0	0	0	0	0	0	NA	NA	NA	NA	NA
IGHV3-20	0	0	0	0	0	0	0	NA	NA	NA	NA	NA
LOC105370700	0	0	0	0	0	0	0	NA	NA	NA	NA	NA
IGHV3-19	0	0	0	0	0	0	0	NA	NA	NA	NA	NA
IGHV1-18	0	0	0	0	0	0	0	NA	NA	NA	NA	NA
SLC20A1P2	0	0	0	0	0	0	0	NA	NA	NA	NA	NA
IGHV1-17	0	0	0	0	0	0	0	NA	NA	NA	NA	NA
IGHVIII-16-1	0	0	0	0	0	0	0	NA	NA	NA	NA	NA
IGHV3-16	0	0	0	0	0	0	0	NA	NA	NA	NA	NA
IGHVII-15-1	0	0	0	0	0	0	0	NA	NA	NA	NA	NA
IGHV3-15	0	0	0	0	0	0	0	NA	NA	NA	NA	NA
IGHV1-14	0	0	0	0	0	0	0	NA	NA	NA	NA	NA
IGHVIII-13-1	0	0	0	0	0	0	0	NA	NA	NA	NA	NA
IGHV3-13	0	0	0	0	0	0	0	NA	NA	NA	NA	NA
IGHV1-12	0	0	0	0	0	0	0	NA	NA	NA	NA	NA
IGHVIII-11-1	0	0	0	0	0	0	0	NA	NA	NA	NA	NA
IGHV3-11	0	0	0	0	0	0	0	NA	NA	NA	NA	NA
IGHV5-10-1	0	0	0	0	0	0	0	NA	NA	NA	NA	NA
IGHV3-64D	0	0	0	0	0	0	0	NA	NA	NA	NA	NA
IGHV3-7	0	0	0	0	0	0	0	NA	NA	NA	NA	NA
IGHV3-6	0	0	0	0	0	0	0	NA	NA	NA	NA	NA
IGHVIII-5-2	0	0	0	0	0	0	0	NA	NA	NA	NA	NA
IGHVIII-5-1	0	0	0	0	0	0	0	NA	NA	NA	NA	NA
IGHV2-5	0	0	0	0	0	0	0	NA	NA	NA	NA	NA
IGHV7-4-1	0	0	0	0	0	0	0	NA	NA	NA	NA	NA
IGHV4-4	0	0	0	0	0	0	0	NA	NA	NA	NA	NA
LOC107984634	0	0	0	0	0	0	0	NA	NA	NA	NA	NA
IGHV1-3	0	0	0	0	0	0	0	NA	NA	NA	NA	NA
IGHVIII-2-1	0	0	0	0	0	0	0	NA	NA	NA	NA	NA
IGHV1-2	0	0	0	0	0	0	0	NA	NA	NA	NA	NA
RPS8P1	0	0	0	0	0	0	0	NA	NA	NA	NA	NA
ADAM6	0	0	0	0	0	0	0	NA	NA	NA	NA	NA
IGHVII-1-1	0	0	0	0	0	0	0	NA	NA	NA	NA	NA
IGHV6-1	0	0	0	0	0	0	0	NA	NA	NA	NA	NA
IGHD1-1	0	0	0	0	0	0	0	NA	NA	NA	NA	NA
FAM30A	0	0	0	0	0	0	0	NA	NA	NA	NA	NA
IGHD2-2	0	0	0	0	0	0	0	NA	NA	NA	NA	NA
IGHD3-3	0	0	0	0	0	0	0	NA	NA	NA	NA	NA
IGHD4-4	0	0	0	0	0	0	0	NA	NA	NA	NA	NA
IGHD5-5	0	0	0	0	0	0	0	NA	NA	NA	NA	NA
IGHD6-6	0	0	0	0	0	0	0	NA	NA	NA	NA	NA
IGHD1-7	0	0	0	0	0	0	0	NA	NA	NA	NA	NA
IGHD2-8	0	0	0	0	0	0	0	NA	NA	NA	NA	NA
IGHD3-9	0	0	0	0	0	0	0	NA	NA	NA	NA	NA
IGHD3-10	0	0	0	0	0	0	0	NA	NA	NA	NA	NA
IGHD4-11	0	0	0	0	0	0	0	NA	NA	NA	NA	NA
IGHD5-12	0	0	0	0	0	0	0	NA	NA	NA	NA	NA
IGHD6-13	0	0	0	0	0	0	0	NA	NA	NA	NA	NA
IGHD1-14	0	0	0	0	0	0	0	NA	NA	NA	NA	NA
IGHD2-15	0	0	0	0	0	0	0	NA	NA	NA	NA	NA
IGHD3-16	0	0	0	0	0	0	0	NA	NA	NA	NA	NA
IGHD4-17	0	0	0	0	0	0	0	NA	NA	NA	NA	NA
IGHD5-18	0	0	0	0	0	0	0	NA	NA	NA	NA	NA
IGHD6-19	0	0	0	0	0	0	0	NA	NA	NA	NA	NA
IGHD1-20	0	0	0	0	0	0	0	NA	NA	NA	NA	NA
IGHD2-21	0	0	0	0	0	0	0	NA	NA	NA	NA	NA
IGHD3-22	0	0	0	0	0	0	0	NA	NA	NA	NA	NA
IGHD4-23	0	0	0	0	0	0	0	NA	NA	NA	NA	NA
IGHD5-24	0	0	0	0	0	0	0	NA	NA	NA	NA	NA
IGHD6-25	0	0	0	0	0	0	0	NA	NA	NA	NA	NA
IGHD1-26	0	0	0	0	0	0	0	NA	NA	NA	NA	NA
IGHJ1P	0	0	0	0	0	0	0	NA	NA	NA	NA	NA
IGHD7-27	0	0	0	0	0	0	0	NA	NA	NA	NA	NA
IGHJ1	0	0	0	0	0	0	0	NA	NA	NA	NA	NA
IGHJ2	0	0	0	0	0	0	0	NA	NA	NA	NA	NA
IGHJ2P	0	0	0	0	0	0	0	NA	NA	NA	NA	NA
IGHJ3	0	0	0	0	0	0	0	NA	NA	NA	NA	NA
IGHJ4	0	0	0	0	0	0	0	NA	NA	NA	NA	NA
IGHJ5	0	0	0	0	0	0	0	NA	NA	NA	NA	NA
IGHJ3P	0	0	0	0	0	0	0	NA	NA	NA	NA	NA
IGHJ6	0	0	0	0	0	0	0	NA	NA	NA	NA	NA
MIR4537	0	0	0	0	0	0	0	NA	NA	NA	NA	NA
MIR4538	0	0	0	0	0	0	0	NA	NA	NA	NA	NA
MIR4507	0	0	0	0	0	0	0	NA	NA	NA	NA	NA
MIR4539	0	0	0	0	0	0	0	NA	NA	NA	NA	NA
IGHM	0	0	0	0	0	0	0	NA	NA	NA	NA	NA
IGHD	0	0	0	0	0	0	0	NA	NA	NA	NA	NA
ATP6V1G1P1	0	0	0	0	0	0	0	NA	NA	NA	NA	NA
IGHG3	0	0	0	0	0	0	0	NA	NA	NA	NA	NA
LOC105378184	0	0	0	0	0	0	0	NA	NA	NA	NA	NA
IGHG1	0	0	0	0	0	0	0	NA	NA	NA	NA	NA
LOC107987211	0	0	0	0	0	0	0	NA	NA	NA	NA	NA
IGHEP1	0	0	0	0	0	0	0	NA	NA	NA	NA	NA
IGHA1	0	0	0	0	0	0	0	NA	NA	NA	NA	NA
LOC105378185	0	0	0	0	0	0	0	NA	NA	NA	NA	NA
ELK2AP	0	0	0	0	0	0	0	NA	NA	NA	NA	NA
IGHGP	0	0	0	0	0	0	0	NA	NA	NA	NA	NA
LOC105378187	0	0	0	0	0	0	0	NA	NA	NA	NA	NA
LOC112268138	0	0	0	0	0	0	0	NA	NA	NA	NA	NA
IGHG2	0	0	0	0	0	0	0	NA	NA	NA	NA	NA
MIR8071-2	0	0	0	0	0	0	0	NA	NA	NA	NA	NA
IGHG4	0	0	0	0	0	0	0	NA	NA	NA	NA	NA
MIR8071-1	0	0	0	0	0	0	0	NA	NA	NA	NA	NA
IGHE	0	0	0	0	0	0	0	NA	NA	NA	NA	NA
IGHA2	0	0	0	0	0	0	0	NA	NA	NA	NA	NA
IGH	0	0	0	0	0	0	0	NA	NA	NA	NA	NA
LOC107987414	0	0	5.28937	13.6212	0	15.2386	0.849947	1.89695	3.37766	0.561616	0.574377	NA
LOC105370698	0	0	0	0	0	0	0	NA	NA	NA	NA	NA
ELK2BP	0	0	0	0	0	0	0	NA	NA	NA	NA	NA
ATP5MC1P1	0	0	0	0	0	0	0	NA	NA	NA	NA	NA
LOC105370697	0	0	0	6.66545	0	0	0.339022	1.81952	4.02161	0.452436	0.650955	NA
TMEM179	0	0	0	0	0	0	0	NA	NA	NA	NA	NA
C14orf180	0	0	0	0	0	0	0	NA	NA	NA	NA	NA
CEND1P1	0	0	0	0	0	0	0	NA	NA	NA	NA	NA
SERPINA1	5.53697	4.00145	0	0	0	0	1.04035	-3.63457	3.38371	-1.07414	0.282761	NA
SERPINA2	0	0	0	3.2517	0	0	0.113007	0.705921	4.08047	0.173	0.862652	NA
SERPINA6	0	0	0	0	0	0	0	NA	NA	NA	NA	NA
SERPINA10	0	0	0	0	0	0	0	NA	NA	NA	NA	NA
PPP4R4	0	0	0.900153	0	0	0	0.131648	-1.21763	4.08047	-0.298405	0.765394	NA
LOC105370634	0	0	0	0	0	0	0	NA	NA	NA	NA	NA
IFI27L2	0	0	0	0	0	0	0	NA	NA	NA	NA	NA
IFI27	49.5001	44.7158	0	78.7327	0	15.5437	4.59933	0.0494372	1.71136	0.0288876	0.976954	0.990283
IFI27L1	168.313	150.996	176.495	237.844	235.369	131.22	76.3226	0.288965	0.422882	0.683324	0.494402	0.711908
DDX24	0	0	0	0	0	0	0	NA	NA	NA	NA	NA
OTUB2	0	0	0	0	0	0	0	NA	NA	NA	NA	NA
CCDC197	0	0	0	0	0	0	0	NA	NA	NA	NA	NA
LOC107984663	0	0	0	0	0	0	0	NA	NA	NA	NA	NA
MIR4506	0	0	0	0	0	0	0	NA	NA	NA	NA	NA
ASB2	0	0	0	0	0	0	0	NA	NA	NA	NA	NA
FAM181A	0	0	0	0	0	0	0	NA	NA	NA	NA	NA
FAM181A-AS1	0	0	0	0	0	0	0	NA	NA	NA	NA	NA
LOC105370631	0	0	0	0	0	0	0	NA	NA	NA	NA	NA
PRIMA1	0	0	0	0	0	0	0	NA	NA	NA	NA	NA
RNU6-1258P	0	0	0	0	0	0	0	NA	NA	NA	NA	NA
COX8C	0	0	0	0	0	0	0	NA	NA	NA	NA	NA
UNC79	4.10063	1.33355	3.75438	5.98515	5.48937	10.8163	15.4537	1.25625	0.815044	1.54133	0.123237	0.303916
RPL36AP4	0	0	0	0	0	0	0	NA	NA	NA	NA	NA
BTBD7	0	0	0	0	0	0	0	NA	NA	NA	NA	NA
RPL18AP1	0	0	0	0	0	0	0	NA	NA	NA	NA	NA
UBR7	0	0	0	0	0	0	0	NA	NA	NA	NA	NA
GON7	0	0	0	0	0	0	0	NA	NA	NA	NA	NA
TMEM251	0	0	0	0	0	0	0	NA	NA	NA	NA	NA
MOAP1	0	0	0	0	0	0	0	NA	NA	NA	NA	NA
CYB5AP3	0	0	0	0	0	0	0	NA	NA	NA	NA	NA
ITPK1-AS1	0	0	0	0	0	0	0	NA	NA	NA	NA	NA
ITPK1	0	0	0	1.14273	0	0	0.226015	1.30937	4.06054	0.322462	0.747102	NA
CHGA	0	0	0	3.36633	0	0	0.226015	1.30937	4.06054	0.322462	0.747102	NA
LINC02287	0	0	0	0	0	0	0	NA	NA	NA	NA	NA
LINC02833	0	0	0	0	0	0	0	NA	NA	NA	NA	NA
TC2N	0	1.34988	0	0	0	0	0.218219	-1.21763	4.08047	-0.298405	0.765394	NA
LOC100128939	0	0	0	0	0	0	0	NA	NA	NA	NA	NA
NANOGP7	0	0	0	0	0	0	0	NA	NA	NA	NA	NA
POLR3GP1	0	0	0	0	0	0	0	NA	NA	NA	NA	NA
CATSPERB	0	0	0	0	0	5.03627	0.568915	2.49612	3.97913	0.627302	0.530461	NA
LOC101928957	9.50334	2.57545	0	4.00119	0	31.334	4.0174	1.56759	1.85452	0.845283	0.397953	0.630191
LINC00552	0	0	0	7.17695	0	0	0.565037	2.54034	3.97697	0.638762	0.522978	NA
LOC105377805	0	0	0	0	0.926247	0	0.158518	0.705921	4.08047	0.173	0.862652	NA
GRK1	1.36025	4.4236	0.889566	4.58164	3.21338	2.56282	2.52049	0.682612	1.75738	0.388425	0.697701	NA
TUBGCP3	722.408	613.585	767.013	718.522	761.604	834.261	523.152	0.136536	0.259997	0.525142	0.599485	0.785401
LOC105370372	0	0	0	0	0	0	0	NA	NA	NA	NA	NA
SPACA7	0	0	0	0	0	0	0	NA	NA	NA	NA	NA
LOC105370373	0	0	0	0	0	0	0	NA	NA	NA	NA	NA
LINC01044	0	0	0	0	0	0	0	NA	NA	NA	NA	NA
LINC01043	0	0	0	0	0	0	0	NA	NA	NA	NA	NA
LOC107984555	0	0	0	0	0	0	0	NA	NA	NA	NA	NA
LOC101928730	0	0	0	0	0	0	0	NA	NA	NA	NA	NA
LINC01070	0	0	0	0	0	0	0	NA	NA	NA	NA	NA
LOC105370370	3.45344	0	0	0	0	0	0.402611	-2.26137	4.02731	-0.561508	0.574451	NA
ATP8A2	100.087	257.499	152.291	204.144	128.729	286.631	340.728	0.281435	0.390696	0.720341	0.471315	0.694077
RNU6-76P	0	0	0	0	0	0	0	NA	NA	NA	NA	NA
RNU6-55P	0	0	0	0	0	0	0	NA	NA	NA	NA	NA
RHOT1P3	0	0	0	0	0	0	0	NA	NA	NA	NA	NA
ANKRD20A9P	0	0	0	0	0	0	0	NA	NA	NA	NA	NA
LINC00328-2P	0	0	0	0	0	0	0	NA	NA	NA	NA	NA
SNX18P26	0	0	0	0	0	0	0	NA	NA	NA	NA	NA
CYP4F34P	0	0	0	0	0	0	0	NA	NA	NA	NA	NA
LINC00417	0	0	0	0	0	0	0	NA	NA	NA	NA	NA
ZNF965P	0	0	0	0	0	0	0	NA	NA	NA	NA	NA
CNN2P12	0	0	0	0	0	0	0	NA	NA	NA	NA	NA
GXYLT1P1	0	0	0	0	0	0	0	NA	NA	NA	NA	NA
BCYRN1P3	0	0	0	0	0	0	0	NA	NA	NA	NA	NA
PIWIL1	0	0	0	0.895231	1.25576	0	0.271525	1.48366	4.04958	0.366373	0.714087	NA
LOC101927786	0	0	0	0	0	0	0	NA	NA	NA	NA	NA
LINC02825	0	0	0	0	0	0	0	NA	NA	NA	NA	NA
LOC107984448	0	0	0	0	0	0	0	NA	NA	NA	NA	NA
LOC101927531	0	0	0	0	0	0	0	NA	NA	NA	NA	NA
LOC105379613	0	0	0	0	0	0	0	NA	NA	NA	NA	NA
CCDC92	0	11.4147	4.59088	6.89645	19.3476	9.91968	5.98404	1.18807	1.3317	0.892146	0.372315	0.607768
DNAH10	0	0	0	2.14225	1.71714	1.54068	1.99404	4.33433	2.38691	1.81588	0.0693893	NA
ANO4	68.6011	40.8278	53.66	151.023	40.2502	105.174	68.7724	0.865038	0.519243	1.66596	0.0957214	0.255181
RNU6-768P	0	0	0	0	0	0	0	NA	NA	NA	NA	NA
SLC5A8	0	0	1.03901	0.891886	0	0	0.244656	-0.255852	4.08047	-0.0627016	0.950004	NA
RPS6P19	0	0	0	0	0	0	0	NA	NA	NA	NA	NA
METTL15P2	0	0	0	0	0	0	0	NA	NA	NA	NA	NA
RPS6P22	0	0	0	0	0	0	0	NA	NA	NA	NA	NA
LOC107987421	0	0	0	29.963	252.179	0	1.06412	3.42517	3.37914	1.01362	0.310763	NA
GIHCG	7865.89	5940.99	4071.13	2723.89	2812.96	2192.31	443.012	-1.20723	0.312842	-3.85892	0.000113889	0.00181265
ATP23	5.81968	8.41152	6.34319	3.26701	18.3309	5.48239	4.94519	0.393345	1.32356	0.297188	0.766323	0.887372
LOC100533641	0	0	0	0	0	0	0	NA	NA	NA	NA	NA
RN7SKP65	0	0	0	0	0	0	0	NA	NA	NA	NA	NA
ST13P8	0	0	0	0	0	0	0	NA	NA	NA	NA	NA
LINC02403	0	0	0	0	0	0	0	NA	NA	NA	NA	NA
LOC105369784	0	0	0	0	0	0	0	NA	NA	NA	NA	NA
FLJ13224	0	0	0	0	0	0	0	NA	NA	NA	NA	NA
SINHCAF	47.3588	38.5034	36.1333	35.448	32.6312	18.5892	21.2869	-0.480023	0.666812	-0.719878	0.4716	0.694288
LOC100419525	0	0	0	0	0	0	0	NA	NA	NA	NA	NA
MREGP1	0	0	0	0	0	0	0	NA	NA	NA	NA	NA
RPL13AP22	0	0	0	0	0	0	0	NA	NA	NA	NA	NA
MTCYBP26	0	0	0	0	0	0	0	NA	NA	NA	NA	NA
MTND6P26	0	0	0	0	0	0	0	NA	NA	NA	NA	NA
MTND5P43	0	0	0	0	0	0	0	NA	NA	NA	NA	NA
LOC107987168	0	0	0	0	0	0	0	NA	NA	NA	NA	NA
LOC101060058	0	0	0	0	0	0	0	NA	NA	NA	NA	NA
OVOS2	2.3028	14.9777	10.5418	14.22	27.2001	30.3707	17.4159	1.36048	0.819938	1.65925	0.0970663	0.257739
PRB2	0	0	0	0	0	0	0	NA	NA	NA	NA	NA
TAS2R18P	0	0	0	0	0	0	0	NA	NA	NA	NA	NA
TAS2R43	0	0	0	0	0	0	0	NA	NA	NA	NA	NA
TAS2R64P	0	0	0	0	0	0	0	NA	NA	NA	NA	NA
LOC574538	0	0	0	0	0	0	0	NA	NA	NA	NA	NA
LOC105369593	0	0	0	0	0	0	0	NA	NA	NA	NA	NA
IQSEC3	4.34383	24.7212	9.23243	32.9199	26.5093	35.8056	24.753	1.33206	0.714926	1.86321	0.0624321	0.191768
FAM138D	0	19.038	0	0	0	0	0.654656	-2.95877	3.98167	-0.743098	0.457422	NA
LOC107987170	0	0	0	0	0	0	0	NA	NA	NA	NA	NA
WASH8P	0	0	0	0	0	0	0	NA	NA	NA	NA	NA
DDX11L8	0	0	0	0	0	0	0	NA	NA	NA	NA	NA
LINC02697	0	0	0	0	0	0	0	NA	NA	NA	NA	NA
LOC338694	0	0	0	0	0	0	0	NA	NA	NA	NA	NA
LOC105369366	0	0	0	0	0	0	0	NA	NA	NA	NA	NA
LOC107987426	0	0	0	0	0	0	0	NA	NA	NA	NA	NA
OR5G3	0	0	0	0	0	0	0	NA	NA	NA	NA	NA
OR5G5P	0	0	0	0	0	0	0	NA	NA	NA	NA	NA
OR5G4P	0	0	0	0	0	0	0	NA	NA	NA	NA	NA
OR5G1P	0	0	0	0	0	0	0	NA	NA	NA	NA	NA
OR9G2P	0	0	0	0	0	0	0	NA	NA	NA	NA	NA
MIR6128	0	0	0	0	0	0	0	NA	NA	NA	NA	NA
OR9G4	0	0	0	0	0	0	0	NA	NA	NA	NA	NA
OR9G3P	0	0	0	0	5.67909	0	0.158518	0.705921	4.08047	0.173	0.862652	NA
OR9G9	0	0	0	8.06195	0	13.5288	0.302646	1.6027	4.03984	0.396724	0.691571	NA
OR9G1	0	0	2.39059	1.02605	0	12.0527	1.70377	2.26567	2.69314	0.841276	0.400193	NA
OR8U9	0	0	0	0	0	0	0	NA	NA	NA	NA	NA
OR8U8	0	0	0	0	0	0	0	NA	NA	NA	NA	NA
RPL5P29	0	0	0	0	0	0	0	NA	NA	NA	NA	NA
OR8J1	0	0	9.79735	0	0	4.70433	0.584583	-1.33806	4.0242	-0.332504	0.739508	NA
OR8K1	0	0	0	0	0	0	0	NA	NA	NA	NA	NA
OR8K2P	0	0	0	0	0	0	0	NA	NA	NA	NA	NA
FAM8A2P	0	0	0	0	0	0	0	NA	NA	NA	NA	NA
OR8K3	0	0	0	0	0	0	0	NA	NA	NA	NA	NA
OR8I1P	0	0	0	0	0	0	0	NA	NA	NA	NA	NA
OR8H1	0	0	0	0	0	0	0	NA	NA	NA	NA	NA
OR5T1	0	0	0	0	0	0	0	NA	NA	NA	NA	NA
OR5T3	0	0	0	0	0	0	0	NA	NA	NA	NA	NA
OR5T2	0	0	0	0	0	0	0	NA	NA	NA	NA	NA
OR8J2	0	0	0	0	0	0	0	NA	NA	NA	NA	NA
LOC642890	0	0	0	0	0	0	0	NA	NA	NA	NA	NA
NLRP10	0	0	0	0	0	0	0	NA	NA	NA	NA	NA
OR10A3	0	0	0	0	0	0	0	NA	NA	NA	NA	NA
OR10A6	0	0	0	0	0	0	0	NA	NA	NA	NA	NA
LOC107984307	0	0	0	0	0	0	0	NA	NA	NA	NA	NA
RNU6-943P	0	0	0	0	0	0	0	NA	NA	NA	NA	NA
LOC283299	0	0	0	0	0	0	0	NA	NA	NA	NA	NA
OR5E1P	0	0	0	4.73504	0	0	0.113007	0.705921	4.08047	0.173	0.862652	NA
OR5P3	0	0	0	0	0	0	0	NA	NA	NA	NA	NA
OR5P2	0	0	0	0	0	0	0	NA	NA	NA	NA	NA
RPL7AP55	0	0	0	0	0	0	0	NA	NA	NA	NA	NA
RNU1-91P	0	0	0	0	0	38.0964	0.189638	0.705921	4.08047	0.173	0.862652	NA
CARS1-AS1	0	0	0	5.55621	0	6.99293	1.02094	3.36454	3.38714	0.993328	0.32055	NA
CARS1	97.642	123.82	186.747	198.57	227.763	242.974	117.738	0.703466	0.380095	1.85076	0.0642034	0.19529
SNORA54	0	0	0	0	0	0	0	NA	NA	NA	NA	NA
NAP1L4	425.52	422.146	629.854	528.938	481.672	511.81	317.904	0.0402427	0.295885	0.136008	0.891815	0.950183
PHLDA2	0	0	0	0	0	0	0	NA	NA	NA	NA	NA
SLC22A18	39.9314	19.9784	84.3686	143.12	106.426	136	34.7229	1.38697	0.619064	2.24043	0.0250631	0.10066
SLC22A18AS	0	0	11.168	1.91732	0	3.21747	0.960887	-1.17886	3.25226	-0.362473	0.716999	NA
LOC107987413	0	0	0	0	0	0	0	NA	NA	NA	NA	NA
CDKN1C	0	0	0	0	0	0	0	NA	NA	NA	NA	NA
KCNQ1DN	0	0	0	0	0	0	0	NA	NA	NA	NA	NA
KCNQ1-AS1	0	0	0	0	0	0	0	NA	NA	NA	NA	NA
LOC107987412	0	0	0	0	0	0	0	NA	NA	NA	NA	NA
COX6CP18	0	0	0	0	0	0	0	NA	NA	NA	NA	NA
KCNQ1	0	2.79452	0	13.0246	4.05998	2.42852	1.74196	2.99916	2.44397	1.22717	0.21976	NA
DEAF1	206.36	144.413	327.989	761.056	571.829	484.769	192.386	1.41316	0.375665	3.76177	0.000168718	0.00242871
DRD4	0	0	0	0	3.71028	4.43869	0.348156	1.78878	4.02404	0.444523	0.656664	NA
SCT	0	0	0	0	0	0	0	NA	NA	NA	NA	NA
CDHR5	0	0	0	3.25599	0	0	0.339022	1.81952	4.02161	0.452436	0.650955	NA
IRF7	19.4591	3.51567	12.7257	58.2602	33.2	21.3865	9.22038	1.65983	1.05094	1.57937	0.114251	0.288781
PHRF1	1.18749	6.43631	10.0956	13.9991	8.41581	20.136	10.2171	1.2307	1.01323	1.21463	0.224508	0.443799
LOC143666	9.51878	0	4.15002	7.12479	0	5.97807	1.69852	-0.0568638	2.34309	-0.0242687	0.980638	NA
MIR210	0	0	0	0	0	0	0	NA	NA	NA	NA	NA
MIR210HG	40.0715	24.8219	52.4114	44.9901	38.316	21.5709	15.6263	-0.162383	0.777514	-0.208849	0.834566	0.923788
RASSF7	15.1604	9.86052	21.812	85.1066	26.2638	71.4089	15.2443	1.94141	0.854665	2.27154	0.023114	0.09501
LMNTD2-AS1	0	0	11.5109	19.762	0	16.5814	1.0946	1.51087	3.0643	0.493058	0.621972	NA
LMNTD2	0	6.36153	11.5135	4.9416	0	0	1.56535	-1.78276	2.65798	-0.670718	0.5024	NA
LRRC56	1.82345	0	9.53988	12.2836	0	0	2.61058	0.110251	2.25602	0.0488697	0.961023	NA
HRAS	0	0	0	0	0	0	0	NA	NA	NA	NA	NA
LOC101059906	0	0	0	0	0	0	0	NA	NA	NA	NA	NA
LOC105376507	0	0	0	0	0	0	0	NA	NA	NA	NA	NA
RNH1	0	0	0	10.7683	2.15784	2.58147	1.13921	3.53801	3.00335	1.17802	0.238788	NA
PTDSS2	3.60501	7.81579	33.0061	87.0215	73.8079	25.4706	25.7678	2.02248	0.810772	2.49451	0.0126131	0.0622535
DLG5-AS1	0	0	0	0	0	0	0	NA	NA	NA	NA	NA
RN7SL284P	0	0	0	0	0	0	0	NA	NA	NA	NA	NA
LOC101929347	0	0	0	0	0	0	0	NA	NA	NA	NA	NA
DLG5	5.79591	5.49751	0.947592	0.813417	0.570499	0.682499	3.97544	-2.53767	1.56666	-1.6198	0.105275	0.272688
IMPDH1P5	0	0	0	0	0	0	0	NA	NA	NA	NA	NA
RNU6-1266P	0	0	0	0	0	0	0	NA	NA	NA	NA	NA
MARCHF8	4.44376	1.20428	1.45305	9.97842	13.997	5.23276	6.57934	2.06401	1.2259	1.68367	0.092245	0.249306
LOC102724323	0	0	0	0	0	0	0	NA	NA	NA	NA	NA
ALOX5	0	0	0	0	0	0	0	NA	NA	NA	NA	NA
OR13A1	0	0	0	0	0	0	0	NA	NA	NA	NA	NA
OR6D1P	0	0	0	0	0	0	0	NA	NA	NA	NA	NA
CUBNP2	0	0	0	0	0	0	0	NA	NA	NA	NA	NA
LOC105378283	0	0	0	0	0	0	0	NA	NA	NA	NA	NA
RNU6-1207P	0	0	0	0	0	0	0	NA	NA	NA	NA	NA
LOC101929816	0	0	0	0	0	0	0	NA	NA	NA	NA	NA
PABPC1P8	0	0	0	0	0	0	0	NA	NA	NA	NA	NA
LOC101929373	0	0	0	0	0	0	0	NA	NA	NA	NA	NA
LOC105378267	0	0	0	0	0	0	0	NA	NA	NA	NA	NA
LOC107984164	0	0	0	0	0	0	0	NA	NA	NA	NA	NA
KSR1P1	0	0	0	0	0	0	0	NA	NA	NA	NA	NA
PTCHD3	0	0	0	0	0	0	0	NA	NA	NA	NA	NA
TRIAP1P1	0	0	0	0	0	0	0	NA	NA	NA	NA	NA
FAM210CP	0	0	0	0	0	0	0	NA	NA	NA	NA	NA
LINC02673	0	0	0	0	0	0	0	NA	NA	NA	NA	NA
RNU6-452P	0	0	0	0	0	0	0	NA	NA	NA	NA	NA
RNU6-666P	0	0	0	0	0	0	0	NA	NA	NA	NA	NA
LOC102724245	0	0	0	0	0	1.65482	0.189638	0.705921	4.08047	0.173	0.862652	NA
ODAD2P1	8.84088	19.1674	5.7817	18.8595	6.96176	8.32849	7.73488	0.0527467	1.08609	0.0485659	0.961265	0.984646
FYTTD1P1	0	0	0	0	0	0	0	NA	NA	NA	NA	NA
BAAT	0	4.05769	3.67192	5.25332	0	7.05249	2.15497	0.65725	2.14288	0.306713	0.759062	NA
LOC100421197	0	0	0	0	0	0	0	NA	NA	NA	NA	NA
ACNATP	0	0	0	0.702303	5.91082	1.17854	1.25375	3.65823	2.92028	1.2527	0.210316	NA
LOC105376182	0	0	0	0	0	0	0	NA	NA	NA	NA	NA
LOC105376183	0	0	0	0	0	0	0	NA	NA	NA	NA	NA
LOC100422500	0	0	0	0	0	0	0	NA	NA	NA	NA	NA
PLPPR1	4.8864	7.94543	6.39116	5.48619	1.9239	2.3016	2.38405	-0.952678	1.77583	-0.536468	0.591635	NA
GAPDHP26	0	0	0	0	0	0	0	NA	NA	NA	NA	NA
LOC100129340	0	0	0	0	0	0	0	NA	NA	NA	NA	NA
LOC389768	0	0	0	0	0	0	0	NA	NA	NA	NA	NA
RNU2-5P	0	0	0	0	0	0	0	NA	NA	NA	NA	NA
MAMDC2-AS1	12.6765	0	0	4.74415	0	27.8641	2.1574	1.37594	2.41473	0.569811	0.568806	NA
LOC105379611	0	0	2.98845	0	0	0	0.263297	-1.80011	4.06184	-0.443175	0.657639	NA
MAMDC2	216.175	55.1384	112.267	124.032	101.385	145.248	95.5215	-0.0505326	0.478672	-0.105568	0.915925	0.962779
APBA1	0	3.47464	1.39747	2.99898	5.04808	5.0326	3.38229	1.43895	1.64735	0.873495	0.382393	0.616736
LOC101929802	0	0	1.67672	1.4393	0	2.41529	0.434294	0.640927	4.03984	0.158652	0.873943	NA
RPL4P5	0	5.01093	0	0	0	0	0.218219	-1.21763	4.08047	-0.298405	0.765394	NA
LOC107987408	0	0	0	0	0	0	0	NA	NA	NA	NA	NA
LOC107986986	0	0	12.4053	9.12749	0	10.2113	2.35814	0.580093	2.27235	0.255283	0.798504	NA
ZNF251	0	3.55149	0	1.83918	1.28993	0	0.82097	-0.112524	3.43881	-0.0327218	0.973896	NA
LOC100996662	0	0	0	0	0	0	0	NA	NA	NA	NA	NA
PUF60	236.044	144.523	363.048	284.649	239.226	271.778	141.775	0.0905836	0.391075	0.231627	0.816828	0.915044
MIR937	0	0	0	0	0	0	0	NA	NA	NA	NA	NA
SCRIB	0	0	0	0	0	1.10749	0.189638	0.705921	4.08047	0.173	0.862652	NA
LOC105375800	0	0	0	0	0	0	0	NA	NA	NA	NA	NA
IQANK1	0	0	0	0	0	0	0	NA	NA	NA	NA	NA
MIR4664	0	0	0	0	0	0	0	NA	NA	NA	NA	NA
FAM83H	0	0	0	0	0	0	0	NA	NA	NA	NA	NA
MAPK15	2.67686	0	3.50119	7.51357	2.10789	0	1.18816	0.638764	2.72911	0.234056	0.814942	NA
LOC101928160	0	0	0	0	0	0	0	NA	NA	NA	NA	NA
CCDC166	0	0	0	0	0	0	0	NA	NA	NA	NA	NA
LINC02878	0	0	0	0	0	0	0	NA	NA	NA	NA	NA
ZNF707	0	0	0	0	0	0	0	NA	NA	NA	NA	NA
LOC105375799	0	0	0	2.15455	0	0	0.113007	0.705921	4.08047	0.173	0.862652	NA
ZNF623	0	3.23257	5.85049	20.9253	16.4374	22.4735	9.30498	2.65042	1.12057	2.36525	0.018018	0.0802632
GFUS	0	0	5.90121	20.2625	42.634	12.751	3.63849	3.45503	1.8801	1.83768	0.0661089	0.199146
PYCR3	0	0	0	0	0	0	0	NA	NA	NA	NA	NA
TIGD5	1.22205	0	0	0	0	0	0.201305	-1.21763	4.08047	-0.298405	0.765394	NA
EEF1D	4.03742	0	6.16085	15.8655	5.29878	7.60684	5.82903	1.45874	1.33407	1.09346	0.274194	0.504289
NAPRT	3.26648	3.54093	6.40857	11.0023	10.2888	0	2.12659	0.689404	2.01011	0.342968	0.731623	NA
MROH6	1.86234	0	1.21792	3.13641	2.93301	7.01762	1.74757	2.04734	2.23473	0.916148	0.359589	NA
LOC100310756	0	0	0	0	0	0	0	NA	NA	NA	NA	NA
GSDMD	0	0	0	0	0	0	0	NA	NA	NA	NA	NA
RN7SKP175	0	0	0	0	0	0	0	NA	NA	NA	NA	NA
ZC3H3	69.4682	23.0098	45.4303	147.324	141.316	123.613	57.3933	1.57742	0.497745	3.16913	0.00152896	0.0128209
LY6H	0	0	3.6548	0	4.40075	0	0.290166	-0.255852	4.08047	-0.0627016	0.950004	NA
LY6L	0	0	0	0	0	0	0	NA	NA	NA	NA	NA
LOC107984154	0	0	0	0	0	0	0	NA	NA	NA	NA	NA
LOC102725000	0	0	0	0	0	0	0	NA	NA	NA	NA	NA
LOC105379589	0	0	0	0	0	0	0	NA	NA	NA	NA	NA
LOC105375795	0	0	0	0	0	0	0	NA	NA	NA	NA	NA
LINC02904	0	0	0	0	0	8.76666	0.568915	2.49612	3.97913	0.627302	0.530461	NA
LY6E	0	6.31794	0	3.27183	0	0	0.331226	-0.255852	4.08047	-0.0627016	0.950004	NA
LY6E-DT	40.8411	26.5635	74.7852	73.3668	0	46.1689	6.45021	-0.252658	1.319	-0.191552	0.848093	0.930575
MIR1302-7	0	0	0	0	0	0	0	NA	NA	NA	NA	NA
HNRNPA1P38	0	0	0	0	0	0	0	NA	NA	NA	NA	NA
FP248	0	0	0	0	0	0	0	NA	NA	NA	NA	NA
MROH5	0	0	0	0	8.42097	0	0.79259	2.99763	3.95806	0.757348	0.448841	NA
PTP4A3	0	2.22258	5.3634	26.4728	16.1452	15.4519	6.44627	2.84713	1.33426	2.13386	0.0328543	0.121821
LOC105375790	0	0	0	0	0	0	0	NA	NA	NA	NA	NA
LOC101928037	0	0	0	0	0	0	0	NA	NA	NA	NA	NA
GPR20	0	0	0	0	0	0	0	NA	NA	NA	NA	NA
LINC01300	0	0	0	0	0	0	0	NA	NA	NA	NA	NA
LINC00824	0	0	6.56264	0	5.92657	7.09007	1.57106	0.893	2.65506	0.336339	0.736615	NA
RNU6-596P	0	0	0	0	0	0	0	NA	NA	NA	NA	NA
LINC00588	0	0	0	0	0	0	0	NA	NA	NA	NA	NA
LOC286177	0	0	0	0	0	0	0	NA	NA	NA	NA	NA
LINC01606	0	0	0	0	0	0	0	NA	NA	NA	NA	NA
ADAM2	0	0	0	2.83558	0	0	0.226015	1.30937	4.06054	0.322462	0.747102	NA
ADAM18	0	0	3.95429	2.26292	3.17425	0	0.937996	0.404249	3.22153	0.125484	0.900141	NA
LOC100130964	0	0	0	0	0	0	0	NA	NA	NA	NA	NA
ADAM5	0	5.46299	6.59149	8.48724	0	23.7375	1.76873	1.37705	2.36611	0.58199	0.560574	NA
LOC100420403	0	0	0	0	0	0	0	NA	NA	NA	NA	NA
RPL3P10	0	0	0	0	0	0	0	NA	NA	NA	NA	NA
ADAM32	20.9484	0	3.04437	2.6133	0	2.1927	2.4907	-2.29475	2.14605	-1.06929	0.284939	NA
ADAM9	1248.7	928.049	1208.69	1480.97	972.119	951.314	1155.9	0.00854167	0.280147	0.0304899	0.975676	0.990071
LOC107986910	0	0	2.33397	0	0	0	0.131648	-1.21763	4.08047	-0.298405	0.765394	NA
OR7E157P	0	0	0	0	0	0	0	NA	NA	NA	NA	NA
FAM90A23P	0	0	0	0	0	0	0	NA	NA	NA	NA	NA
FAM90A22P	0	0	0	0	0	0	0	NA	NA	NA	NA	NA
FAM90A21P	0	0	0	0	0	0	0	NA	NA	NA	NA	NA
LOC105377800	0	0	0	0	0	0	0	NA	NA	NA	NA	NA
FAM90A7P	0	0	0	0	0	0	0	NA	NA	NA	NA	NA
FAM90A6P	0	0	0	0	0	0	0	NA	NA	NA	NA	NA
PRR23D1	0	0	0	0	0	0	0	NA	NA	NA	NA	NA
LOC101927997	0	0	0	0	0	0	0	NA	NA	NA	NA	NA
LOC105377801	0	0	0	0	0	0	0	NA	NA	NA	NA	NA
DEFB107B	0	0	0	0	0	0	0	NA	NA	NA	NA	NA
DEFB105B	0	0	0	0	0	0	0	NA	NA	NA	NA	NA
DEFB106B	0	0	0	0	21.9016	0	0.317036	1.67167	4.03375	0.414419	0.678567	NA
DEFB104B	0	0	10.2274	26.3376	36.9444	29.4649	1.3255	2.62793	2.62602	1.00073	0.316959	NA
SPAG11B	0	0	2.21068	1.89766	0	0	0.244656	-0.255852	4.08047	-0.0627016	0.950004	NA
DEFB103B	0	0	0	0	13.3608	7.99192	0.506674	2.34153	3.9872	0.58726	0.557029	NA
HSPD1P3	0	0	1.92191	0	0	0	0.131648	-1.21763	4.08047	-0.298405	0.765394	NA
DEFB4B	0	0	0	0	10.2684	0	0.158518	0.705921	4.08047	0.173	0.862652	NA
DEFB108C	0	0	0	0	0	9.55132	1.32747	3.72884	3.4322	1.08643	0.277289	NA
ZNF705G	0	2.61432	1.57718	5.41544	7.59636	4.54384	3.63049	2.07085	1.61985	1.27843	0.201099	0.414423
ZNF705CP	0.585934	0	0	1.97357	0	0.551975	1.06899	2.18792	3.12894	0.699253	0.484394	NA
FAM66D	133.617	128.749	218.454	233.361	163.67	237.76	30.2538	0.38852	0.583054	0.666353	0.505185	0.719804
LOC649352	0	0	5.49501	0	0	0	0.131648	-1.21763	4.08047	-0.298405	0.765394	NA
DEFB109B	49.9376	27.0666	0	0	0	0	0.620829	-2.88825	3.98538	-0.724713	0.468628	NA
LOC105377785	3.40703	3.69329	3.34216	6.69416	12.0729	4.81436	4.02062	1.17989	1.41809	0.832031	0.405392	0.636626
LOC107986865	0	0	1.80672	0	0	2.60257	0.321287	-0.255852	4.08047	-0.0627016	0.950004	NA
LOC101927815	5.25658	2.84912	1.71883	2.95091	0	0	0.978493	-1.58018	2.97224	-0.531647	0.594971	NA
LOC107987411	0	0	0	0	0	0	0	NA	NA	NA	NA	NA
LOC105377784	0	0	0	0	0	0	0	NA	NA	NA	NA	NA
LOC105377783	0	0	0	0	0	0	0	NA	NA	NA	NA	NA
LOC105377782	0	0	0	0	1.35828	0	0.158518	0.705921	4.08047	0.173	0.862652	NA
LOC105377781	0	0	0	2.70846	0	0	0.226015	1.30937	4.06054	0.322462	0.747102	NA
MIR7160	0	0	0	0	0	0	0	NA	NA	NA	NA	NA
[truncated: 52,584 more rows]
