# Supplementary material for: Neural Organoids Protect Engineered Heart Tissues From Glucolipotoxicity by Transferring Versican in a Co‐Culture System
Source: Cell Prolif. 2025 Jun 3;59(1):e70070. doi: 10.1111/cpr.70070 (PMC12774625; doi:10.1111/cpr.70070)
Supplement: Supplementary file 4 — Supporting Information 3. [file CPR-59-e70070-s002.xlsx]

## Sheet: Supplementary-Data-1-hEHT-HGHF-
	NGNF_1	NGNF_2	NGNF_3	NGNF_4	HGHF_1	HGHF_2	HGHF_3	HGHF_4	baseMean	log2FoldChange	lfcSE	stat	pvalue	padj
TRNP	47581.5	47270.7	51519.3	60272.7	51878.8	49640.4	60350.7	60651.6	411.686	0.106681	0.12787	0.834293	0.404116	0.672207
TRNT	1054.26	3981.18	4013.41	3754.83	3950.72	5536.28	4740.14	2516.36	27.5101	0.388839	0.421747	0.921973	0.356543	0.630032
CYTB	1.82957e+06	1.66135e+06	1.85108e+06	2.21127e+06	1.86796e+06	2.05973e+06	2.47729e+06	2.17165e+06	259627	0.183306	0.116379	1.57507	0.11524	0.326104
TRNE	504.214	126.936	123.836	138.138	222.291	378.255	0	0	1.45391	-0.55169	1.44529	-0.381716	0.702672	NA
ND6	156028	160608	193712	215829	210117	201207	280565	273900	12530.9	0.411373	0.144078	2.85522	0.00430071	0.0281069
ND5	321488	353481	377159	409423	429970	424964	478633	483595	83809.6	0.314186	0.0964985	3.25587	0.00113046	0.00957179
TRNL2	0	0	120.347	0	0	0	0	0	0.120539	-0.754187	3.53381	-0.21342	0.830999	NA
TRNS2	0	0	0	0	129.984	0	0	0	0.108187	0.688486	3.53381	0.194828	0.845528	NA
TRNH	126.053	0	123.836	0	0	0	133.354	0	0.373041	-0.744201	2.83238	-0.262747	0.792745	NA
ND4	637241	636505	737657	824613	809957	798759	991072	924319	123637	0.313392	0.114475	2.73763	0.0061883	0.037678
ND4L	1.56564e+06	1.54057e+06	1.77761e+06	2.22867e+06	1.9861e+06	1.98506e+06	2.80787e+06	2.73081e+06	69643.5	0.419065	0.154463	2.71305	0.00666668	0.0399494
TRNR	267.621	404.243	394.369	0	471.941	803.065	424.682	283.897	2.79653	0.882502	0.999323	0.883099	0.377183	NA
ND3	188911	175881	179784	196828	190396	177040	234451	232400	7690.94	0.170217	0.109356	1.55655	0.119579	0.333952
TRNG	0	0	251.314	0	0	0	0	135.686	0.371238	-0.734951	3.27088	-0.224695	0.822216	NA
COX3	847880	868978	919925	973623	981432	985815	1.0279e+06	1.00515e+06	84173.1	0.147948	0.0709686	2.0847	0.0370962	0.147478
ATP6	776099	764853	865408	969133	900645	989025	1.12991e+06	1.01326e+06	71170.6	0.256699	0.106186	2.41745	0.0156297	0.0780227
ATP8	255510	260050	299187	314770	307095	359258	379793	319946	7287.52	0.274336	0.106285	2.58114	0.00984749	0.0548983
TRNK	994.021	1876.84	1831	953.15	2629.38	1491.41	1577.39	1054.47	12.2524	0.262276	0.502788	0.521642	0.601919	0.81207
COX2	1.57546e+06	1.3884e+06	1.76045e+06	2.06697e+06	1.75775e+06	1.88328e+06	2.42578e+06	2.12058e+06	144531	0.269716	0.138776	1.94354	0.0519507	0.189199
TRND	127.907	257.606	125.657	0	0	127.939	405.946	135.686	1.13265	0.352936	1.57142	0.224597	0.822293	NA
TRNS1	0	0	123.836	0	222.291	126.085	400.063	0	0.849053	2.26345	1.97699	1.1449	0.252252	NA
COX1	270926	292436	309043	308748	303947	307762	367938	333709	54262.8	0.153053	0.0899939	1.7007	0.0889991	0.274654
TRNY	131.783	928.942	388.394	144.417	232.395	1054.53	1254.74	559.191	4.37075	0.944373	0.901704	1.04732	0.294951	0.571395
TRNC	1317.83	1857.88	2589.29	866.5	2207.75	2504.51	1951.82	698.989	13.0298	0.150949	0.527756	0.286021	0.774862	0.906121
TRNN	1668.05	1799.71	2575.11	1175.12	3151.66	4171.17	1260.47	379.177	16.6627	0.316603	0.595069	0.532044	0.594696	0.807676
TRNA	0	0	0	0	0	0	0	0	0	NA	NA	NA	NA	NA
TRNW	0	0	0	0	112.78	127.939	0	0	0.230915	1.38109	3.53015	0.391226	0.69563	NA
ND2	282650	275509	300490	293802	324543	335721	356251	316805	36539.4	0.210312	0.0706151	2.97829	0.00289863	0.0205006
TRNM	0	0	251.314	420.507	338.34	127.939	135.315	271.372	1.48187	0.403966	1.40843	0.28682	0.77425	NA
TRNQ	0	0	0	0	106.514	0	0	0	0.108187	0.688486	3.53381	0.194828	0.845528	NA
TRNI	0	0	0	0	0	0	0	0	0	NA	NA	NA	NA	NA
ND1	160452	164251	182298	183850	204690	192917	208630	200043	20190.6	0.22292	0.0768079	2.90231	0.00370424	0.0249573
TRNL1	3015.2	7707.56	7861.1	3939.69	7975.8	9859.85	4416.69	4551.81	52.1897	0.252131	0.372822	0.676279	0.498864	0.746255
RNR2	2.09787e+06	2.05871e+06	2.38822e+06	2.30528e+06	2.0273e+06	2.04534e+06	2.54138e+06	2.39623e+06	392797	0.0258754	0.101568	0.254758	0.79891	0.917172
TRNV	1260.53	1523.23	371.507	966.963	666.873	1765.19	1066.83	133.72	7.54841	-0.180819	0.727608	-0.248511	0.803739	0.918984
RNR1	450894	454364	570048	552797	385365	409295	464692	429571	50023.8	-0.264035	0.107529	-2.45548	0.0140696	0.0718995
TRNF	245.005	0	481.39	0	216.029	0	647.989	259.906	1.85327	0.606898	1.45036	0.418445	0.675621	NA
LILRP2	0	0	0	0	0	0	0	0	0	NA	NA	NA	NA	NA
KIR3DL3	0	0	0	0	0	0	0	0	0	NA	NA	NA	NA	NA
KIR2DS2	0	0	0	0	0	0	0	0	0	NA	NA	NA	NA	NA
KIR2DL2	0	0	0	0	0	0	0	0	0	NA	NA	NA	NA	NA
KIR2DL4	0	0	0	0	0	0	0	0	0	NA	NA	NA	NA	NA
KIR3DS1	0	0	0	0	0	0	0	0	0	NA	NA	NA	NA	NA
KIR2DL5A	0	0	0	0	0	0	0	0	0	NA	NA	NA	NA	NA
KIR2DS5	0	0	0	0	0	0	0	0	0	NA	NA	NA	NA	NA
KIR2DS1	0	0	0	0	0	0	0	0	0	NA	NA	NA	NA	NA
KIR3DL2	0	0	0	0	0	0	0	0	0	NA	NA	NA	NA	NA
KIR2DL3	0	0	0	0	0	0	0	0	0	NA	NA	NA	NA	NA
KIR2DP1	0	0	0	0	0	0	0	0	0	NA	NA	NA	NA	NA
LOC101928804	0	0	0	0	0	0	0	0	0	NA	NA	NA	NA	NA
KIR2DL1	0	0	0	0	0	0	0	0	0	NA	NA	NA	NA	NA
KIR3DP1	0	0	0	0	0	0	0	0	0	NA	NA	NA	NA	NA
KIR3DL1	0	0	0	0	0	0	0	0	0	NA	NA	NA	NA	NA
KIR2DS4	0	0	0	0	0	0	0	0	0	NA	NA	NA	NA	NA
KIR2DL5B	0	0	0	0	0	0	0	0	0	NA	NA	NA	NA	NA
RNU6-222P	0	0	0	0	0	0	0	0	0	NA	NA	NA	NA	NA
NCR1	0	0	0	0	0	0	0	0	0	NA	NA	NA	NA	NA
FCAR	0	0	0	0	0	0	0	0	0	NA	NA	NA	NA	NA
LOC102725023	0	0	0	0	0	0	0	0	0	NA	NA	NA	NA	NA
KIR2DS3	0	0	0	0	0	0	0	0	0	NA	NA	NA	NA	NA
EPS8L1	2.88003	6.28376	10.3743	14.2026	7.61825	9.12238	16.7576	8.14715	19.27	0.304742	0.49504	0.61559	0.538165	0.772245
RDH13	0.289836	1.16746	0	0.635243	2.04446	0	0	0.307463	1.8815	0.20215	1.54637	0.130725	0.895993	NA
GP6	0	0	0	0	0	0	0	0	0	NA	NA	NA	NA	NA
GP6-AS1	0	0	0	0	0	0	0	0	0	NA	NA	NA	NA	NA
RPL36AP50	0	0	0	0	0	0	0	0	0	NA	NA	NA	NA	NA
NLRP2	0.227355	0	0.44671	0.498301	0.200466	0.454824	0	0.482364	1.24666	-0.0396874	1.47907	-0.0268327	0.978593	NA
NLRP7	0	0	0	0	0	0	0	0	0	NA	NA	NA	NA	NA
LILRP1	0	0	0	0	0	0	0	0	0	NA	NA	NA	NA	NA
LOC102724290	0	0	0	0	0	0	0	0	0	NA	NA	NA	NA	NA
LILRB4	0	0	0	0	0	0	0	0	0	NA	NA	NA	NA	NA
VN1R105P	0	0	0	0	0	0	0	0	0	NA	NA	NA	NA	NA
MIR8061	0	0	0	0	0	0	0	0	0	NA	NA	NA	NA	NA
LILRB1	0	0	0	0	0	0	0	0	0	NA	NA	NA	NA	NA
LILRA1	0	0	0	0	0	0	0	0	0	NA	NA	NA	NA	NA
LILRA2	0	0	0	0	0	0	0	0	0	NA	NA	NA	NA	NA
LOC105372461	0	0	0	0	0	0	0	0	0	NA	NA	NA	NA	NA
LOC107985347	0	0	0	0	0	0	0	0	0	NA	NA	NA	NA	NA
KIR3DX1	0	0	0	0	0	0	0	0	0	NA	NA	NA	NA	NA
LOC105372460	0	0	0	0	0	0	0	2.05585	0.13016	0.688486	3.53381	0.194828	0.845528	NA
LAIR2	0	0	0	0	0	0	0	0	0	NA	NA	NA	NA	NA
CDC42EP5	0	0	0	0	0	0	0	0	0	NA	NA	NA	NA	NA
LENG9	0	0	0	0	0	0	0	0	0	NA	NA	NA	NA	NA
LENG8	0	0.685712	0	0.373111	0.60041	0	0.720382	0.361178	0.987715	0.67996	1.74098	0.390561	0.696122	NA
LENG8-AS1	0	0	0	0	0	0	0	0	0	NA	NA	NA	NA	NA
TTYH1	0	0	0	0	0	1.05632	0	0	0.122728	0.688486	3.53381	0.194828	0.845528	NA
LAIR1	0	0	0	0	0	0.338912	0	0.359433	0.252888	1.4483	3.52773	0.410547	0.681405	NA
LILRA4	0	0	0	0	0	0	0	0	0	NA	NA	NA	NA	NA
VN1R104P	0	0	0	0	0	0	0	0	0	NA	NA	NA	NA	NA
LILRA5	0	0	0	0	0	0	0	0	0	NA	NA	NA	NA	NA
LILRA3	0	0	0	0	0	0	0	0	0	NA	NA	NA	NA	NA
MIR4752	0	0	0	0	0	0	0	0	0	NA	NA	NA	NA	NA
LILRB2	0	0	0	0	0	0	0	0	0	NA	NA	NA	NA	NA
LOC100420187	0	0	0	0	0	0	0	0	0	NA	NA	NA	NA	NA
LILRB5	0	0	0	0	0	0	0	0	0	NA	NA	NA	NA	NA
LOC107987463	0	0	0	0	0	0	0	0	0	NA	NA	NA	NA	NA
LILRA6	0	0	0	0	0	0	0	0	0	NA	NA	NA	NA	NA
LOC100421130	0	0	0	0	0	0	0	0	0	NA	NA	NA	NA	NA
LOC107987462	0	0	0	0	0	0	0	0	0	NA	NA	NA	NA	NA
RPS9	0.872298	11.4193	10.2834	7.64737	5.38394	4.36259	7.38257	5.55209	7.44143	-0.416876	0.688121	-0.605818	0.544636	0.776671
TSEN34	0	0	0	0	0	0	0	0	0	NA	NA	NA	NA	NA
MBOAT7	2.4601	2.16766	2.41682	2.02196	4.60945	4.92144	4.2292	3.26214	10.4094	0.909831	0.494771	1.83889	0.0659307	0.223095
TMC4	1.09044	0.366024	1.07125	1.19497	0	0.72714	1.15359	0	1.89152	-1.00669	1.28613	-0.782727	0.433787	NA
LENG1	0	0	0	0	0	0	0	0	0	NA	NA	NA	NA	NA
LOC102724273	0	0	0	0	0	0	0	0	0	NA	NA	NA	NA	NA
CNOT3	2.98213	7.80784	3.22263	5.88243	6.31067	5.0709	2.52388	4.11254	15.599	-0.131858	0.480203	-0.274589	0.783632	0.910555
PRPF31	2.34717	4.72722	2.30588	2.57219	5.79483	2.81731	0.496624	0.497984	5.635	-0.288856	0.831116	-0.347553	0.728176	0.883437
TFPT	4.29374	1.44127	0	0.784227	3.15494	1.43161	1.51414	3.03658	2.6844	0.487808	1.07994	0.451699	0.651486	NA
NDUFA3	0.881225	2.66219	1.73144	5.79422	0.777005	0.881446	5.59358	3.73927	3.07159	-0.017327	1.02153	-0.0169618	0.986467	NA
OSCAR	0	0	0	0	0	0	0	0	0	NA	NA	NA	NA	NA
TARM1	0	0	0	0	0	0	0	0	0	NA	NA	NA	NA	NA
VSTM1	0	0	0	0	0	0	0	0	0	NA	NA	NA	NA	NA
LOC107987461	0	0	0	0	0	0	0	0	0	NA	NA	NA	NA	NA
HCG23	0	0	0	0	0	0	1.66211	0	0.129804	0.688486	3.53381	0.194828	0.845528	NA
BTNL2	0	0	0	0	0	0	0	0	0	NA	NA	NA	NA	NA
TSBP1-AS1	0	0	0	0	0	0	0	0	0	NA	NA	NA	NA	NA
HLA-DRA	0	0	0	0	0	0	0	0	0	NA	NA	NA	NA	NA
LOC102725035	3.4122	0	0	0	0	0	0	7.23943	0.383017	0.747852	3.2456	0.23042	0.817765	NA
LOC112268246	0	0	0	0	0	0	0	0	0	NA	NA	NA	NA	NA
ZBTB9	14.4161	11.291	18.8832	15.7981	16.9482	20.8284	22.0292	27.1872	11.2895	0.520619	0.476762	1.09199	0.274837	0.550569
MIR5004	0	0	0	0	0	0	0	0	0	NA	NA	NA	NA	NA
SYNGAP1	0.723	2.18419	2.84112	2.37693	0	0.723181	3.0595	1.53394	2.28117	-0.641906	1.14182	-0.562176	0.573996	NA
CUTA	7.77968	3.91708	0	8.52549	0	7.78163	4.11514	4.12641	1.14329	-0.344555	1.54408	-0.223146	0.823422	NA
PHF1	9.27852	11.2122	45.5764	20.336	29.4523	16.7055	19.6318	27.5599	11.8851	0.111552	0.577554	0.193145	0.846846	0.937674
RPL12P1	0	0	0	0	0	0	0	0	0	NA	NA	NA	NA	NA
KIFC1	8.62545	7.60012	7.41449	9.45233	0	2.1569	0	1.14375	4.14155	-3.35164	1.08221	-3.09704	0.00195465	0.0149218
SMIM40	0	0	0	0	0	0	0	0	0	NA	NA	NA	NA	NA
RPS18	9.00071	0	2.94745	0	2.64541	3.00099	0	0	0.719547	-1.02897	2.14313	-0.480127	0.631137	NA
VPS52	0.787299	1.18922	1.16017	1.72555	0.347094	3.14999	1.24935	0.83518	3.25527	0.196609	0.938876	0.209409	0.834129	NA
HCG25	0	0	0	0	0	0	0	0	0	NA	NA	NA	NA	NA
LOC105375022	0	0	0	0	0	0	0	0	0	NA	NA	NA	NA	NA
ZNF70P1	0	0	0	0	0	0	0	0	0	NA	NA	NA	NA	NA
COL11A2	0	0.548486	0	0	0	0	0	0	0.370671	-2.04378	3.48562	-0.586346	0.557643	NA
HLA-DPB2	0	0	0	0	0	0	0	0	0	NA	NA	NA	NA	NA
COL11A2P1	0	0	0	0	0	0	0	0	0	NA	NA	NA	NA	NA
HLA-DPA2	0	0	0	0	0	0	0	0	0	NA	NA	NA	NA	NA
RPL32P1	0	0	0	0	0	0	0	0	0	NA	NA	NA	NA	NA
HLA-DPB1	1.90763	2.19541	3.21268	1.79186	5.04605	2.99845	5.18943	5.20365	12.4019	1.01244	0.478273	2.11686	0.0342721	0.139085
HLA-DPA1	0	0	0	0	0	0	0	0	0	NA	NA	NA	NA	NA
HLA-DOA	0	0	0	0	0.316314	0	0	0	0.108187	0.688486	3.53381	0.194828	0.845528	NA
BRD2	1.81261	3.38985	1.78072	0.851305	1.36992	1.03604	0.821827	2.74693	6.54332	-0.400524	0.691228	-0.579438	0.562294	0.788415
HLA-DMA	0.99232	11.9912	13.6481	13.0494	18.3742	10.9183	17.8465	17.8954	12.9478	0.715775	0.566	1.26462	0.206008	0.465929
HLA-DMB	0	0	0	0	0	0	0	0	0	NA	NA	NA	NA	NA
HLA-Z	0	0	0	0	0	0	0	0	0	NA	NA	NA	NA	NA
LOC100294145	0	0	0	0	0	0	0.623404	0	0.259608	1.47289	3.52657	0.417656	0.676198	NA
PPP1R2P1	0	0	0	0	0	0	0	0	0	NA	NA	NA	NA	NA
PSMB9	0	0	0	0	0	0	2.26386	0	0.259608	1.47289	3.52657	0.417656	0.676198	NA
TAP1	0	0	0	0	0	0	0.403289	0	0.129804	0.688486	3.53381	0.194828	0.845528	NA
PSMB8-AS1	0	0	0	0	0	0	0	0	0	NA	NA	NA	NA	NA
PSMB8	0	0	0	0	0	0	0	0	0	NA	NA	NA	NA	NA
TAP2	0	0	0	0	0.157621	0.536422	0.378232	0	0.73598	2.99732	2.2294	1.34445	0.178803	NA
HLA-DOB	0	0	0	1.19803	0	0	3.46962	0	0.523873	1.34502	2.95157	0.455697	0.648608	NA
HLA-DQB2	0	0	0	0	0	0	0	0	0	NA	NA	NA	NA	NA
MIR3135B	0	0	0	0	0	0	0	0	0	NA	NA	NA	NA	NA
HLA-DQA2	0	0	0	0	0	0	0	0	0	NA	NA	NA	NA	NA
LOC102725019	0	0	0	0	0	0	0	0	0	NA	NA	NA	NA	NA
HLA-DQB1	0	0	0.745348	2.49429	2.67587	3.03554	1.60528	1.60967	1.96751	1.50263	1.27932	1.17455	0.240175	NA
HLA-DQA1	0	0	0	0	0	0.77719	0	0	0.122728	0.688486	3.53381	0.194828	0.845528	NA
LOC107987459	0	0	0	0	0	0	0	0	0	NA	NA	NA	NA	NA
HLA-DRB1	0	0	2.14717	0	0	1.09309	3.46832	3.47782	1.1437	1.848	1.88752	0.979064	0.327548	NA
FAM8A5P	0	0	0	0	0	0	0	0	0	NA	NA	NA	NA	NA
HLA-DRB7	0	0	0	0	0	0	0	0	0	NA	NA	NA	NA	NA
LOC100294316	0	0	0	0	0	0	0	0	0	NA	NA	NA	NA	NA
PRKRAP1	0	10.9141	2.66189	17.8159	16.7238	2.71024	20.0655	11.4974	3.73083	0.716848	1.01839	0.7039	0.481495	NA
HLA-DRB8	0	0	0	0	3.02288	0	0	0	0.108187	0.688486	3.53381	0.194828	0.845528	NA
HLA-DRB4	0	0	0	0	0	0	0	0	0	NA	NA	NA	NA	NA
HLA-DRB9	0	0	0	0	0	0	0	0	0	NA	NA	NA	NA	NA
RNU6-603P	0	0	0	0	0	0	0	0	0	NA	NA	NA	NA	NA
HNRNPA1P2	0	0	0	0	0	0	0	0	0	NA	NA	NA	NA	NA
TSBP1	0	0	0	0.528911	0	0	0	0	0.13446	-0.754187	3.53381	-0.21342	0.830999	NA
NOTCH4	0	0	0	0	0	0	0	0.411582	0.260319	1.47289	3.52657	0.417656	0.676198	NA
GPSM3	0	2.39241	0	0.867841	3.49132	2.37636	1.67558	0	1.67386	1.2294	1.49173	0.824145	0.409857	NA
PBX2	0	0.387789	0.378317	0.844018	0.339548	0	0.814792	0.408512	1.01097	-0.0399401	1.61473	-0.0247348	0.980266	NA
AGER	0	0	1.37143	0	3.69266	0	2.21526	0.740442	1.40977	2.2456	1.80718	1.2426	0.214015	NA
MIR6833	0	0	0	0	0	0	0	0	0	NA	NA	NA	NA	NA
RNF5	364.86	413.342	394.504	343.763	353.096	330.459	291.848	241.906	301.541	-0.315297	0.144108	-2.18792	0.0286753	0.121877
MIR6721	0	0	0	0	0	0	0	0	0	NA	NA	NA	NA	NA
AGPAT1	0.387442	0.390155	0.380626	0.849169	1.02486	1.55016	0	0	1.45119	0.389316	1.44542	0.269345	0.787664	NA
EGFL8	0	0	0	0	0	0	0	0	0	NA	NA	NA	NA	NA
PPT2-EGFL8	0	0	0	0	0	0	0	0	0	NA	NA	NA	NA	NA
PPT2	0	0	0	0	0	0	0	0	0	NA	NA	NA	NA	NA
LOC100507547	0	0	0	3.09464	0.829983	0	0	0	0.511567	-1.42584	2.97565	-0.479169	0.631819	NA
PRRT1	0	0	0	0	0	0	0	0	0	NA	NA	NA	NA	NA
TNXB	0	0	0	0	0	0	0	0	0	NA	NA	NA	NA	NA
CYP21A2	0	0	0	0	0	0	0	0	0	NA	NA	NA	NA	NA
C4B	1.202	0	0.393618	0.439078	0.353282	0.801536	0.847747	0.425035	1.3665	0.24443	1.36543	0.179013	0.857928	NA
STK19B	0	0	0	0	0	0	0	0	0	NA	NA	NA	NA	NA
TNXA	0	0.786795	0.767577	0	0	0	0	0.82884	0.374256	-0.74736	2.82923	-0.264157	0.791659	NA
CYP21A1P	2.38718	3.60584	0	0	0	5.96944	1.26272	0	1.35951	0.261676	1.80289	0.145142	0.884598	NA
C4B_2	0	0	0	0	0	0	0	0	0	NA	NA	NA	NA	NA
STK19	22.3386	27.3154	27.432	20.1086	15.476	43.0924	25.3204	14.3875	30.0622	0.0127197	0.38753	0.0328226	0.973816	0.990156
DXO	21.6092	18.1337	15.9217	24.6674	17.4657	27.9188	17.1455	21.9682	22.4619	0.0744927	0.354792	0.209961	0.833698	0.931627
SKIV2L	0	0.760559	1.48396	1.65535	0.332973	0.37773	0.799014	0.400601	1.88779	-1.03494	1.24425	-0.831773	0.405537	NA
MIR1236	0	0	0	0	0	0	0	0	0	NA	NA	NA	NA	NA
NELFE	24.6925	19.8923	29.1097	17.3182	12.1924	17.7831	21.943	12.5732	19.3176	-0.505562	0.390264	-1.29543	0.195171	0.451388
CFB	0.519234	1.04574	0.510099	0	2.28913	2.07746	3.84515	3.85568	3.34194	2.51337	1.04584	2.4032	0.0162522	NA
C2-AS1	0	0	0	0	0	0	0	0	0	NA	NA	NA	NA	NA
C2	0	0	0	0	0	0	0	0	0	NA	NA	NA	NA	NA
LOC107986588	0	0	0	0	0	0	0	0	0	NA	NA	NA	NA	NA
EHMT2	0	0	0	0	0	0	0	0	0	NA	NA	NA	NA	NA
SLC44A4	0	0	0	0	0.406673	0	0	0	0.108187	0.688486	3.53381	0.194828	0.845528	NA
NEU1	0	0	0	0	0	0	0	0	0	NA	NA	NA	NA	NA
VARS1	0	0	0	0	0	0	0.357282	0.716522	0.390124	2.07053	3.17303	0.65254	0.514053	NA
VWA7	0	0	0	0	0	0	0	0	0	NA	NA	NA	NA	NA
SAPCD1-AS1	0	0	0	0	0	0	0	0	0	NA	NA	NA	NA	NA
SAPCD1	0	0	0	0	0	0	0	0	0	NA	NA	NA	NA	NA
RNU6-850P	0	0	0	0	0	0	0	0	0	NA	NA	NA	NA	NA
MSH5	0	0	0	0	0	0	0	0	0	NA	NA	NA	NA	NA
MSH5-SAPCD1	0	0	0	0	0	0	0	0	0	NA	NA	NA	NA	NA
LOC105375020	0	0	0	0	0	0	1.36378	0	0.129804	0.688486	3.53381	0.194828	0.845528	NA
CLIC1	2.85638	1.43819	3.50766	5.47787	3.77785	4.28565	3.02182	5.30267	5.09765	0.310227	0.714687	0.434074	0.664234	0.848977
DDAH2	3.87909	3.90625	3.04867	5.10115	4.10438	6.98411	8.20751	4.115	6.22271	0.554392	0.643197	0.861932	0.388725	0.658713
MPIG6B	0	0	0	0	0	0	0	0	0	NA	NA	NA	NA	NA
LY6G6C	0	0	0	0	0	0	0	0	0	NA	NA	NA	NA	NA
LY6G6D	0	0	0	0	0	0	0	0	0	NA	NA	NA	NA	NA
LY6G6E	0	0	0	0	0	0	0	0	0	NA	NA	NA	NA	NA
LY6G6F	0	0	0	0	0	0	0	0	0	NA	NA	NA	NA	NA
LY6G6F-LY6G6D	0	0	0	0	0	0	0	0	0	NA	NA	NA	NA	NA
MIR4646	0	0	0	0	0	0	0	0	0	NA	NA	NA	NA	NA
LOC105375018	0	0	0	0	0	0	0	0	0	NA	NA	NA	NA	NA
ABHD16A	0	0	0	0	0	0	0	0	0	NA	NA	NA	NA	NA
LOC105375019	0	0	0	0	0	0	0	0	0	NA	NA	NA	NA	NA
LY6G5C	0	0	0	0	0	0	0	0	0	NA	NA	NA	NA	NA
LY6G5B	0	0	3.15418	0	0	0	0	0	0.241078	-1.45583	3.53269	-0.412104	0.680264	NA
CSNK2B	97.6366	118.523	94.605	118.722	109.676	111.039	107.536	83.7109	77.1924	-0.0566535	0.202051	-0.280392	0.779177	0.908209
GPANK1	0	0.396263	1.15975	0.862462	0.693936	0.787211	0	2.08719	1.86672	0.558804	1.32069	0.423113	0.672213	NA
C6orf47	0	0	0.491949	0	0	0	0	0	0.120539	-0.754187	3.53381	-0.21342	0.830999	NA
APOM	0	0	0	0	0	0	0	0	0	NA	NA	NA	NA	NA
BAG6	0	1.12293	0.273876	0.305506	0.24581	0	1.17971	0.887206	1.76711	0.425029	1.39432	0.304829	0.760497	NA
MIR6832	0	0	0	0	0	0	0	0	0	NA	NA	NA	NA	NA
SNORA38	0	0	0	0	0	0	0	0	0	NA	NA	NA	NA	NA
PRRC2A	2.33954	3.44327	2.47518	1.77495	2.69757	1.98011	1.5231	4.0091	13.8013	0.0217807	0.471721	0.0461729	0.963172	0.986821
AIF1	0	0	0	0	0	0	0	0	0	NA	NA	NA	NA	NA
UQCRHP1	0	0	0	0	0	0	0	0	0	NA	NA	NA	NA	NA
NCR3	0	0	0	0	0	0	0	0	0	NA	NA	NA	NA	NA
LST1	0	0	0	0	0	0	0	0	0	NA	NA	NA	NA	NA
LTB	0	0	2.38945	0	0	0	0	0	0.241078	-1.45583	3.53269	-0.412104	0.680264	NA
TNF	0	0	0	0	0	0	0	0	0	NA	NA	NA	NA	NA
LTA	0	0	0	0	0	0	0	0	0	NA	NA	NA	NA	NA
LOC100287329	0	0	0	0	0	0	0	0	0	NA	NA	NA	NA	NA
NFKBIL1	0	0	0	0	0	0	0	0	0	NA	NA	NA	NA	NA
ATP6V1G2	0	0	0	0	0	0	0.887571	0	0.129804	0.688486	3.53381	0.194828	0.845528	NA
DDX39B-AS1	0	0	0	0	0	0	0	0	0	NA	NA	NA	NA	NA
SNORD84	0	0	0	0	0	0	0	0	0	NA	NA	NA	NA	NA
SNORD117	0	0	0	0	0	0	0	0	0	NA	NA	NA	NA	NA
DDX39B	0	0	0	0	0	0	0	0	0	NA	NA	NA	NA	NA
ATP6V1G2-DDX39B	0	0	0	0	0	0	0	0	0	NA	NA	NA	NA	NA
MCCD1	0	0	0	0	0	0	0	0	0	NA	NA	NA	NA	NA
RPL15P4	0	0	0	0	0	0	0	0	0	NA	NA	NA	NA	NA
PPIAP9	0	0	0	0	0	0	0	0	0	NA	NA	NA	NA	NA
MICB	0.439233	0.442309	1.29452	1.44402	1.54914	1.31803	5.1114	4.65945	4.54163	1.80104	0.891159	2.021	0.0432794	0.165815
MICB-DT	0	0	0	0	0	0	0	0	0	NA	NA	NA	NA	NA
HCG26	9.82789	0	3.62062	5.38503	3.24959	11.0592	5.19856	10.4256	4.87065	0.663125	0.872431	0.760089	0.447202	0.707522
HCP5	0	0	0	0	0	0.95803	1.01326	3.04812	0.643012	2.79174	2.35635	1.18477	0.236108	NA
HLA-X	0	0	0	0	0	0	0	0	0	NA	NA	NA	NA	NA
LINC01149	1.01585	1.02296	0	0	1.79141	0	0	0	0.462628	-0.0950561	2.70275	-0.0351702	0.971944	NA
MICA	162.061	211.051	225.049	225.669	349.179	307.14	371.255	339.956	220.66	0.731753	0.147871	4.94859	7.47527e-07	1.64103e-05
MICA-AS1	3.87425	0	6.66066	5.30707	2.56204	9.68805	7.17262	4.10987	4.98798	0.566615	0.849574	0.66694	0.504811	0.749566
LOC105379664	0	0	0	0	0	0	0	0	0	NA	NA	NA	NA	NA
MIR6891	0	0	0	0	0	0	0	0	0	NA	NA	NA	NA	NA
HLA-B	150.123	143.568	545.404	487.336	1640.04	1359	2178.5	1893.01	1091.21	2.41437	0.512803	4.70819	2.49931e-06	4.88462e-05
LINC02571	0	0	0	0	0	0	0	0	0	NA	NA	NA	NA	NA
RPL3P2	6.90841	3.97531	1.93911	3.24458	0.870196	0	2.08815	6.28162	3.14632	-0.822883	1.04823	-0.785019	0.432442	NA
USP8P1	0	0	0	0	0	0	0	0	0	NA	NA	NA	NA	NA
HLA-C	868.241	892.132	2240.62	2080.03	4465.75	4113.92	5431.23	4732.29	3788.74	1.62401	0.362244	4.48319	7.35337e-06	0.000127962
HCG27	8.42881	6.79027	9.10857	8.31316	14.8639	5.90164	5.3502	3.57657	9.0738	-0.116404	0.58765	-0.198083	0.84298	0.935971
PSORS1C3	0	2.74192	0	0	0	0	0	0	0.370671	-2.04378	3.48562	-0.586346	0.557643	NA
POU5F1	0	0	0	0	0	0	0	0	0	NA	NA	NA	NA	NA
TCF19	0	1.54289	2.25781	0	0	0	0	0.81267	1.47778	-2.2848	1.99259	-1.14665	0.251527	NA
RNU6-1133P	0	0	0	0	0	0	0	0	0	NA	NA	NA	NA	NA
HCG22	4.07124	6.66209	4.49956	5.01922	10.3205	17.8161	5.3838	4.85869	14.1361	0.927641	0.528917	1.75385	0.0794562	0.254404
MUC22	0	0.182402	0	0.198498	0	0	0.191625	0	0.387821	-0.768985	2.80265	-0.274378	0.783794	NA
LINC00243	0	0	0	0	0	0	0	0	0	NA	NA	NA	NA	NA
HCG20	0	0	0	0	0	0	0	0	0	NA	NA	NA	NA	NA
RN7SL353P	0	0	0	0	0	0	0	0	0	NA	NA	NA	NA	NA
IER3	0	2.36017	1.15126	3.85267	3.09985	7.03304	1.23975	0	1.96177	0.650618	1.33584	0.487048	0.626224	NA
IER3-AS1	0	0	0	0	0	0	0	0	0	NA	NA	NA	NA	NA
FLOT1	7.09594	14.2913	18.3784	16.9662	18.7702	18.7122	19.791	13.002	24.1572	0.312163	0.371793	0.839615	0.401124	0.669508
TUBB	146.444	181.002	150.187	163.385	107.437	96.518	63.6515	65.833	315.966	-0.939734	0.179807	-5.22635	1.72889e-07	4.36098e-06
MDC1-AS1	0	0	0	0	0	0	0	0	0	NA	NA	NA	NA	NA
MDC1	0.611071	0.307675	0.900482	0.502239	0.808203	0.611225	0.646464	0.486176	3.91425	0.139464	0.789314	0.176691	0.859751	NA
LOC107987457	0	0	0	0	0	0	0	0	0	NA	NA	NA	NA	NA
DHX16	3.76896	5.96413	5.55398	7.37549	9.02016	5.65486	3.98725	6.85402	21.9583	0.181749	0.387579	0.468935	0.639116	0.834499
C6orf136	0	0	0	0	0	0	1.39691	0	0.259608	1.47289	3.52657	0.417656	0.676198	NA
PTMAP1	0	0.699848	0.682754	0.761606	0	0.695155	0	1.47449	0.761604	-0.000938052	1.91236	-0.000490521	0.999609	NA
ATAT1	0	0	0	0.365443	0	0	0	0	0.13446	-0.754187	3.53381	-0.21342	0.830999	NA
MRPS18B	13.5018	22.0941	16.5803	17.5704	13.3931	28.6985	30.3531	22.3796	23.9286	0.436893	0.374052	1.168	0.242806	0.514712
PPP1R10	0.221959	0.223513	0	0.972949	0	0.444029	0	0.470916	1.28987	-0.632234	1.64923	-0.383351	0.70146	NA
MIR877	0	0	0	0	0	0	0	0	0	NA	NA	NA	NA	NA
ABCF1	0	0	0	0	0.321755	0	0	0	0.108187	0.688486	3.53381	0.194828	0.845528	NA
ABCF1-DT	0	0	0	0	0	0	0	0	0	NA	NA	NA	NA	NA
PRR3	0	0	0	0	0	0	0	0	0	NA	NA	NA	NA	NA
GNL1	0	0	0	0	0	0	0	0	0	NA	NA	NA	NA	NA
LINC02569	0	0	0	0	0	0	0	0	0	NA	NA	NA	NA	NA
HLA-E	0	0	0	0	0	0	0	0	0	NA	NA	NA	NA	NA
RANP1	0	0	0	0	0	0	0	0	0	NA	NA	NA	NA	NA
SUCLA2P1	0	0	0	0	0	0	0	0	0	NA	NA	NA	NA	NA
LOC105375012	0	0	0	0	0	0	0	0	0	NA	NA	NA	NA	NA
MICC	0	0	0	0	0	0	0	0	0	NA	NA	NA	NA	NA
UBQLN1P1	0	0	0	0	0	0	0	0	0	NA	NA	NA	NA	NA
HLA-N	0	0	0	0	0	0	0	0	0	NA	NA	NA	NA	NA
RPP21	0	0	0	0	0	0	0	0	0	NA	NA	NA	NA	NA
TRIM39-RPP21	0	0	0	0	0	0	0	0	0	NA	NA	NA	NA	NA
TRIM39	0	0.299337	0	0	0	0	0	0	0.123557	-0.754187	3.53381	-0.21342	0.830999	NA
HCG18	2.38204	1.97542	2.06483	1.07487	1.60613	0.981088	1.03765	0.74321	10.3899	-0.771349	0.524039	-1.47193	0.141039	0.371402
HLA-L	0	0	0.308127	0	0	0	0	0	0.120539	-0.754187	3.53381	-0.21342	0.830999	NA
HCG17	0	0	0	0	0	0	0	0	0	NA	NA	NA	NA	NA
PAIP1P1	0	0	0	0	0	0	0	0	0	NA	NA	NA	NA	NA
TRIM26	1.54736	0.934915	0	0	0	0.309549	0.327395	0.656584	1.49701	-0.970929	1.59112	-0.610217	0.541718	NA
TRIM15	0	0	0	0	0	0	0	0	0	NA	NA	NA	NA	NA
TRIM10	0	0	0	0	0	0	0	0	0	NA	NA	NA	NA	NA
TRIM40	0	0	0	0	0	0	0	0	0	NA	NA	NA	NA	NA
TRIM31-AS1	0	0	0	0	0	0	0	0	0	NA	NA	NA	NA	NA
TRIM31	0	0	1.69616	0	0	0	0.608843	0	0.491421	-1.29344	2.99911	-0.431275	0.666269	NA
RNF39	0	0	0	0	0	0	0	0	0	NA	NA	NA	NA	NA
PPP1R11	156.009	174.337	187.539	169.523	221.719	221.233	208.222	180.86	283.216	0.276433	0.126112	2.19196	0.0283823	0.120908
POLR1H	80.475	64.3163	62.7454	83.9903	72.0838	80.4952	90.5415	89.4344	59.9456	0.188934	0.223088	0.846901	0.39705	0.666479
ETF1P1	0	0	0	0.550317	1.32836	0	0	0	0.45902	1.12472	3.05542	0.368105	0.712795	NA
HLA-J	2.80006	1.40983	6.877	5.36986	3.70336	3.50095	2.22168	6.68329	5.70813	-0.0322563	0.728633	-0.0442696	0.96469	0.987182
HCG4P3	2.21287	5.57092	4.34788	3.63751	9.75581	4.42685	1.17052	2.34745	3.71162	0.191583	0.892292	0.214709	0.829994	NA
ZNRD1ASP	6.96849	8.9178	6.2754	7.47743	6.40036	7.84151	8.44719	6.00623	49.3019	-0.0477757	0.247656	-0.192911	0.847028	0.937775
LOC353007	0	0	0	0	0	0	0	0	0	NA	NA	NA	NA	NA
MCCD1P2	0	0	0	0	12.6656	0	0	0	0.216373	1.34293	3.53106	0.380321	0.703707	NA
DDX39BP2	0	0	0	0	0	0	0	0	0	NA	NA	NA	NA	NA
HCG9	40.0464	61.4504	52.4558	35.5263	53.806	70.5756	48.418	42.4818	26.043	0.183361	0.340414	0.538639	0.590136	0.804744
HLA-A	333.579	349.325	639.722	656.69	1040.89	855.801	1265.08	1200.74	1168.67	1.14031	0.21783	5.23487	1.65097e-07	4.18723e-06
HLA-K	4.52806	3.28304	6.93951	3.96972	5.90897	4.16686	3.25742	5.76413	25.6188	0.0297783	0.367401	0.0810513	0.935401	0.975273
HCG4B	0.480031	0	1.41476	2.1042	1.69304	0.480152	1.01567	1.52768	2.22772	0.255498	1.14113	0.223899	0.822836	NA
DDX39BP1	0	0	0	0	0	0	0	0	0	NA	NA	NA	NA	NA
HLA-H	1.28436	0	0	0	1.13246	0	0.679374	0	0.591573	0.487966	2.49802	0.195341	0.845126	NA
HCP5B	0	0	0	0	0	0	0	0	0	NA	NA	NA	NA	NA
LOC105375010	0	0.796308	0	0	0.348624	0	0	0	0.3553	-0.758808	3.31934	-0.228602	0.819178	NA
HCGVIII-2	0	0	0	0	0	0	0	0	0	NA	NA	NA	NA	NA
HLA-G	0	0	0	0	0	0	0	0	0	NA	NA	NA	NA	NA
MICG	0	0	0	0	0	0	0	0	0	NA	NA	NA	NA	NA
RPL7AP7	0	0	0	0	0	0	0	0	0	NA	NA	NA	NA	NA
HLA-P	0	0	0	0	0	0	0	0	0	NA	NA	NA	NA	NA
HCG4P9	0	0	0	0	0	0	0	0	0	NA	NA	NA	NA	NA
HLA-V	0	0	0	0	0	0	0.900601	0	0.129804	0.688486	3.53381	0.194828	0.845528	NA
HCG4	0	0	0	0	0	0	0	0	0	NA	NA	NA	NA	NA
LOC353010	0	0	0	0	0	0	0	0	0	NA	NA	NA	NA	NA
LOC105379663	0	0	0	0	0	0	0	0	0	NA	NA	NA	NA	NA
IFITM4P	0	0	0	0	0	0	0	0	0	NA	NA	NA	NA	NA
MICE	0	0.295879	0	0	0.259072	0	0	0	0.231744	-0.0328484	3.53381	-0.00929547	0.992583	NA
HLA-F-AS1	2.25095	0	0.737118	0.822248	1.32316	6.75456	1.58755	0	2.20363	1.34246	1.35125	0.993495	0.320469	NA
HLA-F	0	0	0	0	2.55976	1.7423	0	1.23186	1.16944	3.67519	1.9241	1.91009	0.0561221	NA
ZDHHC20P1	0	0	0	0	0	3.05366	0	0	0.122728	0.688486	3.53381	0.194828	0.845528	NA
ZFP57	0	0	0	0	0	0	0.576785	0	0.129804	0.688486	3.53381	0.194828	0.845528	NA
MOG	2.56619	0.861388	5.88244	2.8122	1.50847	0.855612	2.26235	4.5371	6.10643	-0.417695	0.772744	-0.540535	0.588828	0.804149
SUMO2P1	2.14361	0	1.05295	0	0	0	0	0	0.365934	-2.0282	3.22943	-0.628037	0.529979	NA
GABBR1	0.726644	0.731733	0.71386	1.32717	0	0.969102	0.76873	1.02778	3.17365	-0.355988	0.955242	-0.372667	0.709396	NA
GPR53P	0	0	0	0	0	0	0	0	0	NA	NA	NA	NA	NA
LINC01015	0	0	0	0	0	0	0	0	0	NA	NA	NA	NA	NA
LINC02829	0	0	0	0	0	0	0	0	0	NA	NA	NA	NA	NA
RPS17P1	0	0	0	0	0	0	0	0	0	NA	NA	NA	NA	NA
MAS1L	0	0	0	0	0	0	0	0	0	NA	NA	NA	NA	NA
LOC105375008	0	0	0	0	0	0	0	0	0	NA	NA	NA	NA	NA
MAS1LP1	0	0	0	0	0	0	0	0	0	NA	NA	NA	NA	NA
UBDP1	0	0	0	0	0	0	0	0	0	NA	NA	NA	NA	NA
OR2H1	0	0	0	0	0	0	0	0	0	NA	NA	NA	NA	NA
LOC105379641	0	0	0	0	0	0	0	0	0	NA	NA	NA	NA	NA
OR10C1	0	0	0	0	0	0	0	0	0	NA	NA	NA	NA	NA
OR11A1	0	0	0	0	0.325069	0	0.780048	0	0.367795	1.99618	3.22777	0.618439	0.536286	NA
OR12D1	0	0	0	0	0	0	1.97033	0.987864	0.389768	2.0694	3.17388	0.65201	0.514395	NA
OR12D2	0	0	0	0	0	0	1.02512	2.05585	0.390124	2.07053	3.17303	0.65254	0.514053	NA
OR12D3	0	0	0	0	0	0	0	0	0	NA	NA	NA	NA	NA
OR5V1	0	0	0	0	0	0	0	0	0	NA	NA	NA	NA	NA
DDX6P1	0	0	0	0	0	0	0	0	0	NA	NA	NA	NA	NA
OR14J1	0	0	0	0	0	0	0	0	0	NA	NA	NA	NA	NA
OR2B4P	0	0	0	0	0	0	0	0	0	NA	NA	NA	NA	NA
LOC105375005	0	0	0	0	0	0	0	0	0	NA	NA	NA	NA	NA
OR2U2P	0	0	0	0	0	0	0	0	0	NA	NA	NA	NA	NA
OR2U1P	0	0	0	0	0	0	0	0	0	NA	NA	NA	NA	NA
OR2G1P	0	0	0	0	0	0	0	0	0	NA	NA	NA	NA	NA
LOC101929006	0	0	0	0	0	0	0	0	0	NA	NA	NA	NA	NA
OR2H4P	0	0	0	0	0	0	0	0	0	NA	NA	NA	NA	NA
OR2J4P	0	0	0	0	0	0	0	0	0	NA	NA	NA	NA	NA
OR2J2	0	0	0	0	0	0	0	0	0	NA	NA	NA	NA	NA
OR2N1P	0	0	0	0	0	0	0	0	0	NA	NA	NA	NA	NA
OR2J3	0	0	0	0	0	0	0	0	0	NA	NA	NA	NA	NA
OR2J1	0	0	0	0	0	0	0	0	0	NA	NA	NA	NA	NA
OR2B3	0	0	0	0	0	0	0	0	0	NA	NA	NA	NA	NA
SAR1AP1	0	0	0	0	0	0	0	0	0	NA	NA	NA	NA	NA
OR2P1P	0	0	0	0	0	0	0	0	0	NA	NA	NA	NA	NA
OR2W1	0	0	0	0	0	0	0	0	0	NA	NA	NA	NA	NA
LOC100129636	0	0	0	0	0	0	0	0	0	NA	NA	NA	NA	NA
OR2AD1P	0	0	0	0	0	0	0	0	0	NA	NA	NA	NA	NA
LOC105375002	0	0	0	0	0	0	0	0	0	NA	NA	NA	NA	NA
ZNF311	0.795472	0	0.781477	0.435865	0.350697	0.397836	0.420772	0.843849	1.24197	-0.0146997	1.40016	-0.0104986	0.991624	NA
TRL-AAG3-1	0	0	14.8862	0	0	0	0	0	0.120539	-0.754187	3.53381	-0.21342	0.830999	NA
HCG15	0	0	0	0	0	0	0	0	0	NA	NA	NA	NA	NA
TRE-CTC1-6	0	0	0	0	0	0	0	0	0	NA	NA	NA	NA	NA
TRF-GAA1-2	0	0	0	0	0	0	0	0	0	NA	NA	NA	NA	NA
RN7SL471P	0	0	0	0	0	0	0	0	0	NA	NA	NA	NA	NA
KRT18P1	0	0	0	0	0	0	0	0	0	NA	NA	NA	NA	NA
TRM-CAT3-2	0	0	0	0	0	0	0	0	0	NA	NA	NA	NA	NA
TRK-TTT3-3	0	0	0	0	0	0	0	0	0	NA	NA	NA	NA	NA
TRM-CAT3-1	0	0	0	0	0	0	0	0	0	NA	NA	NA	NA	NA
LINC01556	0	0	0	0	0	0	0	0	0	NA	NA	NA	NA	NA
TRL-AAG2-2	0	0	0	0	0	0	0	0	0	NA	NA	NA	NA	NA
TRQ-CTG1-3	0	0	0	0	0	0	0	0	0	NA	NA	NA	NA	NA
TRL-CAA1-2	0	0	0	0	0	0	0	0	0	NA	NA	NA	NA	NA
RNU6-930P	0	0	0	0	0	0	0	0	0	NA	NA	NA	NA	NA
TRIM27	0	0.467275	0	0	0.818293	0	0	0	0.33993	0.622379	3.36789	0.184798	0.853387	NA
HCG14	0	0	0	0	0	0	0	0	0	NA	NA	NA	NA	NA
TRL-CAA1-1	0	0	0	0	0	0	0	0	0	NA	NA	NA	NA	NA
ZNF90P2	0	0	0	0	0	0	0	0	0	NA	NA	NA	NA	NA
TRR-CCG1-2	0	0	0	0	0	0	0	0	0	NA	NA	NA	NA	NA
TRA-AGC2-2	0	0	0	0	0	0	0	0	0	NA	NA	NA	NA	NA
RPL13P	0	0	0	0	0	0	0	0	0	NA	NA	NA	NA	NA
LINC01623	0	0	0	0	0	0	0	0	0	NA	NA	NA	NA	NA
TRA-AGC2-1	0	0	0	0	0	0	0	0	0	NA	NA	NA	NA	NA
TRF-GAA4-1	0	0	0	0	0	0	0	0	0	NA	NA	NA	NA	NA
TRA-TGC5-1	0	0	0	0	0	0	0	0	0	NA	NA	NA	NA	NA
TRF-GAA3-1	0	0	0	0	0	0	0	0	0	NA	NA	NA	NA	NA
TRA-TGC7-1	0	0	0	0	0	0	0	0	0	NA	NA	NA	NA	NA
TRA-AGC1-1	0	0	0	0	0	0	0	0	0	NA	NA	NA	NA	NA
TRF-GAA1-1	0	0	0	0	0	0	0	0	0	NA	NA	NA	NA	NA
TRA-TGC1-1	0	0	0	0	0	0	0	0	0	NA	NA	NA	NA	NA
NOP56P1	0	0	0	0	0	0	0	0	0	NA	NA	NA	NA	NA
TRA-AGC23-1	0	0	0	0	0	0	0	0	0	NA	NA	NA	NA	NA
TRA-TGC6-1	0	0	0	0	0	0	0	0	0	NA	NA	NA	NA	NA
TRK-TTT7-1	0	0	0	0	0	0	0	0	0	NA	NA	NA	NA	NA
TRR-CCG1-1	0	0	0	0	0	0	0	0	0	NA	NA	NA	NA	NA
RPSAP2	0	0	0	0	0	0	0	0	0	NA	NA	NA	NA	NA
TRA-CGC4-1	0	0	0	0	0	0	0	0	0	NA	NA	NA	NA	NA
TRF-GAA11-1	0	0	0	0	0	0	0	0	0	NA	NA	NA	NA	NA
TRT-AGT3-1	0	0	0	0	0	0	0	0	0	NA	NA	NA	NA	NA
TRA-AGC7-1	0	0	0	0	0	0	0	0	0	NA	NA	NA	NA	NA
TRA-CGC5-1	0	0	0	0	0	0	42.5993	0	0.129804	0.688486	3.53381	0.194828	0.845528	NA
TRK-TTT13-1	0	0	0	0	0	0	0	0	0	NA	NA	NA	NA	NA
LOC100288016	0	0	0	0	0	0	0	0	0	NA	NA	NA	NA	NA
LOC105374297	0	0	0	0	1.49377	0	0	0	0.108187	0.688486	3.53381	0.194828	0.845528	NA
LOC105374298	0	0	0	0	0.187205	0	0	0	0.108187	0.688486	3.53381	0.194828	0.845528	NA
SDHAP2	0	0	0	0	0	0	0	0	0	NA	NA	NA	NA	NA
MIR570	0	0	0	0	0	0	0	0	0	NA	NA	NA	NA	NA
SMBD1P	1.42745	2.65375	2.26532	3.12859	2.90454	1.97697	1.74246	3.26149	21.634	0.0669365	0.389195	0.171987	0.863448	0.945679
MIR570HG	0	0	0	0	0	0	0	0	0	NA	NA	NA	NA	NA
MUC20	0	0.478089	1.39924	0.520278	0.837231	0.949767	1.00452	1.00728	1.60139	0.654722	1.26103	0.519195	0.603624	NA
MUC4	0	0	0	0	0.0553394	0	0	0.199737	0.498666	2.43251	2.93195	0.829655	0.406734	NA
LOC112268340	0	0	0	0	0	0	0	0	0	NA	NA	NA	NA	NA
LYPLA2P1	0	0	0	0	0	0	0	0	0	NA	NA	NA	NA	NA
MYL12BP3	0	0	0	0	0	0	0	0	0	NA	NA	NA	NA	NA
DAXX	2.03948	6.16128	6.67865	7.44997	8.39195	2.71998	2.1576	4.32702	7.20599	-0.32361	0.677127	-0.477917	0.632709	0.83143
ZBTB22	0	0	0	0	0	0	0	0	0	NA	NA	NA	NA	NA
TAPBP	8.15748	10.9528	17.8088	13.4093	35.1644	38.5311	18.6982	26.9223	45.9296	1.24802	0.325451	3.83475	0.000125694	0.00150465
RGL2	0	2.91157	0.568092	0	0	1.15682	0.611758	0.613433	1.24374	-0.568725	1.69751	-0.335036	0.737598	NA
MIR6834	0	0	0	0	0	0	0	0	0	NA	NA	NA	NA	NA
PFDN6	0	0	0	0	0	0	0	2.49706	0.13016	0.688486	3.53381	0.194828	0.845528	NA
MIR6873	0	0	0	0	0	0	0	0	0	NA	NA	NA	NA	NA
WDR46	15.0661	17.4474	16.2812	14.0339	19.2623	7.53496	7.96938	10.3886	17.5883	-0.46341	0.424853	-1.09075	0.275382	0.551032
B3GALT4	0	0	0	0	0	0	0	0	0	NA	NA	NA	NA	NA
RING1	4.16317	5.03078	1.63597	0	0.73416	4.99705	1.76172	1.76654	2.96039	-0.240816	1.07249	-0.22454	0.822337	NA
MIR219A1	0	0	0	0	0	0	0	0	0	NA	NA	NA	NA	NA
HSD17B8	2.96748	0	0	1.62598	1.30826	0	1.56968	0	0.617846	-0.651579	2.22306	-0.2931	0.769446	NA
SLC39A7	0	0	0	0	0	0	0	0	0	NA	NA	NA	NA	NA
RNY4P10	0	0	0	0	0	0	0	0	0	NA	NA	NA	NA	NA
RXRB	0.956368	4.33379	0.469771	0	1.68652	0.478304	1.01176	1.01453	2.55335	-0.455841	1.17813	-0.386918	0.698817	NA
HCG24	0	0	0	0	0	0	0	0	0	NA	NA	NA	NA	NA
LOC105375021	0	0	0	0	0	0	0	0.624181	0.13016	0.688486	3.53381	0.194828	0.845528	NA
RNU1-116P	0	0	0	0	0	0	0	0	0	NA	NA	NA	NA	NA
HLA-DRB2	0	0	0	0	0	0	0	0	0	NA	NA	NA	NA	NA
HLA-DRB3	0	0	0	0	0	0	0	0	0	NA	NA	NA	NA	NA
LOC105379657	0	0	0	0	0	0	0	0	0	NA	NA	NA	NA	NA
RNA5SP206	0	0	0	0	0	0	0	0	0	NA	NA	NA	NA	NA
C4A	17.6294	27.4362	25.1916	22.2466	47.5753	30.9927	20.3459	23.2352	49.3004	0.407704	0.312347	1.30529	0.191793	0.446702
ZBTB12	0	0	0	0	0	0	0	0	0	NA	NA	NA	NA	NA
SNORD52	0	0	0	0	0	0	0	0	0	NA	NA	NA	NA	NA
SNORD48	0	0	0	0	0	0	0	0	0	NA	NA	NA	NA	NA
SNHG32	0	0	0	0	0	0	0	0	0	NA	NA	NA	NA	NA
HSPA1B	13.8212	16.7016	12.8992	9.08771	20.1079	13.8247	8.77303	11.7294	18.988	0.0588662	0.405713	0.145093	0.884637	0.954694
HSPA1A	0	0	0	0	0	0	0	0	0	NA	NA	NA	NA	NA
HSPA1L	0	0	0.618731	2.76075	1.11065	2.51987	2.66515	2.00434	2.27536	1.3245	1.22944	1.07733	0.281334	NA
LSM2	0	0	1.6598	0	0	0	0	0	0.120539	-0.754187	3.53381	-0.21342	0.830999	NA
LOC105379656	27.3512	0	0	0	0	0	0	0	0.245395	-1.47332	3.53138	-0.417209	0.676526	NA
DHFRP2	0	0	0	1.4169	0	0	0	0	0.13446	-0.754187	3.53381	-0.21342	0.830999	NA
CCHCR1	13.3189	9.71225	6.31669	10.5693	8.0991	13.3222	5.83046	9.25686	20.4177	-0.126815	0.402174	-0.315325	0.752515	0.896011
POLR2LP1	0	0	0	0	0	0	0	0	0	NA	NA	NA	NA	NA
PSORS1C2	0	0	0	0	0	0	0	0	0	NA	NA	NA	NA	NA
CDSN	3.97544	3.43138	3.9055	5.60127	8.01206	3.97643	9.613	5.42212	9.49253	0.682081	0.543018	1.25609	0.209082	0.469616
PSORS1C1	1.54488	3.1114	6.07081	0	6.81087	9.27162	3.26872	9.83302	3.16984	1.42372	0.999978	1.42376	0.154517	NA
C6orf15	0	0	0	0	0	0	0	0	0	NA	NA	NA	NA	NA
MUC21	0	0	0	0	0	0	0	0	0	NA	NA	NA	NA	NA
NAPGP2	0	0	0	0	0	0	0	0	0	NA	NA	NA	NA	NA
HCG21	0	0	0	0	0	0	0	0	0	NA	NA	NA	NA	NA
MUCL3	0	0	0	0	0	0	0	0	0	NA	NA	NA	NA	NA
SFTA2	3.25026	3.27302	3.19308	0	0	0	0	0	0.366794	-2.03284	2.78303	-0.730444	0.465119	NA
VARS2	1.56504	1.576	3.84376	0.857535	1.37994	0.782714	2.0696	1.24516	4.17703	-0.529663	0.818159	-0.647384	0.517383	0.758155
GTF2H4	0	0	0	0	0	0	0	0	0	NA	NA	NA	NA	NA
MIR4640	0	0	0	0	0	0	0	0	0	NA	NA	NA	NA	NA
DDR1	1.63712	2.96745	6.11161	3.58813	11.8367	9.49767	8.31331	11.8094	20.8959	1.53458	0.423116	3.62684	0.000286907	0.00304636
LINC02570	0	0	0	0	0	0	0	0	0	NA	NA	NA	NA	NA
RPL7P4	0	0	0	0	0	0	0	0	0	NA	NA	NA	NA	NA
NRM	0	0	0	0.687649	0	0	0	0	0.13446	-0.754187	3.53381	-0.21342	0.830999	NA
PPP1R18	0	0	0	0	0	0	0	0	0	NA	NA	NA	NA	NA
TRIM26BP	0	0	0	0	0	0	0.462733	0	0.129804	0.688486	3.53381	0.194828	0.845528	NA
MICD	0.810142	3.26326	8.75478	4.43904	8.57195	4.86207	3.42826	9.45353	6.60074	0.609256	0.731267	0.833151	0.40476	0.672749
HLA-W	0	0	0	0	1.19418	0	2.1492	0	0.605786	2.7182	2.72545	0.99734	0.3186	NA
MICF	0	0	0	0	1.64395	0	0	0	0.216373	1.34293	3.53106	0.380321	0.703707	NA
LOC107987452	0	0	0	0	0	0	0	0	0	NA	NA	NA	NA	NA
RPL23AP1	0	0	0	0	0	0	0	0	0	NA	NA	NA	NA	NA
HCG4P11	0	0	0	0	0	0	0	0	0	NA	NA	NA	NA	NA
OR2H2	0	0	0	0	0	0.353955	0	0	0.122728	0.688486	3.53381	0.194828	0.845528	NA
RPL13AP	0	0	0	0	0	0	0	0	0	NA	NA	NA	NA	NA
SNORD32B	0	0	0	0	0	0	0	0	0	NA	NA	NA	NA	NA
TMEM183AP1	0	0	0	0	0	0	0	0	0	NA	NA	NA	NA	NA
OR2H5P	0	0	0	0	0	0	0	0	0	NA	NA	NA	NA	NA
UBD	0	0	0	0	0	0	0	0	0	NA	NA	NA	NA	NA
OR2I1P	0	0	0	0	0	0	0	0	0	NA	NA	NA	NA	NA
TRV-AAC6-1	0	0	0	0	0	0	0	0	0	NA	NA	NA	NA	NA
LOC112268339	0	0	0	0	0	0	0	0	0	NA	NA	NA	NA	NA
LOC112268337	0	0	0	0	0	0	0	0	0	NA	NA	NA	NA	NA
HLA-DQB1-AS1	0	0	0	11.5254	0	0	0	0	0.26892	-1.53337	3.52696	-0.434757	0.663739	NA
LOC107987449	0	0	0	0	0	0	0	0	0	NA	NA	NA	NA	NA
FKBPL	0	0	0	0	0	0	0	0	0	NA	NA	NA	NA	NA
ATF6B	9.93643	5.00301	16.2694	13.6112	15.3322	24.8473	6.13196	22.8382	16.888	0.626678	0.515362	1.21599	0.223987	0.490768
LOC110384692	0	0	0	0	0	0	0	0	0	NA	NA	NA	NA	NA
LOC112267902	0	0	0	0	0	0	0	0	0	NA	NA	NA	NA	NA
WASF5P	0	0	0	0	0	0	0	0	0	NA	NA	NA	NA	NA
LOC107987448	0	149.72	48.6876	0	0	49.5719	0	0	1.22788	-1.98693	2.09078	-0.950329	0.341945	NA
HCG4P8	0	0	0	0	0	0	0	0	0	NA	NA	NA	NA	NA
LOC107987447	4.91951	0	0	0	0	0	0	0	0.245395	-1.47332	3.53138	-0.417209	0.676526	NA
HCG9P5	0	0	0	0	0	0	0	0	0	NA	NA	NA	NA	NA
LOC112268336	0	0	0	0	0	0	0	0	0	NA	NA	NA	NA	NA
LOC100294188	0	0	0	0	0	0	0	0	0	NA	NA	NA	NA	NA
LOC112268335	0	0	0	0	0	0	0	0	0	NA	NA	NA	NA	NA
HLA-S	0	0	0	0	0	0	0	0	0	NA	NA	NA	NA	NA
ZDHHC20P2	0	0	0	0	0	0	0	0	0	NA	NA	NA	NA	NA
RN7SKP186	0	0	0	0	0	0	0	0	0	NA	NA	NA	NA	NA
TMPOP1	0	0	0	0	0	0	0	0	0	NA	NA	NA	NA	NA
LOC107987443	0	0	0	0	0	0	0	0	0	NA	NA	NA	NA	NA
TCF20	0	0.145477	0.141924	0.316629	0.25476	0	0	0.153251	0.859549	-0.522973	1.82596	-0.28641	0.774564	NA
CYP2D8P	0	0	0	0	0	0	0	0	0	NA	NA	NA	NA	NA
CYP2D7	0.956473	0.481586	3.75858	5.76491	4.21677	3.34849	2.02374	1.01464	5.53283	-0.0277443	0.841409	-0.0329736	0.973696	0.990099
LOC112268333	231.168	174.59	425.814	474.992	535.049	433.548	550.253	275.88	13.1687	0.465978	0.491759	0.947573	0.343347	0.616881
LOC102723722	4.44083	4.47193	3.73946	2.08567	7.27188	2.53825	7.38263	7.40285	7.60734	0.732687	0.615938	1.18955	0.234225	0.503769
CYP2D6	0	0	0.896796	0	3.21958	0	0.965727	0.968372	0.813249	2.20539	2.0299	1.08645	0.277279	NA
LOC105373047	7.51745	0	3.6926	0	0	0	0	0	0.365934	-2.0282	3.22943	-0.628037	0.529979	NA
OLA1P1	0	0	0	0	0	0	0	0	0	NA	NA	NA	NA	NA
NDUFA6-DT	1.50388	0.757206	0	0	0	1.50426	0	0.79767	0.744569	0.00733603	2.09177	0.0035071	0.997202	NA
NDUFA6	1.6227	1.63407	0	3.55653	1.43079	0	5.15006	3.44278	1.27309	0.558985	1.5061	0.371148	0.710527	NA
SMDT1	1.26273	8.90101	0	0	0	1.26305	1.33587	1.33953	1.37029	-1.39593	1.73183	-0.806043	0.420218	NA
PHETA2	5.56189	2.24034	2.18562	7.3141	6.86575	6.67594	3.53042	14.1604	5.35345	0.859374	0.765584	1.12251	0.261647	0.536792
LOC112268334	0	0	0	0	0	0	0	0	0	NA	NA	NA	NA	NA
MUC2	0	0	0	0	0	0	0	0.247171	0.13016	0.688486	3.53381	0.194828	0.845528	NA
LOC107987157	0	0	0	0	0	0	0	0	0	NA	NA	NA	NA	NA
LINC02688	0	0	0	0	0	0	0	0	0	NA	NA	NA	NA	NA
MUC6	0	0.27316	1.33244	0	0.478358	0	0	0	0.942626	-1.63387	2.24684	-0.727186	0.467112	NA
AP2A2	36.0286	35.633	32.8665	23.2665	38.0077	39.2553	38.1153	30.0298	52.1029	0.184657	0.243274	0.759047	0.447825	0.707979
RNU6-1025P	0	0	0	0	0	0	0	0	0	NA	NA	NA	NA	NA
LOC105377779	0	0	0	0	0	0	0	0	0	NA	NA	NA	NA	NA
MIR3674	0	0	0	0	0	0	0	0	0	NA	NA	NA	NA	NA
CLN8	0	2.13053	0.519622	2.31853	0.932746	0	0	2.80548	2.01978	-0.408991	1.46025	-0.280084	0.779413	NA
CLN8-AS1	0	0	0	3.33502	0	0	0	0	0.13446	-0.754187	3.53381	-0.21342	0.830999	NA
LOC100130321	0	0	0	0	0	0	0	0	0	NA	NA	NA	NA	NA
LOC105377778	0	0	0	0	0	0	0	0	0	NA	NA	NA	NA	NA
DLGAP2	0	0	0	0	0	1.08053	0	0	0.490914	2.41381	3.45937	0.697759	0.485328	NA
DLGAP2-AS1	0	0	0	0	0	0	0	0	0	NA	NA	NA	NA	NA
HLA-DPA3	0	0	0	0	0	0	0	0	0	NA	NA	NA	NA	NA
LOC112267927	0	0	0	0	0	0	0	0	0	NA	NA	NA	NA	NA
LOC100294160	0	0	0	0	0	0	0	0	0	NA	NA	NA	NA	NA
LOC107987440	0	0	0	0	0	0	0	0	0	NA	NA	NA	NA	NA
LINC01596	0	0	0	0	0	0	0	0	0	NA	NA	NA	NA	NA
LOC105377619	3.88562	5.58976	3.81726	6.08303	2.93664	6.10751	2.34896	5.88847	8.10277	-0.166233	0.584003	-0.284644	0.775917	0.906786
FRG1-DT	0	0	0	0	0	0	0	0	0	NA	NA	NA	NA	NA
RNU1-51P	0	0	0	0	0	0	0	0	0	NA	NA	NA	NA	NA
LOC105377616	0	0	0	0	0	0	0	0	0	NA	NA	NA	NA	NA
LOC107987311	0	0	0	0	0	0	0	0	0	NA	NA	NA	NA	NA
LINC01262	0	0	14.598	21.7118	8.73467	34.6806	20.96	21.0174	3.01479	1.2447	1.10756	1.12381	0.261092	NA
LOC105377615	0	0	0	0	0	0	0	0	0	NA	NA	NA	NA	NA
HSP90AA4P	0	0	0	0	0	0	0	0	0	NA	NA	NA	NA	NA
LOC105377614	0	0	0	0	0	0	0	0	0	NA	NA	NA	NA	NA
KRT18P53	0	0	0	0	0	0	0	0	0	NA	NA	NA	NA	NA
FABP5P13	0	0	0	0	0	0	0	0	0	NA	NA	NA	NA	NA
LOC102723840	0	0	0	0	0	0	0	0	0	NA	NA	NA	NA	NA
PPP2R3B	12.9898	13.0808	8.73139	9.73978	5.42535	5.47075	7.2327	1.4505	11.5077	-1.18181	0.524068	-2.25508	0.0241285	0.108093
LOC101929829	0	0	0	0	0	0	0	0	0	NA	NA	NA	NA	NA
LOC107987438	0	0	0	0	0	0	0	0	0	NA	NA	NA	NA	NA
LOC107987441	0	0	0	0	0	0	0	0	0	NA	NA	NA	NA	NA
LOC105372225	0	0	0	0	0	0	0	0	0	NA	NA	NA	NA	NA
SALL3	0	0	0	0	0	0	1.02136	0	0.259608	1.47289	3.52657	0.417656	0.676198	NA
LINC01896	0	0	0	0	0	0	0	0	0	NA	NA	NA	NA	NA
LOC105372221	0	0	0	0	0	0	0	0	0	NA	NA	NA	NA	NA
LOC105372220	0	0	0	0	0	0	0	0	0	NA	NA	NA	NA	NA
LOC105372219	0	0	0	0	0	0	0	0	0	NA	NA	NA	NA	NA
WNT9B	0	0	0	0	0	0	0	0	0	NA	NA	NA	NA	NA
LOC101929777	4.7737	4.80713	0	0	0	0	0	10.128	0.506574	0.0142407	2.64224	0.00538965	0.9957	NA
WNT3	0.88185	0	0	0	0	0.882071	0.932926	0	0.37523	0.722784	2.83004	0.255397	0.798416	NA
RPS7P11	0	0	4.10999	0	3.68881	0	0	0	0.228726	-0.0328484	3.53381	-0.00929547	0.992583	NA
LOC107985026	0	0	0	0	0	0	0	0	0	NA	NA	NA	NA	NA
NSF	1.45434	0	0.714378	1.59376	1.92351	0.727353	1.53857	0	1.34175	0.180814	1.4431	0.125295	0.90029	NA
FAM215B	4.10365	10.331	18.1416	6.74557	12.6641	10.2617	2.17066	8.70644	4.3728	-0.210198	0.824504	-0.254939	0.79877	0.917063
RN7SL199P	30.9526	51.949	30.4081	22.6133	9.09732	51.6006	21.8302	43.7801	3.11849	-0.123051	0.91783	-0.134067	0.89335	NA
LRRC37A2	53.1363	51.4101	58.8546	57.0885	29.8567	40.1228	27.5558	30.9471	82.1931	-0.778772	0.198089	-3.93142	8.44449e-05	0.00107229
ARL17A	70.4793	70.0688	72.3265	66.413	73.227	74.5382	59.3642	50.4787	146.745	-0.11389	0.167711	-0.679087	0.497083	0.744736
RDM1P2	4.29993	3.78879	3.69625	5.89018	5.68709	8.60202	1.70587	3.99126	8.59728	0.188941	0.60089	0.314435	0.753191	0.896232
LOC100132570	0	0	0	0	0	0	0	0	0	NA	NA	NA	NA	NA
DND1P2	4.02112	2.02464	1.97519	4.40661	7.09111	4.02213	0	4.26567	1.69693	0.334361	1.23834	0.270009	0.787154	NA
MAPK8IP1P1	0	0	0	0	0	0	0	0	0	NA	NA	NA	NA	NA
KANSL1-AS1	0	0	0	0	0	0	0	0	0	NA	NA	NA	NA	NA
LOC107985027	0	3.21004	0	0	1.40536	0	3.37235	3.38158	0.875228	1.31355	2.00296	0.655801	0.511952	NA
KANSL1	4.14301	3.79275	1.85006	1.23823	4.31722	4.52078	1.59381	0.799086	7.25002	0.0356604	0.708552	0.0503286	0.959861	0.985259
STH	0	0	0	0	0	0	0	0	0	NA	NA	NA	NA	NA
LOC105371800	1.44336	0	0	0	0	0	0	0.51038	0.498253	-1.31489	2.98816	-0.440034	0.659912	NA
MAPT-IT1	0	0	0	0	0	0	0	0	0	NA	NA	NA	NA	NA
MAPT	0.407577	0	0	0.893299	1.07812	2.85375	2.15591	0.864728	2.48462	2.45504	1.2572	1.95278	0.0508457	NA
SPPL2C	0	0	0	0	0	0	0	0	0	NA	NA	NA	NA	NA
MAPT-AS1	0	0	0	0	0	0	0	0	0	NA	NA	NA	NA	NA
CRHR1	0	0	0	0	0	0	0	0	0	NA	NA	NA	NA	NA
LOC107985028	0	0	0	0	0	0	0	0	0	NA	NA	NA	NA	NA
LOC105371802	0	0	0	0	0	0	0	0	0	NA	NA	NA	NA	NA
ARF2P	0	0	0	0	0.396271	0	0.475453	0	0.237991	1.38109	3.53015	0.391226	0.69563	NA
LINC02210-CRHR1	0	0	0	0	0	0	0	0	0	NA	NA	NA	NA	NA
LINC02210	0	0	0	0	0	0.509002	0	0	0.122728	0.688486	3.53381	0.194828	0.845528	NA
RPS26P8	0	0	0	7.08661	0	0	6.84122	0	0.264264	-0.0328484	3.53381	-0.00929547	0.992583	NA
MAPK8IP1P2	0	0	0	0	0	0	0	0	0	NA	NA	NA	NA	NA
LOC105376839	0	0	0	0	0	0	0	0	0	NA	NA	NA	NA	NA
DND1P1	0	0	0	0	0	0	0	0	0	NA	NA	NA	NA	NA
RDM1P1	0	2.71736	0	0	0	1.07966	0	0	0.863241	-1.31277	2.61659	-0.501709	0.615872	NA
LOC102724345	0	0.554464	0	0	0.242745	0.275373	0	0	0.478029	-0.0625556	2.67519	-0.0233836	0.981344	NA
LRRC37A4P	1.4915	0.750973	0	0	0	2.23781	0	0	0.737138	-0.0101197	2.35948	-0.00428896	0.996578	NA
LOC112267925	0	0	0	0	0	0	0	0	0	NA	NA	NA	NA	NA
LRRC37A3	13.8333	14.4277	14.5606	20.5735	31.3644	13.8368	21.9518	14.1505	35.9363	0.368192	0.341218	1.07905	0.280564	0.557201
LOC105369225	0	0	0	0	0	0	0	0	0	NA	NA	NA	NA	NA
MIR4315-1	0	0	0	0	0	0	0	0	0	NA	NA	NA	NA	NA
PLEKHM1	0	0	0.94573	0	0.848815	0.962907	1.01842	0	0.962517	1.54507	1.92221	0.8038	0.421513	NA
ARHGAP27	0	0	0	0	0	0	0	0	0	NA	NA	NA	NA	NA
LOC105371796	0	0	0	0	0	0	0	0	0	NA	NA	NA	NA	NA
RNA5SP443	0	0	0	0	0	0	0	0	0	NA	NA	NA	NA	NA
KRTAP9-12P	0	0	0	0	0	0	0	0	0	NA	NA	NA	NA	NA
KRTAP9-2	0	0	0	0	0	0	0	0	0	NA	NA	NA	NA	NA
KRTAP9-4	0	0	0	0	0	0	0	0	0	NA	NA	NA	NA	NA
KRTAP9-9	0	0	0	0	0	0	0	0	0	NA	NA	NA	NA	NA
KRTAP9-6	0	0	0	0	0	0	0	0	0	NA	NA	NA	NA	NA
KRTAP9-11P	0	0	0	0	0	0	0	0	0	NA	NA	NA	NA	NA
KRTAP9-7	0	0	0	0	0	0	0	0	0	NA	NA	NA	NA	NA
KRTAP9-10P	0	0	0	0	0	0	0	0	0	NA	NA	NA	NA	NA
KRTAP29-1	0	0	0	0	0	0	0	0	0	NA	NA	NA	NA	NA
LOC102724956	0	0	0	0	0	0	0	0	0	NA	NA	NA	NA	NA
TBC1D3I	0	0	0	0	0	0	0	0	0	NA	NA	NA	NA	NA
LOC105371747	0	0	0	0	0	0	0	0	0	NA	NA	NA	NA	NA
CCL4L1	63.4868	74.5866	51.9749	69.573	932.973	1005.46	1298.5	426.536	45.4918	3.82167	0.440503	8.6757	4.1103e-18	3.56726e-16
CCL3L1	26.7347	44.8699	78.7931	68.3611	330.02	401.121	1206.75	311.967	33.9888	3.36231	0.543383	6.18774	6.1033e-10	2.31068e-08
LOC107987437	0	0	0	0	6.43916	0	0	0	0.108187	0.688486	3.53381	0.194828	0.845528	NA
LOC105379634	0	0	0	0	0	0	0	0	0	NA	NA	NA	NA	NA
CCL3P1	0	0	0	0	0	0	0	0	0	NA	NA	NA	NA	NA
TBC1D3G	0	0	0	0	0	0	0	0	0	NA	NA	NA	NA	NA
LOC100420853	0	0	0	0	0	0	0	0	0	NA	NA	NA	NA	NA
YWHAEP6	0	0	0	0	0	0	0	0	0	NA	NA	NA	NA	NA
LOC105379635	0	0	0	0	0	0	0	0	0	NA	NA	NA	NA	NA
CCL4L2	0	0	0	0	0	0	0	0	0	NA	NA	NA	NA	NA
CCL3L3	0	0	0	0	0	0	0	0	0	NA	NA	NA	NA	NA
TBC1D3B	0	0	0	0	0	0	0	0	0	NA	NA	NA	NA	NA
LOC100420851	0	0.044578	0.0434892	0	0	0	0	0	0.244096	-1.46803	3.53178	-0.415663	0.677657	NA
LOC107985056	0	0	0	0	0	0	0	0	0	NA	NA	NA	NA	NA
LOC100419980	0	0	0	0	0	0	0	0	0	NA	NA	NA	NA	NA
LOC107985055	0	0	0	0	0	0	0	0	0	NA	NA	NA	NA	NA
RN7SL301P	0	0	0	0	0	0	0	0	0	NA	NA	NA	NA	NA
CCL4	0	0	0	0	0	0	0	0	0	NA	NA	NA	NA	NA
LOC101927369	0.629036	0	0	0	0	0	0	0	0.122698	-0.754187	3.53381	-0.21342	0.830999	NA
CCL3	0	0	0	0	0	0	0	0	0	NA	NA	NA	NA	NA
CCL3-AS1	0	0	0	0	0	0	0	0	0	NA	NA	NA	NA	NA
CCL18	0	0	0	0	0	0	0	0	0	NA	NA	NA	NA	NA
LOC105379599	0	0	0	0	0	0	0	0	0	NA	NA	NA	NA	NA
MIR3183	0	0	0	0	0	0	0	0	0	NA	NA	NA	NA	NA
LOC105371481	0	0	0	0	0	0	0	0	0	NA	NA	NA	NA	NA
LOC112268190	0	0	0	0	0	0	0	0	0	NA	NA	NA	NA	NA
ABR	0	0.346285	0	1.13053	0	0.687927	0.363794	0.364791	1.03236	-0.0506046	1.75489	-0.0288363	0.976995	NA
TIMM22	0	0.917515	0	0	0	0	0	0.966546	0.253717	-0.0328484	3.53381	-0.00929547	0.992583	NA
NXN	210.795	203.829	221.206	220.503	198.538	189.284	176.122	162.629	162.16	-0.234523	0.141535	-1.65699	0.0975209	0.291929
RPH3AL-AS1	0	0	0	0	0	0	0	0	0	NA	NA	NA	NA	NA
RPH3AL	20.3884	4.10623	30.7122	19.3639	23.9695	24.4722	27.3211	34.6053	16.6945	0.561782	0.495569	1.13361	0.256958	0.530707
LOC107984761	0	0	0	0	0	0	0	0	0	NA	NA	NA	NA	NA
LOC107984089	0	0	0	0	0	0	0	0	0	NA	NA	NA	NA	NA
FMN1	2.68053	1.11148	3.7177	2.41912	4.86605	1.57718	8.34053	3.67989	22.0937	0.892281	0.513777	1.73671	0.0824383	0.26033
GREM1-AS1	0	0	0	0	0	0	0	0	0	NA	NA	NA	NA	NA
GREM1	0.146901	0	0.432948	0.321967	0.388581	0.734687	1.24327	0.779173	3.38067	1.79659	0.992364	1.81042	0.0702314	NA
LOC105370756	0	0	0	0	0	0	0	0	0	NA	NA	NA	NA	NA
SCG5-AS1	0	0	0	0	4.15891	0	0	0	0.108187	0.688486	3.53381	0.194828	0.845528	NA
LOC105379633	0	11.115	0	0	0	0	0	0	0.123557	-0.754187	3.53381	-0.21342	0.830999	NA
SCG5	0	0	0	0	1.60038	0	0	0	0.108187	0.688486	3.53381	0.194828	0.845528	NA
ARHGAP11A-SCG5	0	0	0	0	0	0	0	0	0	NA	NA	NA	NA	NA
ARHGAP11A	2.78248	4.5532	3.07522	1.52461	1.53338	0.347897	0	1.10689	5.26465	-1.97102	0.847972	-2.3244	0.0201043	0.0939914
RN7SL286P	0	0	0	0	0	0	0	0	0	NA	NA	NA	NA	NA
GOLGA8N	0.816109	1.64365	1.20263	1.78869	1.79898	2.8571	0.863377	0	3.29872	0.0357671	0.96893	0.036914	0.970554	NA
LOC101928042	0	0	3.79426	0	0	0	0	0	0.120539	-0.754187	3.53381	-0.21342	0.830999	NA
LINC02256	59.9111	67.4284	46.7395	73.3786	85.4532	86.3642	57.7887	67.2932	37.9046	0.269843	0.28451	0.948448	0.342902	0.616512
WHAMMP1	8.3258	16.7682	23.1748	7.6033	18.3528	12.4918	14.68	23.5524	11.0483	0.298838	0.534884	0.558696	0.576369	0.797217
LOC107984723	0	0	0	0	0	0	0	0	0	NA	NA	NA	NA	NA
LOC101060588	0	0	0	0	0	0	0	0	0	NA	NA	NA	NA	NA
RNU6-18P	0	41.3141	0	0	0	0	0	0	0.247114	-1.48025	3.53086	-0.419233	0.675046	NA
LOC107984069	0.669774	0.674465	3.94795	0.733982	0	0	0	3.55254	1.75475	-0.794192	1.59797	-0.496999	0.619189	NA
LOC105370754	0	0	0	0	12.4094	0	0	0	0.216373	1.34293	3.53106	0.380321	0.703707	NA
CHRNA7	0.331568	0.33389	1.62867	1.09006	2.33883	2.32156	1.05232	1.75866	4.01713	1.14996	0.85467	1.3455	0.178463	NA
DEPDC1P1	0	0	0	0	0	0	0	0.734898	0.13016	0.688486	3.53381	0.194828	0.845528	NA
LOC105370753	0	0	0	0	0	0	0	0	0	NA	NA	NA	NA	NA
OTUD7A	0	0.25688	0	0	1.57447	0	0.539737	0	1.14047	2.75794	2.09585	1.31591	0.188206	NA
LOC400347	0	0	0	0	0	0	0	0	0	NA	NA	NA	NA	NA
UBE2CP4	0	0	0	0	0	0	0	0	0	NA	NA	NA	NA	NA
LOC105370939	0	2.45339	0	0	1.0741	1.21847	0	0	0.478029	-0.0625556	2.67519	-0.0233836	0.981344	NA
LOC105376707	0	0	0	0	0	0	0	0	0	NA	NA	NA	NA	NA
KLF13	0.405846	1.22606	0.398706	0.444753	0.357848	1.21784	1.28806	0.430528	1.74431	0.399973	1.19685	0.334187	0.738238	NA
LOC283710	2.76996	5.57872	5.44247	6.07102	2.44237	5.54132	5.86079	20.569	2.40418	0.778277	1.08544	0.717017	0.473364	NA
LOC107984092	4.18661	1.05398	3.08472	10.3229	5.53721	6.28149	9.96546	2.22061	5.00015	0.377232	0.822787	0.458481	0.646607	0.839012
LINC02352	0	5.66899	8.2958	3.08463	9.92756	5.63098	8.93344	0	1.81081	0.528899	1.29869	0.407257	0.683819	NA
LOC107984779	0	0	0	4.6586	0	4.25213	8.99457	0	0.516797	1.31939	2.56383	0.514617	0.606821	NA
MIR211	0	0	0	0	23.2395	0	0	0	0.108187	0.688486	3.53381	0.194828	0.845528	NA
LOC105370752	5.20119	0	0	0	2.29303	0	0	1.37938	0.837324	-0.488237	2.29021	-0.213184	0.831184	NA
TRPM1	0	1.74744	2.13095	1.90164	1.53006	0.86786	0.917896	0	2.57258	-0.778415	1.15077	-0.676432	0.498767	NA
RNU6-466P	0	0	0	30.8463	0	0	0	0	0.13446	-0.754187	3.53381	-0.21342	0.830999	NA
MTMR10	28.2285	26.1966	18.4879	21.8362	24.4019	30.4501	28.6923	15.2662	42.9076	0.0614795	0.291648	0.2108	0.833043	0.93136
FAN1	20.646	26.0988	24.5983	24.0694	32.5353	26.8026	23.236	20.0377	55.3116	0.110808	0.240637	0.460476	0.645174	0.83795
LOC388104	0	0	0	0	0	0	0	0	0	NA	NA	NA	NA	NA
LOC100629121	0	0	0	0	0	0	0	0	0	NA	NA	NA	NA	NA
HERC2P10	0	0	0	0	0	0	0	0	0	NA	NA	NA	NA	NA
RN7SL82P	0	0	0	0	0	0	0	0	0	NA	NA	NA	NA	NA
LOC107987436	0	0	0	0	0	0	0	0	0	NA	NA	NA	NA	NA
LOC101930434	5.98602	3.01397	2.94035	1.63997	0	1.49688	0	0	1.23617	-2.91106	1.63592	-1.77946	0.075164	NA
LOC107984025	0	0	0	0	0	0	0	0	0	NA	NA	NA	NA	NA
LOC100288637	12.819	6.45438	5.81237	12.427	8.25983	6.90427	2.60797	1.56907	14.1487	-0.936323	0.561304	-1.66812	0.0952914	0.287638
ARHGAP11B	3.11299	0.783697	3.05822	0.852854	0	0	3.29329	0	1.75018	-1.28332	1.5211	-0.843683	0.398847	NA
RN7SL628P	0	0	0	0	0	0	0	19.4655	0.260319	1.47289	3.52657	0.417656	0.676198	NA
GOLGA8H	2.61388	1.31609	0.855965	1.43223	5.37774	5.22907	0.460879	1.84856	5.38911	1.06708	0.836698	1.27534	0.202188	0.460625
ARHGAP11B-DT	0	0.845261	0	0	0	2.09898	0	0.445216	0.990916	1.56431	2.22861	0.701924	0.482727	NA
ULK4P1	0	2.4996	4.87709	0	0	2.48284	2.62598	2.63318	0.747327	0.0312087	1.91792	0.0162721	0.987017	NA
DNM1P29	0	0	0	0	0	0	0	0	0	NA	NA	NA	NA	NA
RN7SL196P	0	0	0	0	0	0	0	0	0	NA	NA	NA	NA	NA
LOC100288482	0	0	0	0	0	0	0	0	0	NA	NA	NA	NA	NA
GOLGA8R	2.80065	1.69216	3.30165	0	0.987769	2.80135	2.37028	0	3.05663	-0.350999	1.10696	-0.317082	0.751181	NA
LOC105376704	221.428	151.625	121.818	126.181	359.242	354.373	215.512	159.728	23.6874	0.814615	0.397806	2.04777	0.0405826	0.157622
LOC100652840	0	2.53432	0	0	2.21905	2.51732	0	0	0.354472	0.661922	2.87215	0.230462	0.817733	NA
LOC105370750	0	0	0	0	0	0	0	0	0	NA	NA	NA	NA	NA
LOC101929944	0	0	0	0	0	0	0	0	0	NA	NA	NA	NA	NA
GOLGA8Q	0	1.71446	0	0	0	0	0	0.602026	0.50083	-1.32332	2.98414	-0.443452	0.657439	NA
DNM1P50	0	0	0	0	0	0	0	0	0	NA	NA	NA	NA	NA
ULK4P2	41.5495	20.9202	13.6062	7.58877	24.4237	6.92665	21.978	29.3842	2.94792	-0.0245359	0.957391	-0.0256279	0.979554	NA
LOC105370751	0	0	0	0	0	0	0	0	0	NA	NA	NA	NA	NA
CHRFAM7A	4.81955	2.42665	1.57825	2.64079	5.66608	11.2484	14.4463	4.26055	7.19248	1.6312	0.702442	2.32219	0.0202228	0.094337
LOC102724055	1.88302	3.79242	0.924948	0	0.830162	0.941748	0	0.998771	1.22124	-1.25059	1.55843	-0.802468	0.422282	NA
RNU6-17P	0	0	0	0	0	0	0	0	0	NA	NA	NA	NA	NA
LOC728424	0	0	0	0	0	0	0	0	0	NA	NA	NA	NA	NA
LINC02249	0	1.37046	0	0	0.599987	2.0419	0	0.721847	0.853645	1.27558	2.03858	0.625723	0.531497	NA
LOC105370747	0	0	0	0	0	0	0	0	0	NA	NA	NA	NA	NA
LOC105370746	0	0	0	0	0	0	0	0	0	NA	NA	NA	NA	NA
DNM1P30	0	0	0	0	0	0	0	0	0	NA	NA	NA	NA	NA
RN7SL469P	0	0	0	0	0	0	0	0	0	NA	NA	NA	NA	NA
LOC101929922	0	0	0	0	0	0	0	0	0	NA	NA	NA	NA	NA
GOLGA8T	1.56031	0.523746	0	0	2.75155	0	0.550227	1.10347	1.53089	1.08627	1.58052	0.68729	0.4919	NA
ULK4P3	1.89245	11.4342	9.29577	10.3693	3.33727	22.7151	2.00205	2.00754	4.08811	-0.130356	0.996448	-0.130821	0.895917	NA
DNM1P28	0	0	0	0	0	0	0	0	0	NA	NA	NA	NA	NA
RN7SL673P	0	0	0	0	0	0	0	0	0	NA	NA	NA	NA	NA
GOLGA8J	0.397118	0.399899	0	0.435188	0.350152	0.397218	0	0.42127	0.74179	-0.0588226	1.79192	-0.0328265	0.973813	NA
SYNGR2P1	0	0	0	0	0	0	0	0	0	NA	NA	NA	NA	NA
NCAPGP2	0	3.82639	0	0	0	0	0	0	0.123557	-0.754187	3.53381	-0.21342	0.830999	NA
HMGN2P5	19.4091	26.8744	21.4511	13.2936	10.696	14.5604	5.1333	10.2947	6.15541	-0.991645	0.661257	-1.49964	0.133708	0.359469
TJP1	48.8968	49.5719	53.2297	36.9298	32.9181	39.3255	31.1072	17.8743	115.073	-0.636561	0.233326	-2.72821	0.006368	0.0386114
LOC105370743	0	0	0.97209	0	0	0	0	0	0.120539	-0.754187	3.53381	-0.21342	0.830999	NA
LOC100130111	0	0	0	0	0	0	0	0	0	NA	NA	NA	NA	NA
TUBBP8	0	0	2.38945	0	0	0	0	0	0.120539	-0.754187	3.53381	-0.21342	0.830999	NA
NSMCE3	0.599758	0.603958	0	0	0	1.19982	1.26899	0.636233	0.881479	1.32679	1.85033	0.717056	0.47334	NA
LOC100420707	0	1.98743	1.93889	0	0	1.9741	0	0	0.366824	-0.747338	2.84626	-0.262569	0.792883	NA
FAM189A1	0.870421	3.06781	2.13777	2.38466	3.8374	3.91788	0.920835	2.77007	5.61228	0.447502	0.724949	0.617288	0.537045	0.771371
APBA2	1.03175	4.15592	3.54761	0.565332	2.27433	1.54802	2.18302	6.01976	5.07218	0.35465	0.82763	0.428513	0.668278	0.851064
PDCD6IPP2	43.4224	36.1218	48.2226	51.7229	43.2809	35.8796	45.9373	72.0988	24.4811	0.132599	0.351834	0.37688	0.706263	0.872319
LOC100289656	3.23936	0	0	0	0	0	0	0	0.122698	-0.754187	3.53381	-0.21342	0.830999	NA
LOC100996670	0	0	0	0	0	0	0	0	0	NA	NA	NA	NA	NA
WHAMMP2	0	1.11305	0.542932	2.42254	1.46188	0	0	0	1.23005	-1.40265	1.83125	-0.765949	0.443707	NA
RN7SL719P	0	0	0	0	0	0	0	0	0	NA	NA	NA	NA	NA
LOC107984746	0	0	0	0	0	0	0	0	0	NA	NA	NA	NA	NA
GOLGA8M	0.379083	0.381738	0.744828	0	0.668501	0	0	0	0.703706	-1.05785	2.12781	-0.497157	0.619078	NA
LOC100419574	0	26.7356	10.4331	11.638	9.36391	0	0	22.5315	1.8648	-0.616622	1.44889	-0.425581	0.670413	NA
HERC2P9	0	0	0	0	0.86744	0	0	0	0.108187	0.688486	3.53381	0.194828	0.845528	NA
HERC2P11	0	0	0	0	0	0	0	0	0	NA	NA	NA	NA	NA
LOC105369220	0	0	0	0	0	0	0	0	0	NA	NA	NA	NA	NA
LOC100132202	0	0	0	0	0	0	0	0	0	NA	NA	NA	NA	NA
LOC100631268	0	0	0	0	0	0	0	0	0	NA	NA	NA	NA	NA
GOLGA8G	0	0	0	0	0	0	0	0	0	NA	NA	NA	NA	NA
ABCB10P4	0	0	0	0	0	0	0	0	0	NA	NA	NA	NA	NA
MIR4509-3	0	0	0	0	0	0	0	0	0	NA	NA	NA	NA	NA
LOC101059997	0	0	0	0	0	0	0	0	0	NA	NA	NA	NA	NA
MIR4509-2	0	0	0	0	0	0	0	0	0	NA	NA	NA	NA	NA
ABCB10P3	0	0	0	0	0	0	0	0	0	NA	NA	NA	NA	NA
GOLGA8F	0	0	0	0.889589	0	0.405986	0	0	0.391649	-0.806363	3.22446	-0.250077	0.802528	NA
LOC100533850	0	0	0	0	0	0	0	0	0	NA	NA	NA	NA	NA
LOC645202	0	0	0	0	0	0	0	0	0	NA	NA	NA	NA	NA
LOC101060587	0	0	0	0	0	0	0	0	0	NA	NA	NA	NA	NA
HERC2P1	0	0	0	0	0	0	0	0	0	NA	NA	NA	NA	NA
RPL41P2	30.5182	25.6099	19.9875	22.2959	17.9393	20.3506	21.5238	16.1871	4.20732	-0.374557	0.74478	-0.502909	0.615028	0.820412
HERC2	54.6456	50.8908	55.2988	44.1252	49.8131	53.2209	43.0319	35.3044	230.74	-0.175414	0.158896	-1.10395	0.269613	0.544949
RPL5P32	0	0	0	0	0	0	0	0	0	NA	NA	NA	NA	NA
OCA2	2.45767	9.07456	8.0481	2.69327	10.835	18.0274	8.66671	14.7738	11.1696	1.22301	0.567761	2.15409	0.0312331	0.129701
LOC100421667	0	0	0	0	0	0	0	0	0	NA	NA	NA	NA	NA
MIR4509-1	0	0	0	0	0	0	0	0	0	NA	NA	NA	NA	NA
ABCB10P1	0	0	0	0	0	0	0	0	0	NA	NA	NA	NA	NA
RN7SL106P	0	0	0	0	0	0	0	0	0	NA	NA	NA	NA	NA
GOLGA8DP	0	0	0	0	0	0	0	0	0	NA	NA	NA	NA	NA
LOC100631267	0	0	0	0	0	0	0	0	0	NA	NA	NA	NA	NA
GOLGA6L1	0	0	0	0	0	0	0	0	0	NA	NA	NA	NA	NA
LOC101060118	0	0	0	0	0	0	0	0	0	NA	NA	NA	NA	NA
ELMO2P1	0	0	0	0.256796	0	0	0	0	0.13446	-0.754187	3.53381	-0.21342	0.830999	NA
TUBGCP5	57.1299	40.692	49.9648	48.1003	46.6875	45.9942	30.9565	32.5194	61.9989	-0.322091	0.237497	-1.35619	0.175039	0.424077
PRB1	0	0	0	0	0	0	0	0	0	NA	NA	NA	NA	NA
PRB4	0	0	0	0	0	0	0	0	0	NA	NA	NA	NA	NA
PRB3	0	0	0	0	0	0	0	0	0	NA	NA	NA	NA	NA
LOC100420583	0	0	0	0	0	0	0	0	0	NA	NA	NA	NA	NA
LOC107987435	5.31156	2.67438	0	2.91038	0	0	0	0	0.503412	-2.48149	2.51372	-0.987178	0.323555	NA
TAS2R42	0	0	0	0	0	0	0	0	0	NA	NA	NA	NA	NA
TAS2R67P	0	0	0	0	0	0	0	0	0	NA	NA	NA	NA	NA
SMIM10L1	425.025	445.558	366.166	352.457	327.583	406.491	276.018	269.759	585.572	-0.311921	0.150094	-2.07817	0.0376933	0.149099
TAS2R30	3.02003	0	0	0	5.32572	6.04157	0	3.2037	0.714687	1.97291	2.05675	0.959237	0.33744	NA
TAS2R45	0	0	0	0	0	0	0	0	0	NA	NA	NA	NA	NA
TAS2R68P	0	18.5367	13.563	35.3018	12.1731	9.20621	0	48.8182	3.66868	0.060488	1.14678	0.0527459	0.957934	NA
TAS2R46	0	0	6.12521	0	0	0	3.29801	0	0.370882	-0.734949	3.27193	-0.224623	0.822273	NA
TAS2R63P	2.87337	14.4675	0	3.14883	10.1342	2.87409	0	6.09623	1.69074	-0.0818737	1.41036	-0.0580515	0.953708	NA
TAS2R31	8.51879	17.1569	5.57928	15.5591	7.5113	19.8822	0	6.02458	3.46679	-0.474119	0.971391	-0.488083	0.625491	NA
TAS2R19	5.78688	37.8782	14.2127	15.8541	33.1662	34.73	12.2441	24.5553	7.56629	0.511985	0.677532	0.755662	0.449852	0.709518
TAS2R20	3.71062	7.47321	3.64534	1.35545	2.18118	2.47437	2.61702	0	2.32695	-1.14959	1.11407	-1.03188	0.302127	NA
TAS2R50	2.89923	0	0	0	0	0	3.06715	0	0.252502	-0.0328484	3.53381	-0.00929547	0.992583	NA
TAS2R15P	0	0	0	0	0	0	0	0	0	NA	NA	NA	NA	NA
TAS2R14	0	0	0	0	0	0	0	0	0	NA	NA	NA	NA	NA
PRH1-TAS2R14	0	0	0	0	1.5055	0	0	0	0.108187	0.688486	3.53381	0.194828	0.845528	NA
PRH2	0	0	0	0	0	0	0	0	0	NA	NA	NA	NA	NA
TAS2R13	0	0	0	0	0	0	0	0	0	NA	NA	NA	NA	NA
TAS2R12P	0	0	0	0	0	0	0	0	0	NA	NA	NA	NA	NA
PRH1	0	0	0	0	0	0	0	0	0	NA	NA	NA	NA	NA
PRR4	0	0	0	0	0	0	0	0	0	NA	NA	NA	NA	NA
PRH1-PRR4	0	0	0	1.93141	0	0	0	0	0.13446	-0.754187	3.53381	-0.21342	0.830999	NA
LOC100420580	0	0	0	0	0	0	0	0	0	NA	NA	NA	NA	NA
TAS2R10	0	0	0	0	0	0	0	0	0	NA	NA	NA	NA	NA
LOC107984459	0	0	0	0	0	0	0	0	0	NA	NA	NA	NA	NA
TAS2R9	0	0	0	0	0	0	0	0	0	NA	NA	NA	NA	NA
TAS2R8	0	0	0	0	0	0	0	0	0	NA	NA	NA	NA	NA
TAS2R7	0	0	0	0	0	0	0	0	0	NA	NA	NA	NA	NA
IFITM10	3.86106	0	7.58627	9.87281	3.40443	7.72406	10.8925	5.46117	4.65255	0.365809	0.869812	0.420561	0.674075	0.854566
KRTAP5-6	0	0	0	0	0	0	0	0	0	NA	NA	NA	NA	NA
LINC02708	0	0	0	0	0	0	0	0	0	NA	NA	NA	NA	NA
FAM99B	0	0	0	0	0	0	0	0	0	NA	NA	NA	NA	NA
FAM99A	0	6.12489	0	0	0	0	0	0	0.370671	-2.04378	3.48562	-0.586346	0.557643	NA
KRTAP5-5	0	0	0	0	0	0	0	0	0	NA	NA	NA	NA	NA
KRTAP5-4	0	0	0	0	0	0	0	0	0	NA	NA	NA	NA	NA
KRTAP5-3	0	0	0	0	0	0	0	0	0	NA	NA	NA	NA	NA
KRTAP5-2	0	0	0	0	0	0	0	0	0	NA	NA	NA	NA	NA
KRTAP5-1	0	0	0	0	0	0	0	0	0	NA	NA	NA	NA	NA
KRTAP5-AS1	0	0	0	0	0	0	0	0	0	NA	NA	NA	NA	NA
DUSP8	2.23075	5.61592	0	3.6669	4.42558	1.67348	1.76996	0.591604	4.39456	-0.421861	0.969265	-0.435239	0.663389	0.848479
LOC105379626	0	0	0	0	0	0	0	0	0	NA	NA	NA	NA	NA
LOC105379586	0	0	0	0	0	0	0	0	0	NA	NA	NA	NA	NA
LOC105377775	0	0	0	0	0	0	0	0	0	NA	NA	NA	NA	NA
LOC105379627	0	0	0	0	0	0	0	0	0	NA	NA	NA	NA	NA
FAM20C	21.9721	31.1402	31.1791	25.862	35.8769	37.4433	53.3766	37.984	41.4381	0.576179	0.273838	2.10409	0.0353707	0.14234
LOC105375116	0	0	0	0	0	0	0	0	0	NA	NA	NA	NA	NA
LOC105375115	0	0	0	0	0	0	0	0	0	NA	NA	NA	NA	NA
LOC100507642	0	2.26408	0	1.23194	0	3.37335	0	1.19254	0.879919	0.386448	2.01182	0.192089	0.847673	NA
LOC102723672	20.5255	20.6693	30.2466	22.4932	4.52451	35.9287	5.42858	5.44345	3.47334	-0.87519	0.944661	-0.926459	0.354207	NA
LOC105375114	0	0	0	0	0	0	0	0.505293	0.13016	0.688486	3.53381	0.194828	0.845528	NA
LOC101929756	0	0	0	0	0	0	0	0	0	NA	NA	NA	NA	NA
LOC105375113	0	0	0	0	0	0	0	0	0	NA	NA	NA	NA	NA
LOC107986751	0	0	0	0	0	0	0	0	0	NA	NA	NA	NA	NA
LOC105375112	0	0	0	0	1.28956	0	3.09448	0	0.367795	1.99618	3.22777	0.618439	0.536286	NA
LOC102723872	0	0	0	0	0	0	0	0	0	NA	NA	NA	NA	NA
RNU1-79P	0	0	0	0	0	0	0	0	0	NA	NA	NA	NA	NA
LOC107987429	0	0	2.11711	0	0	0	0	0	0.120539	-0.754187	3.53381	-0.21342	0.830999	NA
LOC112267926	0	0	0	0	0	0	0	0	0	NA	NA	NA	NA	NA
LOC107987427	0	0	0	0	0	0	0	0	0	NA	NA	NA	NA	NA
LOC105375006	0	0	0	0	0	0	0	0	0	NA	NA	NA	NA	NA
TRA-CGC2-1	0	0	0	0	0	0	0	0	0	NA	NA	NA	NA	NA
TRA-AGC4-1	0	0	0	0	0	0	0	0	0	NA	NA	NA	NA	NA
LINC00533	0	0	0	0	0	0	0	0	0	NA	NA	NA	NA	NA
TRT-CGT3-1	0	0	0	0	0	0	0	0	0	NA	NA	NA	NA	NA
TRA-TGC2-1	0	0	0	0	0	0	0	0	0	NA	NA	NA	NA	NA
LOC105374996	0	0	0	5.66171	2.27771	0	0	2.74032	0.507267	-0.097014	2.63952	-0.0367544	0.970681	NA
TRA-TGC9-1	0	60.8236	118.676	0	0	0	63.8989	0	0.494439	-1.30594	2.58784	-0.504646	0.613807	NA
TRA-AGC3-1	0	0	0	0	0	0	0	0	0	NA	NA	NA	NA	NA
TRS-GCT4-1	0	0	0	0	0	0	0	0	0	NA	NA	NA	NA	NA
TRQ-TTG2-1	0	0	0	0	0	0	0	0	0	NA	NA	NA	NA	NA
ZBED9	10.8471	17.8219	13.4606	19.3946	12.0812	22.2707	6.03967	10.2956	24.1164	-0.274013	0.421703	-0.649778	0.515836	0.75704
TRR-TCG5-1	0	0	0	0	0	0	0	0	0	NA	NA	NA	NA	NA
LOC107986586	0	0	0	0	0	0	0	0	0	NA	NA	NA	NA	NA
TRI-TAT3-1	0	0	0	0	0	0	0	0	0	NA	NA	NA	NA	NA
GPX5	0	0	0	0	0	0	0	0	0	NA	NA	NA	NA	NA
GPX6	0	0	0	0	0	0	0	0	0	NA	NA	NA	NA	NA
PROP1	0	0	0	0	0	0	0	0	0	NA	NA	NA	NA	NA
SUDS3P1	0	0	1.22294	0	3.29285	0	0	1.32055	0.575259	1.60121	2.48134	0.645299	0.518733	NA
LOC100128340	0	0	0	0	0	0	0	9.98555	0.260319	1.47289	3.52657	0.417656	0.676198	NA
LOC728554	0	0	0	0	0	0	0	1.68339	0.13016	0.688486	3.53381	0.194828	0.845528	NA
MCCC2	1284.19	1375.32	1064.69	974.055	1025.06	981.708	779.461	920.905	746.069	-0.341491	0.13834	-2.46848	0.0135688	0.069962
HMGN1P12	0	0	0	0	0	0	0	0	0	NA	NA	NA	NA	NA
LOC100419852	0	0	0	0	0	0	0	0	0	NA	NA	NA	NA	NA
BDP1	7.79275	8.09255	8.61261	8.53981	11.3803	9.01263	6.69833	6.45834	33.5496	0.0308589	0.299092	0.103175	0.917824	0.967278
LOC107987434	0	0	0	0	0	0	0	0	0	NA	NA	NA	NA	NA
PMCHL2	0	0	0	0	0	0	0	0	0	NA	NA	NA	NA	NA
LINC02197	0	0	0	0	0	1.90807	0	1.0118	0.375617	2.02339	3.20741	0.63085	0.528139	NA
LOC107986421	0	0	0	0	0	0	2.71309	0	0.519217	2.48737	3.43181	0.7248	0.468575	NA
LOC441081	0.823255	0	0.808771	0	4.35535	0	0	0	0.892356	1.41131	2.31324	0.610102	0.541794	NA
GUSBP17	0	10.1549	14.8603	5.52551	17.7833	0	5.33417	26.7439	1.95654	0.703432	1.32416	0.531229	0.59526	NA
LOC107987433	0	0	12.8221	0	2.30163	0	0	2.7691	0.841042	-1.33385	2.33727	-0.570688	0.568211	NA
GUSBP9	1.10682	0.83593	0.543675	0.606464	0.487961	0.55355	0	0.587068	2.09361	-0.917225	1.11345	-0.823769	0.410071	NA
CDH12P4	0	0	0	0	0	0	0	0	0	NA	NA	NA	NA	NA
NAIPP4	0	0	0	0	0.543441	0	0	0	0.108187	0.688486	3.53381	0.194828	0.845528	NA
GTF2H2	40.3076	52.9434	37.8768	42.2512	50.993	43.8236	50.0582	27.8863	24.2342	-0.000525272	0.343165	-0.00153067	0.998779	0.999413
NAIPP1	0	0	0	0	0	0	0	0	0	NA	NA	NA	NA	NA
NAIP	0	0.762877	0	0.415099	0.333988	0.378881	0.400725	0	0.742293	-0.0640021	1.91962	-0.0333411	0.973403	NA
SMN1	18.7524	15.4503	5.02431	22.4183	21.044	15.3467	19.8385	16.2759	9.65528	0.243794	0.553315	0.440607	0.659498	0.845869
SERF1A	6.33296	8.92823	1.24431	11.1041	5.58398	3.80073	9.37966	0	4.49235	-0.547926	0.926802	-0.591201	0.554386	0.782974
CDH12P3	19.2002	0	0	10.5204	8.46472	76.82	10.1561	10.1839	1.72983	1.83736	1.50888	1.2177	0.223339	NA
NAIPP2	0	0	0	0	0	0	0	0	0	NA	NA	NA	NA	NA
SMN2	0	2.52118	0	13.7183	8.83021	12.5214	2.64866	5.31183	2.23237	0.889729	1.2935	0.687845	0.49155	NA
SERF1B	5.69966	0	9.33232	10.4101	6.70078	3.80073	4.01985	0	2.5809	-0.784071	1.15908	-0.67646	0.498749	NA
CDH12P2	14.4001	0	0	31.5612	50.7883	0	15.2342	0	0.954169	0.57058	1.97243	0.289278	0.772369	NA
LOC105369228	5.46766	1.37649	4.0286	0	3.61577	2.73452	0	4.35014	1.93646	-0.0279275	1.27049	-0.0219816	0.982463	NA
LOC105379023	5.43266	5.4707	0	1.98449	4.79016	5.43402	3.83154	3.84204	2.0859	0.474994	1.12377	0.42268	0.672529	NA
LOC112268330	0	0	0	0	0	0	0	0	0	NA	NA	NA	NA	NA
GUSBP1	155.961	194.8	155.848	174.58	141.057	158.009	120.382	113.611	222.579	-0.35176	0.153075	-2.29795	0.0215645	0.099188
LOC728452	0	0	4.12786	0	3.70485	0	0	0	0.228726	-0.0328484	3.53381	-0.00929547	0.992583	NA
LOC728506	0	1.13321	0	0	0.992242	0	0	0	0.231744	-0.0328484	3.53381	-0.00929547	0.992583	NA
GUSBP15	39.5462	34.8452	41.2786	29.7944	26.1519	34.6116	7.84437	31.4634	12.189	-0.537747	0.502454	-1.07024	0.284511	0.560699
GUSBP3	1.59357	3.20945	0	3.49267	2.8102	3.18793	0	0	1.10056	-0.428246	1.65897	-0.25814	0.796299	NA
LOC105379623	0	0	0	0	0	0	0	0	0	NA	NA	NA	NA	NA
RARRES2P4	0	0	0	0	0	0	0	0	0	NA	NA	NA	NA	NA
FRG2	0	0	0	0	0	0	0	0	0	NA	NA	NA	NA	NA
DUX4L9	0	0	0	0	0	0	0	0	0	NA	NA	NA	NA	NA
RNA5SP175	0	0	0	0	0	0	0	0	0	NA	NA	NA	NA	NA
RNA5SP174	0	0	0	0	0	0	0	0	0	NA	NA	NA	NA	NA
TUBB7P	0	0	0	0	0	0	0	0	0	NA	NA	NA	NA	NA
MLLT10P2	0	0	0	0	0	0	0	0	0	NA	NA	NA	NA	NA
FRG1	0	4.63663	0	3.78434	0	6.90831	0	1.2211	1.76414	-0.0466162	1.72018	-0.0270996	0.97838	NA
LINC01881	5.86097	17.7061	11.5157	6.42284	10.3356	0	6.20043	15.5435	3.08097	-0.376229	0.995609	-0.377888	0.705514	NA
LINC01880	0	0	0	0	0	0	0	0	0	NA	NA	NA	NA	NA
LOC105373980	0	0	0	0	0	0	0	0	0	NA	NA	NA	NA	NA
LOC285097	0	0	0	0	0	0	0	0	0	NA	NA	NA	NA	NA
LINC01238	0	0	0	0	0	0	0	0	0	NA	NA	NA	NA	NA
LINC01237	0	0	0	0	9.93399	0	0	0	0.216373	1.34293	3.53106	0.380321	0.703707	NA
LOC101926946	0	0	0	0	0	0	0	0	0	NA	NA	NA	NA	NA
LOC105374866	25.5064	18.3465	14.3187	27.9516	19.277	3.64469	0	11.5961	4.06237	-1.28486	0.901517	-1.42522	0.154092	NA
LOC112268329	0	0	0	0	0	0	0	41.5615	0.260319	1.47289	3.52657	0.417656	0.676198	NA
OR2G6	0	0	0	0	0	0	0	0	0	NA	NA	NA	NA	NA
OR2AS2P	0	0	0	0	0	0	0	0	0	NA	NA	NA	NA	NA
OR2T5	0	0	0	0	0	0	0	0	0	NA	NA	NA	NA	NA
LOC105373277	0	0	0	0	0	0	0	0	0	NA	NA	NA	NA	NA
OR2T3	0	0	0	0	0	0	0	0	0	NA	NA	NA	NA	NA
LOC105373279	0	0	0	0	0	0	0	0	0	NA	NA	NA	NA	NA
OR2T2	0	0	0	0	0	0	0	0	0	NA	NA	NA	NA	NA
OR2T7	0	0	0	0	0	0	0	0	0	NA	NA	NA	NA	NA
OR2T1	0	0	0	0	0	0	0	0	0	NA	NA	NA	NA	NA
OR2T6	0	0	0	0	0	0	0	0	0	NA	NA	NA	NA	NA
OR2T4	0	0	0	0	0	0	0	0	0	NA	NA	NA	NA	NA
TBX22	0	0	0	0	0	0	0	0	0	NA	NA	NA	NA	NA
LINC00685	2.7304	1.37476	1.34118	2.99215	1.20374	0	0	1.44823	0.996758	-1.64341	1.66661	-0.986084	0.324092	NA
APOBEC3A_B	0	7.9407	0	0	0	0	0	0	0.123557	-0.754187	3.53381	-0.21342	0.830999	NA
LOC105373032	0	0	0	0	0	0	0	0	0	NA	NA	NA	NA	NA
NCF4	0	0	0	0	0	4.95014	10.4711	13.1247	1.41547	3.93163	1.8586	2.11538	0.0343979	NA
NCF4-AS1	0	0	0	0	0	0	0	0	0	NA	NA	NA	NA	NA
PVALB	0	0	0	0	0	0	0	0	0	NA	NA	NA	NA	NA
NDUFA9P1	0	0	3.32219	0	0	0	0	0	0.120539	-0.754187	3.53381	-0.21342	0.830999	NA
RPL41P3	10.281	20.7059	20.2002	11.2665	0	10.2835	10.8764	10.9062	1.12804	-0.998633	1.47928	-0.675079	0.499625	NA
RBFOX2	422.363	429.889	366.353	412.64	344.011	418.839	254.849	200.203	770.575	-0.420841	0.190498	-2.20916	0.0271633	0.117357
APOL5	0	0	5.793	0	0	0	4.15885	0	0.621226	-0.519712	2.83615	-0.183245	0.854605	NA
MRPS16P3	0	0	0	0	0	0	0	0	0	NA	NA	NA	NA	NA
CABIN1	298.74	367.004	345.562	335.245	376.368	335.821	277.486	322.18	590.693	-0.0364964	0.121846	-0.299528	0.764537	0.902709
GSTTP2	0	0	0	0	0	0	0	0	0	NA	NA	NA	NA	NA
GSTT1	6490.7	6448.72	7222.45	7231.88	7286.23	7310.2	7012.08	7392.07	956.252	0.0825159	0.0853111	0.967235	0.333426	0.607854
GSTT1-AS1	0	0	0	0	0	34.5233	36.5137	0	0.252533	1.4483	3.52773	0.410547	0.681405	NA
LOC391322	18.4468	37.1521	81.5504	30.3229	40.663	55.3544	9.75763	19.5687	3.89528	-0.409668	0.876779	-0.467242	0.640327	NA
LOC100420769	0	2.06376	0	0	3.61406	0	0	2.17405	0.47009	1.20672	2.62325	0.460007	0.645511	NA
EIF4EBP1P2	0	0	0	0	0	0	0	0	0	NA	NA	NA	NA	NA
MTND1P13	0	0	0	0	0	0	0	0	0	NA	NA	NA	NA	NA
GSTT4	0	0	0	0	0	0	0	0	0	NA	NA	NA	NA	NA
GSTT2	3.5852	0	0	7.85779	6.32237	14.3444	0	0	1.0989	0.886179	1.88197	0.470878	0.637728	NA
DDT	0	0	0	0	0	0	0	0	0	NA	NA	NA	NA	NA
DDTL	0	0	0	0	0	0	0	0	0	NA	NA	NA	NA	NA
GSTT2B	11.6591	3.91358	22.908	12.7768	37.6941	27.2114	49.3375	37.1045	6.3965	1.55657	0.694495	2.2413	0.0250065	0.110516
LOC100652871	0	0	0	0	0	0	0	0	0	NA	NA	NA	NA	NA
LOC100129358	0	0	0	0	0	0	0	0	0	NA	NA	NA	NA	NA
LOC107985558	0	0	0	0	0	0	0	0	0	NA	NA	NA	NA	NA
MIF	0	0	0	0	0	0	0	0	0	NA	NA	NA	NA	NA
MIF-AS1	0	0	0	0	0	0	0	0	0	NA	NA	NA	NA	NA
RN7SL268P	0	0	0	0	0	0	0	0	0	NA	NA	NA	NA	NA
SLC2A11	0	0	0	0	0	0	0	0	0	NA	NA	NA	NA	NA
DERL3	3.7159	3.74192	1.21684	2.71475	0	1.23894	3.93112	2.62793	1.90068	-0.577715	1.20132	-0.480902	0.630586	NA
SMARCB1	0	0.834947	0	0	0	0	0	0	0.123557	-0.754187	3.53381	-0.21342	0.830999	NA
MMP11	0	0	0	0	0	0	0	0	0	NA	NA	NA	NA	NA
LOC107985577	0	0	0	0	0	0	0	0	0	NA	NA	NA	NA	NA
CHCHD10	6.03168	0	17.7767	0	10.6367	12.0664	0	0	0.946145	-0.0591436	1.93058	-0.0306352	0.97556	NA
C22orf15	5.21132	0	20.4785	0	13.785	5.21262	2.75657	2.76412	2.36425	-0.0601954	1.3251	-0.0454271	0.963767	NA
LINC02557	14.5507	0	3.57368	3.98641	0	0	0	3.85891	0.87595	-2.33072	2.00388	-1.16311	0.244787	NA
LOC648771	0	14.77	0	32.1467	0	0	31.0335	0	0.652086	-0.62059	2.44812	-0.253497	0.799884	NA
FAM230I	0	0	0	0	0	0	0	0	0	NA	NA	NA	NA	NA
LINC01659	0	0	0	0	0	0	0	0	0	NA	NA	NA	NA	NA
LOC107985555	0	0	0	0	0	0	0	0	0	NA	NA	NA	NA	NA
ZDHHC8P1	0	0	0	0	0	0	0	0	0	NA	NA	NA	NA	NA
CES5AP1	0	0	0	0	0	0	0	0	0	NA	NA	NA	NA	NA
LL22NC03-63E9.3	0	0	0	0	0	0	0	0	0	NA	NA	NA	NA	NA
PRAME	0	0	0	0	0	0	0	0	0	NA	NA	NA	NA	NA
LOC105379601	0	0	0	0	0	0	0	0	0	NA	NA	NA	NA	NA
ZNF280A	0	0	0	0	0	0	0	0	0	NA	NA	NA	NA	NA
LOC105379602	0	0	22.2517	0	0	0	0	0	0.120539	-0.754187	3.53381	-0.21342	0.830999	NA
ZNF280B	0	0	0	0	0	0	0	0	0	NA	NA	NA	NA	NA
LOC100736412	0	0	0	0	0	0	0	0	0	NA	NA	NA	NA	NA
LOC105379603	0	0	0	0	0	0	0	0	0	NA	NA	NA	NA	NA
LOC105379604	0	0	0	0	0	0	0	0	0	NA	NA	NA	NA	NA
LOC102725003	0	0	0	0	0	0	0	0	0	NA	NA	NA	NA	NA
LOC105379605	0	0	0	0	0	0	0	0	0	NA	NA	NA	NA	NA
IGLV5-39	0	0	0	0	0	0	0	0	0	NA	NA	NA	NA	NA
IGLV7-43	0	0	0	0	0	0	0	0	0	NA	NA	NA	NA	NA
LOC102724999	0	0	0	0	0	0	0	0	0	NA	NA	NA	NA	NA
IGLV5-45	0	0	0	0	0	0	0	0	0	NA	NA	NA	NA	NA
SNORD159	0	0	0	0	0	0	0	0	0	NA	NA	NA	NA	NA
LSS	94.0441	105.955	68.6062	58.1624	125.614	84.7541	62.0588	69.1431	88.0687	0.0672367	0.273432	0.245899	0.80576	0.919572
SPATC1L	1.55122	1.56208	1.52393	0	0	3.10322	1.64106	0	0.742055	0.00823469	1.91988	0.00428917	0.996578	NA
FTCD-AS1	0	0	0	0	0	0	0	0	0	NA	NA	NA	NA	NA
FTCD	99.9585	126.804	170.893	167.868	254.108	219.444	249.95	238.24	144.352	0.767584	0.189106	4.05901	4.92807e-05	0.000678795
GART	1896.74	1722.02	1462.64	1614.37	1405.44	1548.84	1419.05	1451.23	979.201	-0.201226	0.103343	-1.94717	0.0515147	0.188012
DNAJC28	0	0	0	0	0	0	0	0	0	NA	NA	NA	NA	NA
RPS5P3	0	0	0	0	0	0	0	0	0	NA	NA	NA	NA	NA
TMEM50B	2.75069	8.30986	2.7023	0	1.21269	4.12707	2.91001	0	1.9638	-0.747991	1.31004	-0.570968	0.568021	NA
IFNGR2	67.7566	90.9748	146.442	128.704	177.238	173.952	162.477	170.11	60.7174	0.657957	0.258866	2.54169	0.0110319	0.0597256
C21orf62	2.08278	0	0	0	0	0	0	0	0.245395	-1.47332	3.53138	-0.417209	0.676526	NA
C21orf62-AS1	0	7.28063	3.5514	0	3.18746	0	0	0	0.47584	-1.31503	2.61825	-0.502256	0.615488	NA
PAXBP1	810.685	754.097	705.307	707.71	690.577	690.629	652.314	597.619	400.688	-0.17785	0.10904	-1.63105	0.10288	0.302843
RNU4-45P	0	0	0	0	0	0	0	0	0	NA	NA	NA	NA	NA
LOC100420035	0	0	0	0	0	0	0	0	0	NA	NA	NA	NA	NA
LOC105379618	0	0	0	6.10602	0	0	0	0	0.13446	-0.754187	3.53381	-0.21342	0.830999	NA
LINC00308	0	0	0	0	0	0	0	0	0	NA	NA	NA	NA	NA
LOC100134423	0	0	0	0	0	0	0	0	0	NA	NA	NA	NA	NA
BTG3-AS1	0	0	0	0	0	0	0	0	0	NA	NA	NA	NA	NA
BTG3	250.503	451.716	340.528	443.697	513.666	492.39	493.045	475.855	145.806	0.412018	0.193943	2.12443	0.0336342	0.137039
LOC107987418	0	0	0	0	0	0	0	0	0	NA	NA	NA	NA	NA
NEK4P1	0	0	0	0	0	0	0	0	0	NA	NA	NA	NA	NA
LOC107985511	0	0	0	0	0	0	0	0	0	NA	NA	NA	NA	NA
PCMTD2	1044.99	958.274	955.104	1083.47	872.968	901.028	880.34	935.192	681.887	-0.171076	0.0913707	-1.87233	0.0611605	0.210784
MYT1	0	0	0	0	0	0	0	0	0	NA	NA	NA	NA	NA
LOC105372727	0	0	0	0	0	0	0	0	0	NA	NA	NA	NA	NA
NPBWR2	0	0	0	0	0	0	0	0	0	NA	NA	NA	NA	NA
OPRL1	0	5.17648	3.78753	0	4.53253	1.28544	1.35955	0	1.54112	-0.302029	1.55316	-0.194461	0.845815	NA
KCNQ2-AS1	0	0	0	0	0	0	0	0	0	NA	NA	NA	NA	NA
LOC105372721	0	0	0	0	0	0	0	0	0	NA	NA	NA	NA	NA
KCNQ2	0	0	0	0.796815	0	0.727292	0	0	0.257189	-0.0328484	3.53381	-0.00929547	0.992583	NA
LOC105372704	0	0	0	0	0	0	0	0	0	NA	NA	NA	NA	NA
TAF4	5.83581	2.35067	0	8.95336	4.1165	2.33491	1.23476	6.19072	3.26063	-0.291624	1.0389	-0.280705	0.778937	NA
MIR1257	0	0	0	0	0	0	0	0	0	NA	NA	NA	NA	NA
CDH4	2.11143	1.41748	2.07428	6.94153	1.86172	4.22392	2.9783	2.98645	4.28775	-0.0491629	0.818078	-0.0600957	0.952079	0.9825
LOC107985440	0	0	0	0	0	0	0	0	0	NA	NA	NA	NA	NA
LOC107987425	0	0	0	0	0	0	0	0	0	NA	NA	NA	NA	NA
PCAT19	3.14336	1.58269	0	1.72235	0	0	3.32542	18.3399	2.19478	1.73886	1.57326	1.10526	0.269047	NA
TPM3P5	0	6.18545	4.02291	0	0	0	8.66426	0	1.13097	-0.261838	2.10393	-0.124452	0.900958	NA
PLEKHA3P1	0	0	0	0	0	0	0	0	0	NA	NA	NA	NA	NA
LINC01480	0	0	0	0	0	0	0	0	0	NA	NA	NA	NA	NA
LOC110467527	0	0	0	0	0	0	0	0	0	NA	NA	NA	NA	NA
CEACAM21	0	4.34713	0	0.946148	0	0	0.913385	0	0.882049	-2.34076	2.25483	-1.03811	0.299219	NA
CEACAMP3	0	0	0	0	0	0	0	0	0	NA	NA	NA	NA	NA
DNAJC19P2	0	0	0	0	0	0	0	0	0	NA	NA	NA	NA	NA
LOC105372404	0	0	0	0	0	0	0	0	0	NA	NA	NA	NA	NA
CEACAM4	0	0	0	0	0	0	0	0	0	NA	NA	NA	NA	NA
DNAJC19P3	0	0	0	0	0	0	0	0	0	NA	NA	NA	NA	NA
LOC105372405	0	0	0	0	0	0	0	0	0	NA	NA	NA	NA	NA
CEACAM7	4.3696	0	6.43909	0	1.92641	0	6.93402	4.63534	1.36493	0.291719	1.57363	0.18538	0.852931	NA
GPI	2665.52	2890.5	3313.68	3012.73	3227.88	3278.85	2434.42	2947.96	4114.33	0.000946942	0.115326	0.008211	0.993449	0.997269
GARRE1	93.9565	128.008	103.163	99.5027	113.476	130.308	99.3983	111.397	136.631	0.0986937	0.168996	0.583999	0.559221	0.786403
RPL29P33	0	0	0	0	0	0	0	0	0	NA	NA	NA	NA	NA
LSM14A	100.162	88.0677	77.1047	75.3607	94.2482	81.4958	60.8896	62.6423	105.05	-0.183111	0.203672	-0.89905	0.368626	0.640118
ZNF92P2	0	0	0	0	0	0	0	0	0	NA	NA	NA	NA	NA
PCGF7P	0	0	0	0	1.76787	0	0	2.12694	0.238346	1.38109	3.53015	0.391226	0.69563	NA
MTDHP5	0	0	0	0	0	0	0	0	0	NA	NA	NA	NA	NA
VN1R85P	0	0	0	0	0	0	0	0	0	NA	NA	NA	NA	NA
ZNF676	0	0	0	0	0	0	0	0	0	NA	NA	NA	NA	NA
BNIP3P30	0	0	0	0	0	0	0	0	0	NA	NA	NA	NA	NA
LOC105372328	0	0	0	0	0	0	0	0	0	NA	NA	NA	NA	NA
LOC107985324	0	0	0	0	0	0	0	0	0	NA	NA	NA	NA	NA
BNIP3P31	0	0	0	0	0	0	0	0	0	NA	NA	NA	NA	NA
ZNF43	215.614	198.173	133.114	189.145	93.3977	115.095	93.8575	96.9665	259.083	-0.88212	0.168331	-5.24037	1.60251e-07	4.09771e-06
BRI3BPP1	0	0	0	0	0	0	0	0	0	NA	NA	NA	NA	NA
CCNYL6	0	0	0	0	0	0	0	0	0	NA	NA	NA	NA	NA
ZNF100	0.764161	0	0	0	0	0	0	0	0.122698	-0.754187	3.53381	-0.21342	0.830999	NA
VN1R84P	0	0	0	0	0	0	0	0	0	NA	NA	NA	NA	NA
MTDHP4	0	0	0	0	0	0	0	0	0	NA	NA	NA	NA	NA
MTDHP3	0	0	0	0	0	0	0	0	0	NA	NA	NA	NA	NA
LOC400682	1.24341	0	2.44308	0	9.86724	0	5.26173	1.31903	1.98683	2.1474	1.53263	1.40112	0.161178	NA
ZNF430	365.735	352.195	327.886	297.859	318.956	333.841	268.516	313.774	158.319	-0.121444	0.149393	-0.81292	0.416264	0.682094
LOC112268247	0	0	0	0	0	0	0	0	0	NA	NA	NA	NA	NA
KRT18P40	0	0	0	0	0	0	0	0	0	NA	NA	NA	NA	NA
ZNF85	0	0	1.06929	0	0	0	2.30295	0	0.380147	0.747964	3.25327	0.229911	0.818161	NA
LOC100418993	0	0	0	0	0	0	0	0	0	NA	NA	NA	NA	NA
LOC100418992	0	0	0	0	0	0	0	0	0	NA	NA	NA	NA	NA
LOC100418991	0	0	0	0	0	0	0	0	0	NA	NA	NA	NA	NA
LOC100418990	0	0	0	0	0	0	0	0	0	NA	NA	NA	NA	NA
LOC100418989	0	0	0	0	0	0	0	0	0	NA	NA	NA	NA	NA
LOC100418988	0	0	0	0	0	0	0	0	0	NA	NA	NA	NA	NA
LOC100418987	0	0	0	0	0	0	0	0	0	NA	NA	NA	NA	NA
LOC100418986	0	0	0	0	0	0	0	0	0	NA	NA	NA	NA	NA
BNIP3P24	0	0	0	0	0	0	0	0	0	NA	NA	NA	NA	NA
ZNF66	50.7182	64.5644	47.0056	59.775	40.501	49.7737	16.1979	17.2575	44.3369	-0.835454	0.359238	-2.32563	0.0200383	0.0937041
VN1R79P	0	0	0	0	0	0	0	0	0	NA	NA	NA	NA	NA
LOC100533638	0	0	0	0	0	0	0	0	0	NA	NA	NA	NA	NA
LOC105372319	0	0	0	0	0	0	0	0	0	NA	NA	NA	NA	NA
SBNO2	0	0	0.856008	0	0	0	0	0	0.120539	-0.754187	3.53381	-0.21342	0.830999	NA
MED16	1080.07	1386.87	963.755	1079.23	1511.64	1118.45	1074.11	1402.39	619.421	0.179863	0.152437	1.17992	0.238033	0.50902
CFD	0	0	0	0	3.1638	0	0	0	0.108187	0.688486	3.53381	0.194828	0.845528	NA
ELANE	0	0	0	0	0	0	0	0	0	NA	NA	NA	NA	NA
PRTN3	0	0	0	0	0	0	0	0	0	NA	NA	NA	NA	NA
AZU1	0	0	0	0	0	0	0	0	0	NA	NA	NA	NA	NA
CTDP1	8.94415	11.0083	6.83417	14.1578	9.63887	12.9226	13.6676	23.1931	12.3917	0.535287	0.493995	1.08359	0.278547	0.55494
LOC284241	0	0	0	0	0	0	0	0	0	NA	NA	NA	NA	NA
LOC284240	0	0	0	0	0	0	0	0	0	NA	NA	NA	NA	NA
DSEL	0	0	0	0	0	0	0	0	0	NA	NA	NA	NA	NA
LOC100422053	0	0	0	0	0	0	0	0	0	NA	NA	NA	NA	NA
RPLP0P11	0	0	0	0	7.26923	0	0	0	0.216373	1.34293	3.53106	0.380321	0.703707	NA
LOC105372115	0	0	0	0	0	0	0	0	0	NA	NA	NA	NA	NA
SKA1	0	0	0	0	0	0	0	0	0	NA	NA	NA	NA	NA
LOC105372114	0	0	0	0	0	0	0	0	0	NA	NA	NA	NA	NA
RNA5SP458	0	0	0	0	0	0	0	0	0	NA	NA	NA	NA	NA
TBCD	67.375	86.5047	80.6686	83.0632	81.6843	63.6011	57.0218	64.3252	170.236	-0.248777	0.163688	-1.51983	0.128554	0.350851
B3GNTL1	16.5071	23.7468	27.0279	24.9809	29.8029	26.7325	18.2948	23.3481	29.7265	0.0955958	0.315897	0.302617	0.762182	0.901146
METRNL	10.6873	12.5558	5.24964	11.7119	20.4173	7.12666	3.76877	5.66864	5.31689	-0.092849	0.762505	-0.121768	0.903082	0.961379
SEPTIN9	278.25	411.413	346.694	404.583	391.351	313.619	297.238	308.131	248.708	-0.134471	0.162895	-0.825507	0.409084	0.676281
LOC107984143	0	0	4.08445	0	0	0	0	0	0.120539	-0.754187	3.53381	-0.21342	0.830999	NA
SEPTIN9-DT	0	0	0	0	0	0	0	0	0	NA	NA	NA	NA	NA
LACAT1	0	0	0	0	0	0	0	0	0	NA	NA	NA	NA	NA
MYL6P5	0	0	0	0	0	0	0	0	0	NA	NA	NA	NA	NA
RDM1P4	0	0	0	0	0	0	0	0	0	NA	NA	NA	NA	NA
LOC107984156	0	0	0	0	0	0	0	0	0	NA	NA	NA	NA	NA
LOC100294336	0	0	0	0	0	0	0	0	0	NA	NA	NA	NA	NA
LOC101929775	0	0	0	0	0	0	0	0	0	NA	NA	NA	NA	NA
LOC107984142	0	0	0	0	0	0	0	0	0	NA	NA	NA	NA	NA
LOC112268319	0	3.25115	0	0	0	0	0	0	0.123557	-0.754187	3.53381	-0.21342	0.830999	NA
LOC100996747	24.9934	0	24.5536	27.3894	44.0749	0	26.4409	0	0.723874	-0.0921258	1.92706	-0.0478063	0.961871	NA
LOC100996745	0	0	0	0	0	0	0	5.60891	0.13016	0.688486	3.53381	0.194828	0.845528	NA
LOC105371801	0	0	0	0	0	0	0	0	0	NA	NA	NA	NA	NA
LOC105371799	0	0	0	0	0	0	0	0	0	NA	NA	NA	NA	NA
RN7SL656P	0	0	0	0	0	15.4802	0	0	0.122728	0.688486	3.53381	0.194828	0.845528	NA
LRRC37A	0	0	0	0	0	0.840242	0	0	0.122728	0.688486	3.53381	0.194828	0.845528	NA
LOC107987254	0	2.70244	2.63643	0	0	0	14.1954	0	0.893117	1.36617	2.32228	0.588286	0.55634	NA
LOC100996709	2.83266	4.27875	8.34848	10.8648	3.74648	4.25006	5.99345	0	3.49248	-0.90225	0.944559	-0.955207	0.339473	NA
NSFP1	7.40859	7.46047	0	8.11882	0	0	7.83769	0	0.510519	-1.35282	2.2966	-0.589051	0.555827	NA
LOC101929774	0	0	0	4.49917	0	2.05331	0	0	0.391649	-0.806363	3.22446	-0.250077	0.802528	NA
KRTAP16-1	0	0	0	0	0	0	0	0	0	NA	NA	NA	NA	NA
KRTAP17-1	0	0	0	0	0	0	0	0	0	NA	NA	NA	NA	NA
TBC1D3P7	0	0	0	0	0	0	0	0	0	NA	NA	NA	NA	NA
KRT33A	0	0	0	0	0	0	0	0	0	NA	NA	NA	NA	NA
LOC105371778	0	0	0	0	0	0	0	0	0	NA	NA	NA	NA	NA
KRT33B	0	0	0	0	0	0	0	0	0	NA	NA	NA	NA	NA
KRT34	0	0	0	0	0	0	0	0	0	NA	NA	NA	NA	NA
LOC100653049	0	0	0	0	0	0	0	0	0	NA	NA	NA	NA	NA
KRT31	0	0	0	0	0	0	0	0	0	NA	NA	NA	NA	NA
KRT41P	0	0	0	0	0	0	0	0	0	NA	NA	NA	NA	NA
LOC100505782	0	0	0	0	0	0	0	0	0	NA	NA	NA	NA	NA
KRT37	0	0	0	0	0	0	0	0	0	NA	NA	NA	NA	NA
KRTAP9-3	0	0	0	0	0	0	0	0	0	NA	NA	NA	NA	NA
KRTAP9-8	0	0	0	0	0	0	0	0	0	NA	NA	NA	NA	NA
KRTAP4-12	0	0	0	0	0	0	0	0	0	NA	NA	NA	NA	NA
KRTAP4-11	0	0	0	0	0	0	0	0	0	NA	NA	NA	NA	NA
KRTAP4-9	0	0	0	0	0	0	0	0	0	NA	NA	NA	NA	NA
KRTAP4-16	0	0	0	0	0	0	0	0	0	NA	NA	NA	NA	NA
KRTAP4-8	0	0	0	0	0	0	0	0	0	NA	NA	NA	NA	NA
LOC100996750	0	0	0	0	0	0	0	0	0	NA	NA	NA	NA	NA
KRTAP2-5P	0	0	0	0	0	0	0	0	0	NA	NA	NA	NA	NA
KRTAP2-4	0	0	0	0	0	0	0	0	0	NA	NA	NA	NA	NA
KRTAP2-3	0	0	0	0	0	0	0	0	0	NA	NA	NA	NA	NA
KRTAP2-2	0	0	0	0	0	0	0	0	0	NA	NA	NA	NA	NA
KRTAP2-1	0	0	0	0	0	0	0	0	0	NA	NA	NA	NA	NA
KRTAP1-1	0	0	0	0	0	0	0	0	0	NA	NA	NA	NA	NA
KRTAP1-3	0	0	0	0	0	0	0	0	0	NA	NA	NA	NA	NA
KRTAP1-4	0	0	0	0	0	0	0	0	0	NA	NA	NA	NA	NA
KRTAP1-5	0	0	0	0	0	0	0	0	0	NA	NA	NA	NA	NA
KRTAP3-1	0	0	0	0	0	0	0	0	0	NA	NA	NA	NA	NA
KRTAP3-4P	0	0	0	0	0	0	0	0	0	NA	NA	NA	NA	NA
KRTAP3-2	0	0	0	0	0	0	0	0	0	NA	NA	NA	NA	NA
KRTAP3-3	0	0	0	0	0	0	0	0	0	NA	NA	NA	NA	NA
KRT40	0	0	0	0	0	0	0	0	0	NA	NA	NA	NA	NA
KRT39	0	0	0	0	0	0	0	0	0	NA	NA	NA	NA	NA
LOC107985072	0	0	0	0	0	0	0	0	0	NA	NA	NA	NA	NA
KRT23	0	0	3.55362	0	0	0	0	0	0.241078	-1.45583	3.53269	-0.412104	0.680264	NA
KRT20	0	0	0	0	0	0	0	0	0	NA	NA	NA	NA	NA
KRT12	0	0	0	0	0	0	0	0	0	NA	NA	NA	NA	NA
LOC105371777	0	0	0	0	0	0	0	0	0	NA	NA	NA	NA	NA
C17orf98	0	0	0	0	0	0	0	0	0	NA	NA	NA	NA	NA
MIR4727	0	0	0	0	0	0	0	0	0	NA	NA	NA	NA	NA
CWC25	1.33872	0	3.94551	2.93412	0	1.33906	1.41626	1.42014	1.13593	-1.00418	1.58096	-0.63517	0.525317	NA
PIP4K2B	3.13741	0.789845	0	1.71909	0.69159	0.784549	0	0.832054	1.24434	-1.27709	1.5573	-0.820063	0.41218	NA
RNU6-866P	0	0	0	0	0	0	0	0	0	NA	NA	NA	NA	NA
PSMB3	0	0	5.60674	0	0	0	6.03769	0	0.250343	-0.0328484	3.53381	-0.00929547	0.992583	NA
TRN-GTT2-5	0	0	0	0	0	0	0	0	0	NA	NA	NA	NA	NA
LOC100287808	0	0	0	0	0	0	0	0	0	NA	NA	NA	NA	NA
PCGF2	0	0	0	0	0	0	0	0	0	NA	NA	NA	NA	NA
RNA5SP440	0	0	0	0	0	0	0	0	0	NA	NA	NA	NA	NA
CISD3	0	0	0	0	0	0	0	0	0	NA	NA	NA	NA	NA
MIR4726	0	0	0	0	0	0	0	0	0	NA	NA	NA	NA	NA
LOC105371762	0	0	0	0	0	0	0	0	0	NA	NA	NA	NA	NA
MLLT6	0	0.558655	0	0	0	0	0.586902	0	0.253361	-0.0328484	3.53381	-0.00929547	0.992583	NA
MIR4734	0	0	0	0	0	0	0	0	0	NA	NA	NA	NA	NA
LOC105371763	0	0	0	0	0	0	0	0	0	NA	NA	NA	NA	NA
LOC105371764	0	0	0	0	0	0	0	0	0	NA	NA	NA	NA	NA
EPOP	0	0	0	0	0	0	0	0	0	NA	NA	NA	NA	NA
LOC105371761	0	0	0	0	0	0	0	0	0	NA	NA	NA	NA	NA
SRCIN1	0	0.983504	0.479741	0	0	1.95382	0	0	0.858567	0.408642	2.2816	0.179103	0.857857	NA
LOC101929494	0	0	0	0	0	0	0	0	0	NA	NA	NA	NA	NA
ARHGAP23	1.2874	3.24104	0	4.23246	3.40543	0	2.04295	2.04855	3.09895	-0.206123	1.12551	-0.183138	0.85469	NA
SOCS7	5.2057	6.29059	12.2739	10.839	6.88506	5.72771	5.50721	9.3879	14.6409	-0.331045	0.460158	-0.719415	0.471886	0.725831
GPR179	0	0	0	0	0	0	0	0	0	NA	NA	NA	NA	NA
MRPL45	576.859	549.88	786.792	583.06	496.29	635.824	494.733	505	202.8	-0.228665	0.165349	-1.38293	0.166687	0.411583
LOC105371760	0	0	0	0	0	0	0	0	0	NA	NA	NA	NA	NA
NPEPPSP1	34.2221	23.8582	38.7924	34.618	20.8902	31.5976	13.9247	5.58514	9.48445	-0.85806	0.576898	-1.48737	0.136917	0.364911
TBC1D3	0	0	0	0	0	0	0	0	0	NA	NA	NA	NA	NA
LOC102723933	0	0	0	0	0	11.7884	0	0	0.122728	0.688486	3.53381	0.194828	0.845528	NA
RNA5SP526	0	0	0	0	0	0	0	0	0	NA	NA	NA	NA	NA
LOC112268325	0	0	0	0	2.05604	0	0	0	0.108187	0.688486	3.53381	0.194828	0.845528	NA
TBC1D3E	18.7289	5.65801	9.19969	4.10487	3.30277	5.62007	7.92545	3.97358	3.83336	-0.872275	0.867167	-1.00589	0.314468	NA
LOC102723851	0	0	0	0	0	0	0	0	0	NA	NA	NA	NA	NA
RNU6-489P	0	0	0	0	0	0	0	0	0	NA	NA	NA	NA	NA
YWHAEP7	0	0	0	0	0	0	0	0	0	NA	NA	NA	NA	NA
LOC105371757	0	0	0	0	0	0	0	0	0	NA	NA	NA	NA	NA
LOC105371754	0	0	3.30719	2.45942	0	0	0	1.19038	0.760697	-2.08415	2.28307	-0.912873	0.361309	NA
LOC107985009	7.7485	0	0	0	10.2482	0	0	0	0.569955	0.408708	2.89601	0.141128	0.887769	NA
HNF1B	12.4092	11.36	7.75781	6.18126	8.95219	5.64194	4.77377	4.78685	6.7285	-0.632284	0.624807	-1.01197	0.311554	0.586934
LOC105371756	2.594	10.4487	15.2902	0	0	0	0	2.75176	1.47032	-3.18103	1.76429	-1.803	0.0713876	NA
LOC105371755	3.23816	0	3.18119	0	0	0	0	0	0.243237	-1.46454	3.53204	-0.414645	0.678402	NA
MIR378J	0	0	0	0	105.537	0	0	0	0.32456	1.83909	3.49594	0.526065	0.598843	NA
DDX52	123.339	138.814	141.256	117.093	119.22	123.37	119.318	110.549	184.718	-0.140316	0.136824	-1.02552	0.305118	0.581017
SYNRG	12.3525	17.6219	16.1802	15.2287	14.9759	21.1074	10.3454	18.5636	30.1271	0.082631	0.323315	0.255575	0.798279	0.91686
DUSP14	99.3148	113.473	60.0416	62.7898	69.0449	84.0567	64.6566	66.8598	39.8459	-0.238815	0.298879	-0.799035	0.42427	0.689147
LOC100419621	34.5146	52.1345	8.47686	9.45585	7.60817	25.8925	27.3853	27.4603	2.74339	-0.263756	1.01536	-0.259765	0.795045	NA
TADA2A	41.6246	42.8475	51.7969	33.451	35.0706	24.0558	27.3998	49.0623	40.4984	-0.327406	0.300764	-1.08858	0.276338	0.552263
C17orf78	0	0	0	0	0	0	0	0	0	NA	NA	NA	NA	NA
SNORA90	0	0	0	0	0	0	0	0	0	NA	NA	NA	NA	NA
RPL18AP12	7.04837	7.09773	0	0	18.6443	0	0	0	0.570814	0.415278	2.54634	0.163088	0.870449	NA
HMGB1P24	0	0	0	0	0	0	0	0	0	NA	NA	NA	NA	NA
RPS2P49	0	0	0	0	0	0	0	0	0	NA	NA	NA	NA	NA
ACACA	5.33788	11.9024	6.74224	2.9248	6.3875	7.62745	8.47056	3.64018	17.0664	-0.0462113	0.485922	-0.0951004	0.924235	0.970629
LOC105371753	0	0	0	0	0	0	0	0	0	NA	NA	NA	NA	NA
MIR2909	0	0	0	0	0	0	0	0	0	NA	NA	NA	NA	NA
AATF	0	0	0	2.31123	0	0	0	2.23731	0.26462	-0.0328484	3.53381	-0.00929547	0.992583	NA
LHX1	2.53836	0	0	2.7817	2.23816	1.2695	0	4.0391	1.2439	0.520548	1.61331	0.322658	0.746954	NA
LHX1-DT	0	0	0	0	0	0	0	0	0	NA	NA	NA	NA	NA
LOC105371750	0.588556	0	0.578202	1.28996	1.55685	0	1.24529	2.4974	1.61696	1.1223	1.39077	0.806958	0.419691	NA
LOC105379600	16.3798	16.4945	21.4555	14.9584	33.6995	27.3066	17.3285	17.376	7.41582	0.474152	0.587744	0.806732	0.419821	0.685052
LOC105371751	0	0	0	0	1.80618	2.04896	0	0	0.230915	1.38109	3.53015	0.391226	0.69563	NA
LOC105376836	0	0	0	0	0	0	8.29706	0	0.129804	0.688486	3.53381	0.194828	0.845528	NA
MRM1	2.74635	8.29674	10.7921	13.5433	3.63232	4.12056	8.71624	2.91337	4.89308	-0.871534	0.785182	-1.10998	0.267009	0.54217
LOC107985031	0	0	0	0	0	0	0	0	0	NA	NA	NA	NA	NA
DHRS11	0	0	0	0	0	0	0	0	0	NA	NA	NA	NA	NA
RPS2P50	0	0	0	0	0	0	0	0	0	NA	NA	NA	NA	NA
GGNBP2	86.2988	68.2811	49.96	27.0205	69.2985	97.1105	57.0607	53.9475	40.5246	0.25865	0.358175	0.722133	0.470213	0.724564
PIGW	0	0	0	0	0	0	0	0	0	NA	NA	NA	NA	NA
MYO19	4.69283	13.2319	7.37643	9.25688	5.79295	10.3268	8.93633	7.96517	8.83457	-0.0693163	0.558224	-0.124173	0.901178	0.9609
RNA5SP439	0	0	0	0	0	0	0	0	0	NA	NA	NA	NA	NA
ZNHIT3	0	0	0	0	0	1.66537	0	0	0.122728	0.688486	3.53381	0.194828	0.845528	NA
LOC105371749	0	0	0	0	0	0	0	0	0	NA	NA	NA	NA	NA
TBC1D3JP	0	0	0	0	0	0	0	0	0	NA	NA	NA	NA	NA
TBC1D3F	0	0	0	0	0	0	0	0	0	NA	NA	NA	NA	NA
RNU6-1192P	0	0	0	0	0	0	0	0	0	NA	NA	NA	NA	NA
TBC1D3H	0	0	0	0	0	0	0	0	0	NA	NA	NA	NA	NA
LOC100420852	0	0	0	0	0	0	0	0	0	NA	NA	NA	NA	NA
LOC102723414	0	0	0	0	0	0	0	0	0	NA	NA	NA	NA	NA
LOC101060212	0	0	0	0	0	0	0	0	0	NA	NA	NA	NA	NA
CCL23	5.51534	0	0	0	4.86306	0	0	0	0.230884	-0.0328484	3.53381	-0.00929547	0.992583	NA
CCL15	0	0	0	0	0	0	0	0	0	NA	NA	NA	NA	NA
CCL15-CCL14	8.89031	2.98419	0	0	2.61296	0	0	6.28732	0.860156	-0.426828	2.01728	-0.211586	0.83243	NA
CCL14	0	0	0	0	0	0	0	0	0	NA	NA	NA	NA	NA
CCL16	0	0	0	0	0	0	0	0	0	NA	NA	NA	NA	NA
LYZL6	0	0	0	0	0	0	0	0	0	NA	NA	NA	NA	NA
RDM1	1.8974	3.82138	0	0	0	1.89788	0	0	0.49254	-1.32178	2.59254	-0.509842	0.610162	NA
LOC100133244	0	0	0	0	0	0	0	0	0	NA	NA	NA	NA	NA
LRRC37A9P	0	0	0	0	0	0	0	0	0	NA	NA	NA	NA	NA
LRRC37A8P	0	0	0	0	0	0	0	0	0	NA	NA	NA	NA	NA
LOC105371745	0	0	0	0	0	0	0	0	0	NA	NA	NA	NA	NA
CCL5	0	0	0	0	0	0	0	0	0	NA	NA	NA	NA	NA
LOC105371744	0	0	0	0	0	0	0	6.32829	0.13016	0.688486	3.53381	0.194828	0.845528	NA
LOC107985049	0	0	0	0	0	0	0	0	0	NA	NA	NA	NA	NA
HEATR9	0	0	0	0	0	0	0	0	0	NA	NA	NA	NA	NA
TAF15	0	0	0	0	0	0	0	0	0	NA	NA	NA	NA	NA
MMP28	1.35816	0	2.66854	1.48837	0	1.35851	7.18414	0	1.26999	0.611567	1.69716	0.360348	0.718587	NA
SERPINF1	6849.14	6297.96	10704.3	8406.63	12903.2	11816.4	15611.2	16718.8	2412.62	0.822422	0.169085	4.86395	1.15063e-06	2.42212e-05
SERPINF2	19.7838	38.0336	8.83444	15.7676	19.0299	14.3918	9.51349	15.2633	9.59311	-0.495653	0.587265	-0.844002	0.398668	0.667502
WDR81	7.95707	16.6419	13.2289	10.0614	13.4923	11.6325	16.8359	11.0382	20.224	0.144071	0.382921	0.376241	0.706738	0.872347
MIR22	0	0	0	0	0	0	0	0	0	NA	NA	NA	NA	NA
MIR22HG	0	0	0	0	0	1.58931	0	0	0.122728	0.688486	3.53381	0.194828	0.845528	NA
TLCD2	0	0	0	0	0	0	0	0	0	NA	NA	NA	NA	NA
PRPF8	1.19367	0.601015	0	0	0.52625	1.19397	0	0	0.722596	-0.0528629	2.10201	-0.0251488	0.979936	NA
RILP	10.4445	2.62942	2.5652	8.58436	4.60465	7.83537	2.76237	8.3098	2.24311	-0.0396263	1.06604	-0.0371716	0.970348	NA
SCARF1	0	0	0	0	0	0	0	0	0	NA	NA	NA	NA	NA
RN7SL105P	0	0	0	0	0	0	0	0	0	NA	NA	NA	NA	NA
SLC43A2	2.51146	1.51743	3.94764	6.60533	27.459	16.5798	60.5778	55.4153	42.6539	3.46537	0.500384	6.92543	4.34658e-12	2.11465e-10
CRK	5.9184	4.76788	10.4657	10.3772	16.6991	16.5757	3.75671	2.51134	7.36716	0.343221	0.72504	0.473383	0.63594	0.833062
YWHAE	45.3004	49.7648	24.2746	54.1562	36.3117	49.4311	13.0702	21.8434	17.5279	-0.513368	0.474668	-1.08153	0.279461	0.556152
LOC105371479	0	0	0	0	0	0	0	0	0	NA	NA	NA	NA	NA
MRPL14P1	0	0	0	0	0	0	0	0	0	NA	NA	NA	NA	NA
LOC105371480	0	0	0	0	1.34592	0	0	0	0.108187	0.688486	3.53381	0.194828	0.845528	NA
LOC105371425	0	0	0	0	0	0	0	0	0	NA	NA	NA	NA	NA
LOC101929045	1.57967	0	1.55188	0	0	0	3.34233	0	0.502845	0.0249966	2.64714	0.00944287	0.992466	NA
LINC02091	0	0	0	0	0	0	0	0	0	NA	NA	NA	NA	NA
DOC2B	0	0	0	0.692797	0	0	0	0	0.13446	-0.754187	3.53381	-0.21342	0.830999	NA
SCGB1C2	0	0	0	0	0	0	0	0	0	NA	NA	NA	NA	NA
LOC101929828	0	0	0	0	0	0	0	0	0	NA	NA	NA	NA	NA
GTF2IP17	0	0	0	0	0	0	0	0	0	NA	NA	NA	NA	NA
LOC101929823	0	0	0	0	0	0	0	0	0	NA	NA	NA	NA	NA
LINC02887	0	0	0	0	0	0	0	0	0	NA	NA	NA	NA	NA
LOC102723777	0	0	0	0	0	0	0	0	0	NA	NA	NA	NA	NA
LOC101929817	0	0	0	0	0	0	0	0	0	NA	NA	NA	NA	NA
UTP4	613.954	666.486	530.433	665.654	608.532	509.579	587.326	538.125	266.011	-0.140899	0.131525	-1.07127	0.284047	0.560276
RNU6-22P	0	0	0	0	0	0	0	0	0	NA	NA	NA	NA	NA
SNTB2	117.609	132.275	166.557	158.175	140.735	132.916	133.307	143.394	180.742	-0.061539	0.153713	-0.400351	0.688898	0.862632
CES5A	0	0	0	0	0	0	0	0	0	NA	NA	NA	NA	NA
CES1	0	0	0	4.85929	9.77446	2.21766	4.69102	7.05581	1.58267	2.38443	1.57732	1.51169	0.130612	NA
LOC107987423	0	0	0	0	0	0	0	0	0	NA	NA	NA	NA	NA
LOC441750	0	0	0	0	0	0	0	0	0	NA	NA	NA	NA	NA
LOC100133127	0	0	0	0	0	0	0	0	0	NA	NA	NA	NA	NA
LOC105371105	0	0	0	0	0	0	0	0	0	NA	NA	NA	NA	NA
LOC105371098	0	0	0	0	0	0	0	0	0	NA	NA	NA	NA	NA
NPIPA7	4.56332	2.29764	4.48304	5.00079	6.03545	0	9.65524	0	1.72273	-0.0517221	1.33158	-0.0388427	0.969016	NA
MIR6511A3	0	0	0	0	0	0	0	0	0	NA	NA	NA	NA	NA
PKD1P2	0	0.88426	0	0	0	0.439165	0.464485	0	0.499646	-0.00430146	2.64824	-0.00162427	0.998704	NA
MIR6770-2	0	0	0	0	0	0	0	0	0	NA	NA	NA	NA	NA
MIR6511A2	0	0	0	0	0	0	0	0	0	NA	NA	NA	NA	NA
PKD1P1	2.76336	6.95679	3.39344	6.81362	3.04569	8.29217	0.730853	1.46571	5.94299	-0.546802	0.794701	-0.688059	0.491415	0.740086
MIR3180-2	0	0	0	0	0	0	0	0	0	NA	NA	NA	NA	NA
MIR3670-2	0	0	0	0	0	0	0	0	0	NA	NA	NA	NA	NA
MIR3179-2	0	0	0	0	0	0	0	0	0	NA	NA	NA	NA	NA
LOC105371099	0	0	0	0	0	0	0	0	0	NA	NA	NA	NA	NA
NOMO3	0	0	0.988966	0	0	0	4.25993	1.0679	0.769915	2.08201	2.32765	0.894468	0.371071	NA
LOC105371100	0	0	0	0	0	0	0	0	0	NA	NA	NA	NA	NA
ABCC6	2.15966	2.17479	4.24334	3.9445	5.71274	4.32041	5.33108	2.29101	5.14346	0.505019	0.710767	0.710528	0.477377	0.730523
RPL17P40	0	0	0	0	0	0	0	0	0	NA	NA	NA	NA	NA
ABCC1	21.4992	30.5643	34.1663	24.9461	20.0716	37.3168	29.4339	32.1977	44.6674	0.0925751	0.284445	0.325459	0.744834	0.891951
RPL15P20	0	0	0	0	0	0	0	0	0	NA	NA	NA	NA	NA
LOC107984869	0	0	0	0	0	0	0	0	0	NA	NA	NA	NA	NA
RNU6-213P	0	0	0	0	36.8704	0	0	0	0.108187	0.688486	3.53381	0.194828	0.845528	NA
CEP20	79.1033	114.855	95.7842	90.7186	110.299	92.0037	66.1694	68.3022	47.8379	-0.169389	0.267622	-0.632941	0.526772	0.764718
MYH11	0	0	0	0.686262	0	0.626385	0	0	0.257189	-0.0328484	3.53381	-0.00929547	0.992583	NA
NDE1	5.45017	7.05643	3.05959	3.41294	2.74605	1.55758	4.94214	0.825947	4.57808	-0.916422	0.800267	-1.14514	0.252149	0.525116
MIR484	0	0	0	0	0	0	0	0	0	NA	NA	NA	NA	NA
MIR6506	0	0	0	0	0	0	0	0	0	NA	NA	NA	NA	NA
MARF1	0.560852	1.69434	0.550985	1.84385	0.494521	0.560992	1.18667	1.78488	1.89829	-0.216558	1.15079	-0.188182	0.850734	NA
LOC105371102	0	0	0	0	0	0	0	0	0	NA	NA	NA	NA	NA
BMERB1	55.4876	107.761	101.236	110.756	125.808	91.1811	157.236	161.871	56.4257	0.514123	0.286615	1.79378	0.0728487	0.239193
MPV17L	7.91156	8.69124	14.8382	10.2464	4.4392	4.31648	9.13068	11.4446	12.1154	-0.521175	0.512074	-1.01777	0.308786	0.584244
NPIPA5	0	2.16529	0	7.0691	1.89593	6.45231	0	0	1.00331	-0.114867	1.94683	-0.059002	0.952951	NA
LOC105371103	0	0	0	0	0	0	0	0	0	NA	NA	NA	NA	NA
ABCC6P1	125.473	147.858	86.5482	128.725	136.527	120.164	186.401	209.568	52.453	0.415079	0.275356	1.50743	0.131701	0.35642
ABCC6P2	0	6.15935	0	0	0	0	0	0	0.123557	-0.754187	3.53381	-0.21342	0.830999	NA
NOMO1	1.00854	5.07804	1.9816	1.10523	4.44634	6.05278	4.26783	2.13976	3.17286	0.879936	0.938839	0.93726	0.348625	NA
MIR3179-1	0	0	0	0	0	0	0	0	0	NA	NA	NA	NA	NA
MIR3670-1	0	0	0	0	0	0	0	0	0	NA	NA	NA	NA	NA
MIR3180-1	0	0	0	0	0	0	0	0	0	NA	NA	NA	NA	NA
MIR1972-1	0	0	0	0	0	0	0	0	0	NA	NA	NA	NA	NA
LOC728138	0	0	0	0	0	0	0	0	0	NA	NA	NA	NA	NA
NPIPA1	0	0	0	0	0	0	0	4.38112	0.13016	0.688486	3.53381	0.194828	0.845528	NA
MIR3179-3	0	0	0	0	0	0	0	0	0	NA	NA	NA	NA	NA
MIR3670-3	0	0	0	0	0	0	0	0	0	NA	NA	NA	NA	NA
MIR3180-3	0	0	0	0	0	0	0	0	0	NA	NA	NA	NA	NA
LOC102724992	0	7.69987	0	4.18967	0	0	0	0	0.381574	-2.07988	3.18881	-0.652245	0.514243	NA
MIR6511A1	0	0	0	0	0	0	0	0	0	NA	NA	NA	NA	NA
LOC100288162	0	0	0	0	0	0	0	0	0	NA	NA	NA	NA	NA
MIR6770-1	0	0	0	0	0	0	0	0	0	NA	NA	NA	NA	NA
NPIPA2	27.9412	18.7579	16.9926	23.3293	22.2903	25.2864	18.2987	31.0519	16.9632	0.155221	0.399942	0.388108	0.697936	0.868134
PKD1	18.3776	27.5626	28.0418	23.1389	37.5798	29.7244	26.4742	27.7911	68.6238	0.327174	0.228741	1.43032	0.152624	0.390024
LOC102724984	0	0	0	0	0	0	3.43209	3.4415	0.259964	1.47289	3.52657	0.417656	0.676198	NA
MIR1972-2	0	0	0	0	0	0	0	0	0	NA	NA	NA	NA	NA
NTAN1	12.7626	0	12.538	10.4895	11.2532	0	3.37544	3.38468	2.06904	-0.959817	1.28242	-0.748443	0.454193	NA
RRN3	8.05341	2.31709	3.39074	5.04312	5.07212	11.5078	6.08561	6.10228	5.07349	0.612412	0.738	0.829827	0.406636	0.674173
LOC100505915	0	0	0	0	1.03748	0	0	0	0.108187	0.688486	3.53381	0.194828	0.845528	NA
NPIPP1	0	0	0	0	0	0	7.20552	0	0.129804	0.688486	3.53381	0.194828	0.845528	NA
MIR6511B2	0	0	0	0	0	0	0	0	0	NA	NA	NA	NA	NA
PKD1P6-NPIPP1	47.1959	29.572	48.4263	13.7921	38.8399	44.0606	21.0813	30.0397	31.9389	-0.0536556	0.403784	-0.132882	0.894287	0.958191
PDXDC1	147.746	114.881	150.046	131.851	145.114	143.418	147.07	143.505	221.153	0.0882686	0.134129	0.658087	0.510482	0.753347
MIR4516	0	0	0	0	0	0	0	0	0	NA	NA	NA	NA	NA
MIR3180-4	0	0	0	0	0	0	0	0	0	NA	NA	NA	NA	NA
LOC105371096	0	0	0	0	0	0	0	0	0	NA	NA	NA	NA	NA
LOC105371097	0	0	0	0	0	0	0	0	0	NA	NA	NA	NA	NA
LOC107984870	0	0	0	0	0	0	0	0	0	NA	NA	NA	NA	NA
NPIPA3	0	0	1.30314	1.45364	0	0	0	0	0.254999	-1.47419	3.53132	-0.417463	0.67634	NA
LOC100652777	0	0	0	0	0	0	0	0	0	NA	NA	NA	NA	NA
LOC105371095	0	0	0	0	0	0	0	0	0	NA	NA	NA	NA	NA
PLA2G10	0	0	0	0	2.88744	0	0	0	0.108187	0.688486	3.53381	0.194828	0.845528	NA
RNU7-125P	0	0	0	0	0	0	0	0	0	NA	NA	NA	NA	NA
BFAR	2.93543	4.43398	4.32569	0	6.47067	7.34042	3.10545	0	2.39187	0.533799	1.17527	0.454193	0.64969	NA
RN7SL274P	0	0	0	0	0	0	0	0	0	NA	NA	NA	NA	NA
LOC107984865	0	0	0	0	0	0	0	0	0	NA	NA	NA	NA	NA
LOC105371094	0	0	0	0	0	0	0	0	0	NA	NA	NA	NA	NA
LOC107987416	0	0	0	0	0	0	0	0	0	NA	NA	NA	NA	NA
PARN	6.39144	4.2908	2.093	2.33472	1.87852	1.06551	2.25387	4.5201	2.85976	-0.652505	0.963426	-0.677276	0.498231	NA
CDIP1	22.355	32.1593	12.5495	27.9978	30.9746	25.555	10.1356	22.0206	14.1192	-0.0883304	0.489498	-0.180451	0.856799	0.94298
HMOX2	3.2018	0	11.0091	0	2.82313	6.4052	5.08086	1.69826	2.31603	0.155948	1.26742	0.123044	0.902072	NA
NMRAL1	0	2.0223	21.702	4.40152	10.6244	14.0612	4.24911	23.4341	4.91799	0.887058	0.995678	0.890909	0.372978	0.644181
DNAJA3	0	0	0	0	0	0	0	0	0	NA	NA	NA	NA	NA
VASN	0	0	0	0	0	0	0	0	0	NA	NA	NA	NA	NA
CORO7	0	0	0	0	0	0	0	0	0	NA	NA	NA	NA	NA
PAM16	0	0	0	0	0	0	0	0	0	NA	NA	NA	NA	NA
CORO7-PAM16	0	0	0	0	0	0	0	0	0	NA	NA	NA	NA	NA
GLIS2-AS1	0	0	0	0	0	0	0	0	0	NA	NA	NA	NA	NA
GLIS2	2.80269	3.76309	2.75338	1.02379	3.29497	0	0.98834	1.98209	2.18127	-0.707192	1.13473	-0.623223	0.533138	NA
HS3ST6	0	0	0	0	0	0	0	0	0	NA	NA	NA	NA	NA
LINC02124	0	0	0	0	0	0	0	0	0	NA	NA	NA	NA	NA
LINC00254	0	0	0	0	0	0	0	0	0	NA	NA	NA	NA	NA
CAPN15	14.448	39.1009	23.952	55.4157	37.4216	23.4839	22.9272	31.6112	33.7467	-0.195842	0.401616	-0.487634	0.625809	0.827169
LINC00235	0	0	0	0	0	0	0	0	0	NA	NA	NA	NA	NA
LOC107987417	0	18.2852	0	0	0	0	0	0	0.123557	-0.754187	3.53381	-0.21342	0.830999	NA
RAB11FIP3	17.3621	12.3843	12.7925	12.6844	5.10291	15.9192	3.06128	7.67417	14.7526	-0.799645	0.511544	-1.5632	0.118006	0.331186
DECR2	0	0	0	0	0	0	0	2.97442	0.13016	0.688486	3.53381	0.194828	0.845528	NA
CPEB1	3.53924	6.23705	6.08471	0.969633	9.362	4.42516	4.68029	1.87724	5.15514	0.27974	0.788837	0.354623	0.722872	0.880044
RPS17	4.82133	4.8551	0	0	0	0	5.10058	0	0.376059	-0.755314	2.82581	-0.267291	0.789245	NA
DNM1P38	0	0	0	0	0	0	0	0	0	NA	NA	NA	NA	NA
LOC105370926	0	0	0	0	6.33805	0	0	7.62533	0.238346	1.38109	3.53015	0.391226	0.69563	NA
GOLGA2P10	2.5354	6.38289	2.49079	0	4.47109	3.80405	1.34112	0	2.03499	-0.233063	1.27085	-0.183392	0.85449	NA
CSPG4P10	0	0.908568	0	1.97749	2.38663	2.70743	0	0.957121	1.21538	1.11072	1.64999	0.673165	0.500843	NA
UBE2Q2P6	7.11215	4.77464	10.2476	5.19597	15.8866	12.8051	9.5305	8.55065	19.1762	0.777329	0.414616	1.87481	0.0608183	0.210058
LOC102724034	7.56321	0	14.8603	0	0	0	24.0038	0	0.753188	0.065934	2.35036	0.0280527	0.97762	NA
GOLGA6L3	0	0	0	2.72406	0	0	2.62974	0	0.264264	-0.0328484	3.53381	-0.00929547	0.992583	NA
GOLGA6L9	44.0176	61.3017	66.2449	82.1061	66.0626	68.3849	37.6499	40.7336	61.1168	-0.246511	0.283278	-0.87021	0.384186	0.654704
RPL9P8	6.17733	24.8824	0	33.8476	5.44676	24.7155	13.0702	6.55302	2.27809	-0.37513	1.19388	-0.314212	0.75336	NA
UBE2Q2P2	65.5032	37.2828	41.9679	40.5728	50.2229	28.4868	24.1033	36.254	13.9757	-0.405781	0.454389	-0.893027	0.371843	0.643359
GOLGA6L4	15.4044	6.7866	7.56668	17.9362	18.676	3.85206	12.2224	8.1706	11.5481	-0.13808	0.583237	-0.236747	0.812853	0.923397
DNM1P41	0	1.97644	2.89225	1.07543	3.46115	0	2.07637	1.04103	1.56571	0.157941	1.38693	0.113878	0.909335	NA
LOC103171574	0	0	0	0	2.92488	0	3.50932	0	0.237991	1.38109	3.53015	0.391226	0.69563	NA
UBE2Q2L	24.1826	48.704	15.8381	8.83364	63.9679	72.5661	34.111	17.1022	4.34274	0.947201	0.849217	1.11538	0.264687	0.540241
LOC440300	2.79884	0.563689	1.09984	1.22686	1.97427	1.67973	3.55314	1.18762	3.08712	0.556592	0.931649	0.597427	0.550222	NA
LOC105379597	0	14.8451	14.4825	32.3102	51.9935	29.4911	31.1913	0	1.45083	0.903963	1.42364	0.634966	0.525451	NA
LOC101929479	0	0	0	0	0	0	0	0	0	NA	NA	NA	NA	NA
GOLGA2P7	1.3003	0	0	0	1.14652	0	0	0	0.230884	-0.0328484	3.53381	-0.00929547	0.992583	NA
GOLGA6L10	2.80797	1.41382	0	0	3.71382	0	0	1.48937	0.823672	0.320283	2.03026	0.157755	0.87465	NA
DNM1P43	0	0	0	0	0	0	0	0	0	NA	NA	NA	NA	NA
ADAMTS7P1	0	0.878848	0	0	1.53904	0.872955	0	1.85163	0.722978	1.98635	2.05298	0.967544	0.333272	NA
MIR4311	0	0	0	0	0	0	0	0	0	NA	NA	NA	NA	NA
LOC105370867	0	0	0	0	0	0	0	0	0	NA	NA	NA	NA	NA
MEGF11	13.3189	11.0997	9.47503	19.6287	10.1239	14.241	15.062	13.1545	28.3464	-0.0243663	0.338448	-0.0719944	0.942606	0.978106
RNU1-119P	0	0	0	0	0	0	0	0	0	NA	NA	NA	NA	NA
LOC105370798	0	0	0	0	0	0	0	0	0	NA	NA	NA	NA	NA
SORD2P	60.7903	43.9499	84.2217	46.1201	87.9603	129.407	103.887	105.825	52.1232	0.856199	0.274948	3.11404	0.00184545	0.0142851
TRIM69	2.49503	0	2.45114	0	19.7996	12.4783	15.8373	5.29355	2.8697	3.40165	1.32462	2.56803	0.0102279	NA
LOC100419583	0	8.52833	6.24002	4.64046	11.2011	2.11779	4.47977	4.49204	2.41654	0.21665	1.10379	0.196278	0.844393	NA
MIR10393	0	0	0	0	0	0	0	0	0	NA	NA	NA	NA	NA
B2M	10215.4	11554	22230.1	19375	39679.4	47865.3	48961	36056.5	12607.8	1.44515	0.287049	5.0345	4.791e-07	1.09519e-05
PATL2	6.16857	6.21177	7.57506	5.06994	57.1099	33.9357	52.2068	35.9905	16.2522	2.83826	0.513515	5.52712	3.25531e-08	9.62125e-07
LOC107987422	0	13.3719	0	50.9317	11.7085	39.8467	0	0	2.14108	-0.298508	1.65515	-0.180352	0.856876	NA
CYFIP1	295.71	308.892	318.691	299.068	289.924	252.373	320.619	314.474	400.279	-0.0550574	0.114175	-0.482221	0.629649	0.829576
GOLGA8IP	0	0	0	0	0	0	0	0	0	NA	NA	NA	NA	NA
RN7SL495P	0	0	0	0	0	0	0	0	0	NA	NA	NA	NA	NA
LOC101927846	0	0	0	0	0	0	0	0	0	NA	NA	NA	NA	NA
LOC100419579	7.96491	24.0621	15.6496	0	14.0459	7.96691	8.42623	25.3479	1.59383	0.209741	1.27928	0.163953	0.869768	NA
HERC2P2	206.167	255.189	220.122	194.552	205.139	262.07	152.221	174.661	286.258	-0.140991	0.176292	-0.799758	0.423851	0.688721
HERC2P7	2.46463	0	0	2.70091	0	0	0	0	0.257158	-1.48757	3.53032	-0.421369	0.673485	NA
LOC112268161	0	0	0	0	0	0	0	0	0	NA	NA	NA	NA	NA
GOLGA6L22	0	0	0	0	0	0	0	0	0	NA	NA	NA	NA	NA
LOC100631266	0	0	0	0	0	0	0	0	0	NA	NA	NA	NA	NA
GOLGA8EP	0	0	0	0.904488	0	0.825571	0	0	0.257189	-0.0328484	3.53381	-0.00929547	0.992583	NA
SPATA31E3P	0	0	0	0	0	0	0	0	0	NA	NA	NA	NA	NA
LOC441711	0	0	0	0	0	0	0	0	0	NA	NA	NA	NA	NA
LOC102724737	0	0	0	0	0	0	0	0	0	NA	NA	NA	NA	NA
LOC107987218	0	0	0	0	0	0	0	0	0	NA	NA	NA	NA	NA
FAM30C	0	0	2.8799	0	0	0	0	0	0.120539	-0.754187	3.53381	-0.21342	0.830999	NA
OR4H6P	0	0	0	0	0	0	0	0	0	NA	NA	NA	NA	NA
LOC107987217	0	0	0	0	0	0	0	0	0	NA	NA	NA	NA	NA
LINC02203	0	0	0	0	0	0	0	0	0	NA	NA	NA	NA	NA
OR11J6P	0	0	0	0	0	0	0	0	0	NA	NA	NA	NA	NA
OR11J2P	0	0	0	0	0	0	0	0	0	NA	NA	NA	NA	NA
MIR5701-2	0	0	0	0	0	0	0	0	0	NA	NA	NA	NA	NA
NF1P9	0	0	0	0	0	0	0	0	0	NA	NA	NA	NA	NA
LOC105369227	0	0	0	0	0	0	0	0	0	NA	NA	NA	NA	NA
LOC107984135	0	0	0	0	0	0	0	0	0	NA	NA	NA	NA	NA
VN1R60P	0	0	0	0	0	0	0	0	0	NA	NA	NA	NA	NA
RNU6-631P	0	0	0	0	0	0	0	0	0	NA	NA	NA	NA	NA
MIR3118-3	0	0	0	0	0	0	0	0	0	NA	NA	NA	NA	NA
POTEB3	0	0	0	0	0	0	0	0	0	NA	NA	NA	NA	NA
GRAMD4P6	0	0	0	0	0	0	0	0	0	NA	NA	NA	NA	NA
CXADRP2	0	1.77049	5.18173	0	1.55024	0	1.86	1.8651	0.853325	-0.416617	1.85359	-0.224763	0.822164	NA
LONRF2P4	0	0	0	0	0	0	0	0	0	NA	NA	NA	NA	NA
RNU6-1235P	0	0	0	0	0	0	0	0	0	NA	NA	NA	NA	NA
LOC105379593	0	0	0	0	0	0	0	0	0	NA	NA	NA	NA	NA
LOC646214	0	2.12923	0.519307	2.89641	2.33045	0.528739	0.559222	1.68226	2.47101	-0.094568	1.15663	-0.0817616	0.934836	NA
LOC105370714	0	0	3.26694	1.82212	0	0	0	5.29152	0.766017	0.035231	2.34303	0.0150365	0.988003	NA
LOC105370715	0	0	0	0	0	0	0	0	0	NA	NA	NA	NA	NA
NBEAP4	0	0	0	0.477339	0	0	0	0	0.13446	-0.754187	3.53381	-0.21342	0.830999	NA
IGHV5-78	0	0	0	0	0	0	0	0	0	NA	NA	NA	NA	NA
MIR5195	0	0	0	0	0	0	0	0	0	NA	NA	NA	NA	NA
IGHVIII-76-1	0	0	0	0	0	0	0	0	0	NA	NA	NA	NA	NA
IGHV3-76	0	0	0	0	0	0	0	0	0	NA	NA	NA	NA	NA
IGHV3-75	0	0	0	0	0	0	0	0	0	NA	NA	NA	NA	NA
IGHVII-74-1	0	0	0	0	0	0	0	0	0	NA	NA	NA	NA	NA
IGHV3-74	0	0	0	0	0	0	0	0	0	NA	NA	NA	NA	NA
IGHV3-73	0	0	0	0	0	0	0	0	0	NA	NA	NA	NA	NA
IGHV3-72	0	0	0	0	0	0	0	0	0	NA	NA	NA	NA	NA
IGHV3-71	0	0	0	0	0	0	0	0	0	NA	NA	NA	NA	NA
IGHV2-70	0	0	0	0	0	0	0	0	0	NA	NA	NA	NA	NA
IGHV1-69D	0	0	0	0	0	0	0	0	0	NA	NA	NA	NA	NA
IGHV1-69-2	0	0	0	0	0	0	0	0	0	NA	NA	NA	NA	NA
IGHV3-69-1	0	0	0	0	0	0	0	0	0	NA	NA	NA	NA	NA
IGHV2-70D	0	0	0	0	0	0	0	0	0	NA	NA	NA	NA	NA
IGHV1-69	0	0	0	0	0	0	0	0	0	NA	NA	NA	NA	NA
IGHV1-68	0	0	0	0	0	0	0	0	0	NA	NA	NA	NA	NA
IGHVIII-67-4	0	0	0	0	0	0	0	0	0	NA	NA	NA	NA	NA
IGHVIII-67-3	0	0	0	0	0	0	0	0	0	NA	NA	NA	NA	NA
IGHVIII-67-2	0	0	0	0	0	0	0	0	0	NA	NA	NA	NA	NA
IGHVII-67-1	0	0	0	0	0	0	0	0	0	NA	NA	NA	NA	NA
SLC20A1P1	0	0	0	0	0	0	0	0	0	NA	NA	NA	NA	NA
IGHV1-67	0	0	0	0	0	0	0	0	0	NA	NA	NA	NA	NA
IGHV3-66	0	0	0	0	0	0	0	0	0	NA	NA	NA	NA	NA
IGHVII-65-1	0	0	0	0	0	0	0	0	0	NA	NA	NA	NA	NA
IGHV3-65	0	0	0	0	0	0	0	0	0	NA	NA	NA	NA	NA
LOC102724977	0	0	0	0	0	0	0	0	0	NA	NA	NA	NA	NA
IGHV3-64	0	0	0	0	0	0	0	0	0	NA	NA	NA	NA	NA
GOLGA4P3	0	0	0	0	0	0	0	0	0	NA	NA	NA	NA	NA
IGHV3-63	0	0	0	0	0	0	0	0	0	NA	NA	NA	NA	NA
IGHVII-62-1	0	0	0	0	0	0	0	0	0	NA	NA	NA	NA	NA
IGHV3-62	0	0	0	0	0	0	0	0	0	NA	NA	NA	NA	NA
IGHV4-61	0	0	0	0	0	0	0	0	0	NA	NA	NA	NA	NA
IGHVII-60-1	0	0	0	0	0	0	0	0	0	NA	NA	NA	NA	NA
RNA5SP389	0	0	0	0	0	0	0	0	0	NA	NA	NA	NA	NA
IGHV3-60	0	0	0	0	0	0	0	0	0	NA	NA	NA	NA	NA
IGHV4-59	0	0	0	0	0	0	0	0	0	NA	NA	NA	NA	NA
IGHV1-58	0	0	0	0	0	0	0	0	0	NA	NA	NA	NA	NA
IGHV3-57	0	0	0	0	0	0	0	0	0	NA	NA	NA	NA	NA
IGHV7-56	0	0	0	0	0	0	0	0	0	NA	NA	NA	NA	NA
IGHV4-55	0	0	0	0	0	0	0	0	0	NA	NA	NA	NA	NA
IGHV3-54	0	0	0	0	0	0	0	0	0	NA	NA	NA	NA	NA
IGHVII-53-1	0	0	0	0	0	0	0	0	0	NA	NA	NA	NA	NA
IGHV3-53	0	0	0	0	0	0	0	0	0	NA	NA	NA	NA	NA
IGHV3-52	0	0	0	0	0	0	0	0	0	NA	NA	NA	NA	NA
IGHVII-51-2	0	0	0	0	0	0	0	0	0	NA	NA	NA	NA	NA
IGHV8-51-1	0	0	0	0	0	0	0	0	0	NA	NA	NA	NA	NA
IGHV5-51	0	0	0	0	0	0	0	0	0	NA	NA	NA	NA	NA
IGHV3-50	0	0	0	0	0	0	0	0	0	NA	NA	NA	NA	NA
IGHVII-49-1	0	0	0	0	0	0	0	0	0	NA	NA	NA	NA	NA
IGHV3-49	0	0	0	0	0	0	0	0	0	NA	NA	NA	NA	NA
IGHV3-48	0	0	0	0	0	0	0	0	0	NA	NA	NA	NA	NA
IGHVIII-47-1	0	0	0	0	0	0	0	0	0	NA	NA	NA	NA	NA
IGHV3-47	0	0	0	0	0	0	0	0	0	NA	NA	NA	NA	NA
IGHVII-46-1	0	0	0	0	0	0	0	0	0	NA	NA	NA	NA	NA
IGHV1-46	0	0	0	0	0	0	0	0	0	NA	NA	NA	NA	NA
IGHV1-45	0	0	0	0	0	0	0	0	0	NA	NA	NA	NA	NA
IGHVII-44-2	0	0	0	0	0	0	0	0	0	NA	NA	NA	NA	NA
IGHVIV-44-1	0	0	0	0	0	0	0	0	0	NA	NA	NA	NA	NA
LINC00221	0	0	0	0	0	0	0	0	0	NA	NA	NA	NA	NA
IGHVIII-44	0	0	0	0	0	0	0	0	0	NA	NA	NA	NA	NA
IGHVII-43-1	0	0	0	0	0	0	0	0	0	NA	NA	NA	NA	NA
IGHV3-43	0	0	0	0	0	0	0	0	0	NA	NA	NA	NA	NA
IGHV3-42	0	0	0	0	0	0	0	0	0	NA	NA	NA	NA	NA
HOMER2P1	0	0	0	0	0	0	0	0	0	NA	NA	NA	NA	NA
IGHV3-41	0	0	0	0	0	0	0	0	0	NA	NA	NA	NA	NA
IGHVII-40-1	0	0	0	0	0	0	0	0	0	NA	NA	NA	NA	NA
IGHV7-40	0	0	0	0	0	0	0	0	0	NA	NA	NA	NA	NA
IGHV4-39	0	0	0	0	0	0	0	0	0	NA	NA	NA	NA	NA
IGHVIII-38-1	0	0	0	0	0	0	0	0	0	NA	NA	NA	NA	NA
IGHV3-38	0	0	0	0	0	0	0	0	0	NA	NA	NA	NA	NA
IGHV3-37	0	0	0	0	0	0	0	0	0	NA	NA	NA	NA	NA
IGHV3-36	0	0	0	0	0	0	0	0	0	NA	NA	NA	NA	NA
IGHV3-35	0	0	0	0	0	0	0	0	0	NA	NA	NA	NA	NA
IGHV7-34-1	0	0	0	0	0	0	0	0	0	NA	NA	NA	NA	NA
IGHV4-34	0	0	0	0	0	0	0	0	0	NA	NA	NA	NA	NA
IGHV3-33-2	0	0	0	0	0	0	0	0	0	NA	NA	NA	NA	NA
IGHVII-33-1	0	0	0	0	0	0	0	0	0	NA	NA	NA	NA	NA
IGHV3-33	0	0	0	0	0	0	0	0	0	NA	NA	NA	NA	NA
GOLGA4P1	0	0	0	0	0	0	0	0	0	NA	NA	NA	NA	NA
IGHV3-32	0	0	0	0	0	0	0	0	0	NA	NA	NA	NA	NA
IGHVII-30-21	0	0	0	0	0	0	0	0	0	NA	NA	NA	NA	NA
IGHV4-30-2	0	0	0	0	0	0	0	0	0	NA	NA	NA	NA	NA
IGHV3-30-2	0	0	0	0	0	0	0	0	0	NA	NA	NA	NA	NA
IGHVII-30-1	0	0	0	0	0	0	0	0	0	NA	NA	NA	NA	NA
IGHV3-30	0	0	0	0	0	0	0	0	0	NA	NA	NA	NA	NA
GOLGA4P2	0	0	0	0	0	0	0	0	0	NA	NA	NA	NA	NA
IGHV3-29	0	0	0	0	0	0	0	0	0	NA	NA	NA	NA	NA
IGHVII-28-1	0	0	0	0	0	0	0	0	0	NA	NA	NA	NA	NA
IGHV4-28	0	0	0	0	0	0	0	0	0	NA	NA	NA	NA	NA
IGHV7-27	0	0	0	0	0	0	0	0	0	NA	NA	NA	NA	NA
IGHVII-26-2	0	0	0	0	0	0	0	0	0	NA	NA	NA	NA	NA
IGHVIII-26-1	0	0	0	0	0	0	0	0	0	NA	NA	NA	NA	NA
IGHV2-26	0	0	0	0	0	0	0	0	0	NA	NA	NA	NA	NA
IGHVIII-25-1	0	0	0	0	0	0	0	0	0	NA	NA	NA	NA	NA
IGHV3-25	0	0	0	0	0	0	0	0	0	NA	NA	NA	NA	NA
LINC00226	0	0	0	0	0	0	0	0	0	NA	NA	NA	NA	NA
HOMER2P2	0	0	0	0	0	0	0	0	0	NA	NA	NA	NA	NA
IGHV1-24	0	0	0	0	0	0	0	0	0	NA	NA	NA	NA	NA
IGHV3-23	0	0	0	0	0	0	0	0	0	NA	NA	NA	NA	NA
IGHVIII-22-2	0	0	0	0	0	0	0	0	0	NA	NA	NA	NA	NA
IGHVII-22-1	0	0	0	0	0	0	0	0	0	NA	NA	NA	NA	NA
IGHV3-22	0	0	0	0	0	0	0	0	0	NA	NA	NA	NA	NA
IGHV3-21	0	0	0	0	0	0	0	0	0	NA	NA	NA	NA	NA
IGHVII-20-1	0	0	0	0	0	0	0	0	0	NA	NA	NA	NA	NA
IGHV3-20	0	0	0	0	0	0	0	0	0	NA	NA	NA	NA	NA
LOC105370700	0	0	0	0	0	0	0	0	0	NA	NA	NA	NA	NA
IGHV3-19	0	0	0	0	0	0	0	0	0	NA	NA	NA	NA	NA
IGHV1-18	0	0	0	0	0	0	0	0	0	NA	NA	NA	NA	NA
SLC20A1P2	0	0	0	0	0	0	0	0	0	NA	NA	NA	NA	NA
IGHV1-17	0	0	0	0	0	0	0	0	0	NA	NA	NA	NA	NA
IGHVIII-16-1	0	0	0	0	0	0	0	0	0	NA	NA	NA	NA	NA
IGHV3-16	0	0	0	0	0	0	0	0	0	NA	NA	NA	NA	NA
IGHVII-15-1	0	0	0	0	0	0	0	0	0	NA	NA	NA	NA	NA
IGHV3-15	0	0	0	0	0	0	0	0	0	NA	NA	NA	NA	NA
IGHV1-14	0	0	0	0	0	0	0	0	0	NA	NA	NA	NA	NA
IGHVIII-13-1	0	0	0	0	0	0	0	0	0	NA	NA	NA	NA	NA
IGHV3-13	0	0	0	0	0	0	0	0	0	NA	NA	NA	NA	NA
IGHV1-12	0	0	0	0	0	0	0	0	0	NA	NA	NA	NA	NA
IGHVIII-11-1	0	0	0	0	0	0	0	0	0	NA	NA	NA	NA	NA
IGHV3-11	0	0	0	0	0	0	0	0	0	NA	NA	NA	NA	NA
IGHV5-10-1	0	0	0	0	0	0	0	0	0	NA	NA	NA	NA	NA
IGHV3-64D	0	0	0	0	0	0	0	0	0	NA	NA	NA	NA	NA
IGHV3-7	0	0	0	0	0	0	0	0	0	NA	NA	NA	NA	NA
IGHV3-6	0	0	0	0	0	0	0	0	0	NA	NA	NA	NA	NA
IGHVIII-5-2	0	0	0	0	0	0	0	0	0	NA	NA	NA	NA	NA
IGHVIII-5-1	0	0	0	0	0	0	0	0	0	NA	NA	NA	NA	NA
IGHV2-5	0	0	0	0	0	0	0	0	0	NA	NA	NA	NA	NA
IGHV7-4-1	0	0	0	0	0	0	0	0	0	NA	NA	NA	NA	NA
IGHV4-4	0	0	0	0	0	0	0	0	0	NA	NA	NA	NA	NA
LOC107984634	0	0	0	0	0	0	0	0	0	NA	NA	NA	NA	NA
IGHV1-3	0	0	0	0	0	0	0	0	0	NA	NA	NA	NA	NA
IGHVIII-2-1	0	0	0	0	0	0	0	0	0	NA	NA	NA	NA	NA
IGHV1-2	0	0	0	0	0	0	0	0	0	NA	NA	NA	NA	NA
RPS8P1	0	0	0	0	0	0	0	0	0	NA	NA	NA	NA	NA
ADAM6	0	0	0	0	0	0	0	0	0	NA	NA	NA	NA	NA
IGHVII-1-1	0	0	0	0	0	0	0	0	0	NA	NA	NA	NA	NA
IGHV6-1	0	0	0	0	0	0	0	0	0	NA	NA	NA	NA	NA
IGHD1-1	0	0	0	0	0	0	0	0	0	NA	NA	NA	NA	NA
FAM30A	0	0	0	0	0	0	0	0	0	NA	NA	NA	NA	NA
IGHD2-2	0	0	0	0	0	0	0	0	0	NA	NA	NA	NA	NA
IGHD3-3	0	0	0	0	0	0	0	0	0	NA	NA	NA	NA	NA
IGHD4-4	0	0	0	0	0	0	0	0	0	NA	NA	NA	NA	NA
IGHD5-5	0	0	0	0	0	0	0	0	0	NA	NA	NA	NA	NA
IGHD6-6	0	0	0	0	0	0	0	0	0	NA	NA	NA	NA	NA
IGHD1-7	0	0	0	0	0	0	0	0	0	NA	NA	NA	NA	NA
IGHD2-8	0	0	0	0	0	0	0	0	0	NA	NA	NA	NA	NA
IGHD3-9	0	0	0	0	0	0	0	0	0	NA	NA	NA	NA	NA
IGHD3-10	0	0	0	0	0	0	0	0	0	NA	NA	NA	NA	NA
IGHD4-11	0	0	0	0	0	0	0	0	0	NA	NA	NA	NA	NA
IGHD5-12	0	0	0	0	0	0	0	0	0	NA	NA	NA	NA	NA
IGHD6-13	0	0	0	0	0	0	0	0	0	NA	NA	NA	NA	NA
IGHD1-14	0	0	0	0	0	0	0	0	0	NA	NA	NA	NA	NA
IGHD2-15	0	0	0	0	0	0	0	0	0	NA	NA	NA	NA	NA
IGHD3-16	0	0	0	0	0	0	0	0	0	NA	NA	NA	NA	NA
IGHD4-17	0	0	0	0	0	0	0	0	0	NA	NA	NA	NA	NA
IGHD5-18	0	0	0	0	0	0	0	0	0	NA	NA	NA	NA	NA
IGHD6-19	0	0	0	0	0	0	0	0	0	NA	NA	NA	NA	NA
IGHD1-20	0	0	0	0	0	0	0	0	0	NA	NA	NA	NA	NA
IGHD2-21	0	0	0	0	0	0	0	0	0	NA	NA	NA	NA	NA
IGHD3-22	0	0	0	0	0	0	0	0	0	NA	NA	NA	NA	NA
IGHD4-23	0	0	0	0	0	0	0	0	0	NA	NA	NA	NA	NA
IGHD5-24	0	0	0	0	0	0	0	0	0	NA	NA	NA	NA	NA
IGHD6-25	0	0	0	0	0	0	0	0	0	NA	NA	NA	NA	NA
IGHD1-26	0	0	0	0	0	0	0	0	0	NA	NA	NA	NA	NA
IGHJ1P	0	0	0	0	0	0	0	0	0	NA	NA	NA	NA	NA
IGHD7-27	0	0	0	0	0	0	0	0	0	NA	NA	NA	NA	NA
IGHJ1	0	0	0	0	0	0	0	0	0	NA	NA	NA	NA	NA
IGHJ2	0	0	0	0	0	0	0	0	0	NA	NA	NA	NA	NA
IGHJ2P	0	0	0	0	0	0	0	0	0	NA	NA	NA	NA	NA
IGHJ3	0	0	0	0	0	0	0	0	0	NA	NA	NA	NA	NA
IGHJ4	0	0	0	0	0	0	0	0	0	NA	NA	NA	NA	NA
IGHJ5	0	0	0	0	0	0	0	0	0	NA	NA	NA	NA	NA
IGHJ3P	0	0	0	0	0	0	0	0	0	NA	NA	NA	NA	NA
IGHJ6	0	0	0	0	0	0	0	0	0	NA	NA	NA	NA	NA
MIR4537	0	0	0	0	0	0	0	0	0	NA	NA	NA	NA	NA
MIR4538	0	0	0	0	0	0	0	0	0	NA	NA	NA	NA	NA
MIR4507	0	0	0	0	0	0	0	0	0	NA	NA	NA	NA	NA
MIR4539	0	0	0	0	0	0	0	0	0	NA	NA	NA	NA	NA
IGHM	0	0	0	0	0	0	0	0	0	NA	NA	NA	NA	NA
IGHD	0	0	0	0	0	0	0	0	0	NA	NA	NA	NA	NA
ATP6V1G1P1	0	0	0	0	0	0	0	0	0	NA	NA	NA	NA	NA
IGHG3	0	0	0	0	0	0	0	0	0	NA	NA	NA	NA	NA
LOC105378184	0	0	0	0	0	0	0	0	0	NA	NA	NA	NA	NA
IGHG1	0	0	0	0	0	0	0	0	0	NA	NA	NA	NA	NA
LOC107987211	0	0	0	0	0	0	0	0	0	NA	NA	NA	NA	NA
IGHEP1	0	0	0	0	0	0	0	0	0	NA	NA	NA	NA	NA
IGHA1	0	0	0	0	0	0	0	0	0	NA	NA	NA	NA	NA
LOC105378185	0	0	0	0	0	0	0	0	0	NA	NA	NA	NA	NA
ELK2AP	0	0	0	0	0	0	0	0	0	NA	NA	NA	NA	NA
IGHGP	0	0	0	0	0	0	0	0	0	NA	NA	NA	NA	NA
LOC105378187	0	0	0	0	0	0	0	0	0	NA	NA	NA	NA	NA
LOC112268138	0	0	0	0	0	0	0	0	0	NA	NA	NA	NA	NA
IGHG2	0	0	0	0	0	0	0	0	0	NA	NA	NA	NA	NA
MIR8071-2	0	0	0	0	0	0	0	0	0	NA	NA	NA	NA	NA
IGHG4	0	0	0	0	0	0	0	0	0	NA	NA	NA	NA	NA
MIR8071-1	0	0	0	0	0	0	0	0	0	NA	NA	NA	NA	NA
IGHE	0	0	0	0	0	0	0	0	0	NA	NA	NA	NA	NA
IGHA2	0	0	0	0	0	0	0	0	0	NA	NA	NA	NA	NA
IGH	0	0	0	0	0	0	0	0	0	NA	NA	NA	NA	NA
LOC107987414	0	0	0	0	0	0	0	0	0	NA	NA	NA	NA	NA
LOC105370698	0	0	0	0	0	0	0	0	0	NA	NA	NA	NA	NA
ELK2BP	0	0	0	0	0	0	0	0	0	NA	NA	NA	NA	NA
ATP5MC1P1	0	0	0	0	0	0	0	0	0	NA	NA	NA	NA	NA
LOC105370697	0	0	0	0	0	0	0	0	0	NA	NA	NA	NA	NA
TMEM179	0	0	0	0	0	0	0	0	0	NA	NA	NA	NA	NA
C14orf180	1.51475	3.05071	4.4643	9.95977	9.34923	16.6664	1.60248	6.42748	4.29595	0.862484	0.9064	0.951549	0.341326	0.615179
CEND1P1	0	0	0	0	0	0	0	0	0	NA	NA	NA	NA	NA
SERPINA1	6108.96	6095.34	9011.2	4999.93	11772.5	10567	9291.62	10531.3	6890.15	0.685495	0.159671	4.29316	1.76147e-05	0.00027774
SERPINA2	0	0	0	0	6.73905	0	0	0	0.216373	1.34293	3.53106	0.380321	0.703707	NA
SERPINA6	0	0	0	0	0	0	0	0	0	NA	NA	NA	NA	NA
SERPINA10	0	0	0	0	0	0	0	0	0	NA	NA	NA	NA	NA
PPP4R4	0	0	0	0	0	0	0	0	0	NA	NA	NA	NA	NA
LOC105370634	0	0	0	0	0	0	0	0	0	NA	NA	NA	NA	NA
IFI27L2	0	0	0	0	0	0	0	0	0	NA	NA	NA	NA	NA
IFI27	65.3143	32.8858	197.843	167.01	4309.64	3495.19	5890.54	3706.83	402.734	5.23341	0.516542	10.1316	3.99975e-24	5.31966e-22
IFI27L1	47.8631	82.9011	95.923	60.8438	79.3407	63.1952	72.9148	42.6502	34.9683	-0.153422	0.327165	-0.468942	0.639111	0.834499
DDX24	0	0	0	0	0	0	0	0	0	NA	NA	NA	NA	NA
OTUB2	0	2.23948	0	0	0	0	0	0	0.247114	-1.48025	3.53086	-0.419233	0.675046	NA
CCDC197	0	0	0	0	0	0	0	0	0	NA	NA	NA	NA	NA
LOC107984663	0	0	0	0	0	0	0	0	0	NA	NA	NA	NA	NA
MIR4506	0	0	0	0	0	0	0	0	0	NA	NA	NA	NA	NA
ASB2	4.33008	20.3485	22.6875	31.6346	11.4539	17.3247	33.5931	30.6228	14.621	0.231979	0.568244	0.408239	0.683098	0.859411
FAM181A	0	0	0	0	0	0	0	0	0	NA	NA	NA	NA	NA
FAM181A-AS1	0	0	0	0	0	0	0	0	0	NA	NA	NA	NA	NA
LOC105370631	0	0	0	0	0	0	0	0	0	NA	NA	NA	NA	NA
PRIMA1	0	0	0	0.77536	0	0	0	0	0.13446	-0.754187	3.53381	-0.21342	0.830999	NA
RNU6-1258P	0	0	0	0	0	0	0	0	0	NA	NA	NA	NA	NA
COX8C	0	0	0	0	0	0	0	0	0	NA	NA	NA	NA	NA
UNC79	0	0	0	0.29647	0	0.811807	0.286204	0	0.63245	1.7088	2.42958	0.70333	0.48185	NA
RPL36AP4	0	0	0	0	0	0	0	0	0	NA	NA	NA	NA	NA
BTBD7	0	0	0	0	0	0	0	0	0	NA	NA	NA	NA	NA
RPL18AP1	0	0	0	0	0	0	0	0	0	NA	NA	NA	NA	NA
UBR7	0	0	0	0	0	0	0	0	0	NA	NA	NA	NA	NA
GON7	0	0	0	0	0	0	0	0	0	NA	NA	NA	NA	NA
TMEM251	0	0	0	0	0	0	0	0	0	NA	NA	NA	NA	NA
MOAP1	0	0	0	0	1.59307	0	0	0	0.108187	0.688486	3.53381	0.194828	0.845528	NA
CYB5AP3	0	0	0	0	0	0	0	0	0	NA	NA	NA	NA	NA
ITPK1-AS1	0	0	0	0	0	0	0	0	0	NA	NA	NA	NA	NA
ITPK1	0	0.676183	0	0	1.18413	0	0	0	0.33993	0.622379	3.36789	0.184798	0.853387	NA
CHGA	0	0	0	0	0	0	0	0	0	NA	NA	NA	NA	NA
LINC02287	0	0	0	0	0	0	0	0	0	NA	NA	NA	NA	NA
LINC02833	0	0	0	0	0	0	0	0	0	NA	NA	NA	NA	NA
TC2N	0	0	0	0	0	0	0	2.61452	0.390479	2.07377	3.47928	0.596034	0.551153	NA
LOC100128939	0	0	0	0	0	0	0	0	0	NA	NA	NA	NA	NA
NANOGP7	0	0	0	0	0	0	0	0	0	NA	NA	NA	NA	NA
POLR3GP1	0	0	0	0	0	0	0	0	0	NA	NA	NA	NA	NA
CATSPERB	0	0	0	0	0	0	0	0	0	NA	NA	NA	NA	NA
LOC101928957	0	0	0	0	0	0	0	0	0	NA	NA	NA	NA	NA
LINC00552	0	1.69872	0	0	0	0	0	0	0.123557	-0.754187	3.53381	-0.21342	0.830999	NA
LOC105377805	0	0	0	0	0	0	0	0	0	NA	NA	NA	NA	NA
GRK1	1.79482	3.61477	1.76324	2.95032	1.58255	3.59054	3.79754	3.80794	3.13122	0.327741	0.883241	0.371067	0.710588	NA
TUBGCP3	481.087	475.421	430.759	452.242	348.053	443.07	275.237	362.832	357.64	-0.363642	0.146753	-2.47793	0.0132148	0.0685579
LOC105370372	0	0	0	0	0	0	0	0	0	NA	NA	NA	NA	NA
SPACA7	0	0	0	0	0	0	0	0	0	NA	NA	NA	NA	NA
LOC105370373	0	0	0	0	0	0	0	0	0	NA	NA	NA	NA	NA
LINC01044	0	0	0	0	0	0	0	0	0	NA	NA	NA	NA	NA
LINC01043	0	0	0	0	0	0	0	0	0	NA	NA	NA	NA	NA
LOC107984555	0	0	0	0	0	0	0	0	0	NA	NA	NA	NA	NA
LOC101928730	0	0	0	0	0	0	0	0	0	NA	NA	NA	NA	NA
LINC01070	0	0	0	0	0	0	0	0	0	NA	NA	NA	NA	NA
LOC105370370	0	0	0	0	0	0	0	0	0	NA	NA	NA	NA	NA
ATP8A2	38.7386	34.5769	59.2479	51.1357	47.3541	60.324	101.99	106.939	139.448	0.783089	0.275155	2.846	0.00442728	0.0287689
RNU6-76P	0	0	0	0	0	0	0	0	0	NA	NA	NA	NA	NA
RNU6-55P	0	0	0	0	0	0	0	0	0	NA	NA	NA	NA	NA
RHOT1P3	0	0	0	0	0	0	0	0	0	NA	NA	NA	NA	NA
ANKRD20A9P	0	0	0	0	0	0	0	0	0	NA	NA	NA	NA	NA
LINC00328-2P	0	0	0	0	0	0	0	0	0	NA	NA	NA	NA	NA
SNX18P26	0	0	0	0	0	0	0	0	0	NA	NA	NA	NA	NA
CYP4F34P	0	0	0	0	0	0	0	0	0	NA	NA	NA	NA	NA
LINC00417	0	0	0	0	0	0	0	0	0	NA	NA	NA	NA	NA
ZNF965P	0	0	0	0	0	0	0	0	0	NA	NA	NA	NA	NA
CNN2P12	0	0	0	0	0	0	0	0	0	NA	NA	NA	NA	NA
GXYLT1P1	0	0	0	0	0	0	0	0	0	NA	NA	NA	NA	NA
BCYRN1P3	0	0	0	0	0	0	0	0	0	NA	NA	NA	NA	NA
PIWIL1	0	0	0	0	0	0	0	0	0	NA	NA	NA	NA	NA
LOC101927786	0	0	0	0	0	0	0	0	0	NA	NA	NA	NA	NA
LINC02825	0	4.09472	0	0	0	0	0	0	0.123557	-0.754187	3.53381	-0.21342	0.830999	NA
LOC107984448	0	0	0	0	0	0	0	0	0	NA	NA	NA	NA	NA
LOC101927531	0	0	0	0	0	0	0	0	0	NA	NA	NA	NA	NA
LOC105379613	0	0	0	0	0	0	0	0	0	NA	NA	NA	NA	NA
CCDC92	17.3676	13.9914	17.062	12.6884	20.4181	17.3719	19.5984	13.5108	13.9891	0.21534	0.423605	0.508352	0.611206	0.818313
DNAH10	0.359661	0.36218	0.353334	1.18242	1.2685	2.87801	0	0.381535	2.31491	1.02897	1.2382	0.831022	0.405961	NA
ANO4	98.5046	104.556	150.824	180.885	129.891	134.035	184.949	205.225	164.376	0.290127	0.231439	1.25358	0.209996	0.471035
RNU6-768P	0	0	0	0	0	0	0	0	0	NA	NA	NA	NA	NA
SLC5A8	0	0	0	0	0	0	0	0	0	NA	NA	NA	NA	NA
RPS6P19	0	0	0	0	0	0	0	0	0	NA	NA	NA	NA	NA
METTL15P2	0	0	0	0	0	0	0	0	0	NA	NA	NA	NA	NA
RPS6P22	0	0	0	0	0	0	0	0	0	NA	NA	NA	NA	NA
LOC107987421	0	0	0	0	0	0	0	0	0	NA	NA	NA	NA	NA
GIHCG	813.729	811.697	693.83	614.121	676.879	560.539	536.006	521.188	83.5597	-0.351869	0.198197	-1.77535	0.0758399	0.246017
ATP23	1.27982	6.44394	6.28654	4.20755	3.38539	8.96102	2.7079	4.07298	3.5803	0.0684056	0.877824	0.0779264	0.937887	NA
LOC100533641	0	0	0	0	0	0	0	0	0	NA	NA	NA	NA	NA
RN7SKP65	0	0	0	0	0	0	0	0	0	NA	NA	NA	NA	NA
ST13P8	0	0	0	0	0	0	0	0	0	NA	NA	NA	NA	NA
LINC02403	27.9369	0	0	10.205	0	0	0	0	0.502553	-2.47975	2.92164	-0.848754	0.396018	NA
LOC105369784	5.22384	0	0	0	9.21206	20.9006	0	16.6246	1.22046	2.85402	1.78411	1.59969	0.109668	NA
FLJ13224	0	0	0	0	0	0	0	0	0	NA	NA	NA	NA	NA
SINHCAF	27.3389	36.7072	31.9738	28.5331	34.4366	37.7632	46.8267	35.9067	26.3411	0.311004	0.315715	0.985079	0.324585	0.599581
LOC100419525	0	0	0	0	0	0	0	0	0	NA	NA	NA	NA	NA
MREGP1	0	0	0	0	0	0	0	0	0	NA	NA	NA	NA	NA
RPL13AP22	0	0	12.9661	0	0	0	0	0	0.241078	-1.45583	3.53269	-0.412104	0.680264	NA
MTCYBP26	0	0	0	0	0	0	0	0	0	NA	NA	NA	NA	NA
MTND6P26	0	0	0	0	0	0	0	0	0	NA	NA	NA	NA	NA
MTND5P43	0	0	0	0	0	0	0	0	0	NA	NA	NA	NA	NA
LOC107987168	0	0	0	0	0	0	0	0	0	NA	NA	NA	NA	NA
LOC101060058	0	0	0	0	0	0	0	0	0	NA	NA	NA	NA	NA
OVOS2	0.759623	3.82471	0.746259	0.832445	20.0936	21.2748	31.3412	29.0096	17.4256	4.03528	0.637415	6.33069	2.44073e-10	9.707e-09
PRB2	3.03902	0	2.98556	0	2.67961	12.1591	6.43008	3.22385	1.23211	1.98284	1.61006	1.23153	0.218124	NA
TAS2R18P	0	0	0	0	0	0	0	0	0	NA	NA	NA	NA	NA
TAS2R43	0	0	0	0	0	0	0	0	0	NA	NA	NA	NA	NA
TAS2R64P	0	0	0	0	0	0	0	0	0	NA	NA	NA	NA	NA
LOC574538	0	0	0	0	0	0	0	0	0	NA	NA	NA	NA	NA
LOC105369593	0	0	0	0	0	0	0	0	0	NA	NA	NA	NA	NA
IQSEC3	4.29869	0.721466	0	4.71079	0.631717	0	0.757944	0	1.90449	-2.77791	1.61718	-1.71775	0.0858426	NA
FAM138D	0	0	0	0	0	0	0	0	0	NA	NA	NA	NA	NA
LOC107987170	0	0	0	0	0	0	0	0	0	NA	NA	NA	NA	NA
WASH8P	0	0	0	0	0	0	0	0	0	NA	NA	NA	NA	NA
DDX11L8	0	0	0	0	0	0	0	0	0	NA	NA	NA	NA	NA
LINC02697	0	0	0	0	0	0	0	0	0	NA	NA	NA	NA	NA
LOC338694	0	5.95013	0	0	0	0	6.25098	0	0.253361	-0.0328484	3.53381	-0.00929547	0.992583	NA
LOC105369366	0	0	0	0	0	0	0	0	0	NA	NA	NA	NA	NA
LOC107987426	0	0	0	0	0	0	0	0	0	NA	NA	NA	NA	NA
OR5G3	0	0	0	0	0	0	0	0	0	NA	NA	NA	NA	NA
OR5G5P	0	0	0	0	0	0	0	0	0	NA	NA	NA	NA	NA
OR5G4P	0	0	0	0	0	0	0	0	0	NA	NA	NA	NA	NA
OR5G1P	0	0	0	0	0	0	0	0	0	NA	NA	NA	NA	NA
OR9G2P	0	0	0	0	0	0	0	0	0	NA	NA	NA	NA	NA
MIR6128	0	0	0	0	0	0	0	0	0	NA	NA	NA	NA	NA
OR9G4	0	0	0	0	0	0	0	0	0	NA	NA	NA	NA	NA
OR9G3P	0	0	0	0	0	0	0	0	0	NA	NA	NA	NA	NA
OR9G9	0	0	0	0	0	0	0	0	0	NA	NA	NA	NA	NA
OR9G1	0	0	0	0	0	0	0	0	0	NA	NA	NA	NA	NA
OR8U9	0	0	0	0	0	0	0	0	0	NA	NA	NA	NA	NA
OR8U8	0	0	0	0	0	0	0	0	0	NA	NA	NA	NA	NA
RPL5P29	0	0	0	0	0	0	0	0	0	NA	NA	NA	NA	NA
OR8J1	0	0	0	0	0	0	0	0	0	NA	NA	NA	NA	NA
OR8K1	0	0	0	0	0	0	0	0	0	NA	NA	NA	NA	NA
OR8K2P	0	0	0	0	0	0	0	0	0	NA	NA	NA	NA	NA
FAM8A2P	0	0	0	0	0	0	0	0	0	NA	NA	NA	NA	NA
OR8K3	0	0	0	0	0	0	0	0	0	NA	NA	NA	NA	NA
OR8I1P	0	0	0	0	0	0	0	0	0	NA	NA	NA	NA	NA
OR8H1	0	0	0	0	0	0	0	0	0	NA	NA	NA	NA	NA
OR5T1	0	0	0	0	0	0	0	0	0	NA	NA	NA	NA	NA
OR5T3	0	0	0	0	0	0	0	0	0	NA	NA	NA	NA	NA
OR5T2	0	0	0	0	0	0	0	0	0	NA	NA	NA	NA	NA
OR8J2	0	0	0	0	0	0	0	0	0	NA	NA	NA	NA	NA
LOC642890	0	0	0	0	0	0	0	0	0	NA	NA	NA	NA	NA
NLRP10	0	0	0	0	0	0	0	0	0	NA	NA	NA	NA	NA
OR10A3	0	0	0	0	0	0	0	0	0	NA	NA	NA	NA	NA
OR10A6	0	0	0	0	0	0	0	0	0	NA	NA	NA	NA	NA
LOC107984307	0	0	0	0	0	0	0	0	0	NA	NA	NA	NA	NA
RNU6-943P	0	0	0	0	0	0	0	0	0	NA	NA	NA	NA	NA
LOC283299	0	0	0	0	0	0	0	1.22875	0.13016	0.688486	3.53381	0.194828	0.845528	NA
OR5E1P	0	0	0	0	0	0	0	0	0	NA	NA	NA	NA	NA
OR5P3	0	0	0	0	0	0	0	0	0	NA	NA	NA	NA	NA
OR5P2	0	0	0	0	0	0	0	0	0	NA	NA	NA	NA	NA
RPL7AP55	0	0	0	0	0	0	0	0	0	NA	NA	NA	NA	NA
RNU1-91P	0	0	0	0	0	0	0	0	0	NA	NA	NA	NA	NA
CARS1-AS1	3.2649	0	0	0	8.63631	0	5.18099	0	1.28393	2.06478	2.05105	1.00669	0.314083	NA
CARS1	87.5117	82.0047	93.1364	49.2825	91.094	114.28	104.153	82.5189	71.0663	0.32584	0.240254	1.35623	0.175027	0.424077
SNORA54	0	0	0	0	0	0	0	0	0	NA	NA	NA	NA	NA
NAP1L4	251.907	307.939	312.73	295.284	240.901	287.071	198.878	192.776	204.369	-0.343014	0.163992	-2.09165	0.0364696	0.145524
PHLDA2	0	0	0	0	0	0	0	0	0	NA	NA	NA	NA	NA
SLC22A18	105.377	75.5051	169.221	151.012	232.287	251.348	218.674	242.92	87.5717	0.916546	0.242803	3.77485	0.000160103	0.00184226
SLC22A18AS	9.01315	6.8072	11.0682	4.9386	0	2.25385	2.38379	2.39032	2.11577	-2.22481	1.23607	-1.7999	0.0718757	NA
LOC107987413	0	0	0	0	0	0	0	0	0	NA	NA	NA	NA	NA
CDKN1C	0	0	0	0	0	0	0	0	0	NA	NA	NA	NA	NA
KCNQ1DN	0	0	0	0	0	0	0	0	0	NA	NA	NA	NA	NA
KCNQ1-AS1	4.00815	4.03622	0	4.39239	3.53412	8.01831	0	4.25191	0.864518	0.360456	1.70254	0.211716	0.832328	NA
LOC107987412	0	0	0	0	0	0	0	0	0	NA	NA	NA	NA	NA
COX6CP18	0	0	0	0	0	0	0	0	0	NA	NA	NA	NA	NA
KCNQ1	175.178	248.337	332.497	301.936	515.868	442.308	430.024	465.482	210.053	0.810382	0.188463	4.29996	1.70827e-05	0.000270392
DEAF1	93.0602	98.9182	84.651	71.7648	68.3786	158.587	123.974	115.173	57.991	0.414643	0.279659	1.48267	0.138161	0.366933
DRD4	0	0	0	0	0	0	0	0	0	NA	NA	NA	NA	NA
SCT	0	0	0	0	0	0	0	0	0	NA	NA	NA	NA	NA
CDHR5	0	1.28444	2.50614	0	0	0	4.04815	0	0.754048	0.0634046	2.34987	0.0269822	0.978474	NA
IRF7	8.55861	6.46391	12.6121	7.03431	275.444	278.225	244.466	163.424	57.1284	4.78751	0.436417	10.97	5.32606e-28	9.56916e-26
PHRF1	1.56687	2.36676	3.84826	1.71708	1.38156	1.56726	0.82881	0.83108	2.20948	-1.03718	1.06333	-0.975413	0.329355	NA
LOC143666	2.09331	2.10797	0	0	1.84574	0	0	0	0.354441	-0.755328	2.87645	-0.262591	0.792866	NA
MIR210	0	0	0	0	0	0	0	0	0	NA	NA	NA	NA	NA
MIR210HG	47.2085	36.1297	90.9007	109.676	78.2555	134.106	73.9152	58.0922	40.8237	0.282177	0.391749	0.720301	0.47134	0.725469
RASSF7	32.0062	24.1728	58.9559	43.8431	40.5676	36.016	31.7437	23.3425	17.8274	-0.266131	0.42153	-0.631345	0.527815	0.765251
LMNTD2-AS1	0	0	0	0	0	0	6.14249	6.15931	0.259964	1.47289	3.52657	0.417656	0.676198	NA
LMNTD2	0	0	0	0	0	0	0	0	0	NA	NA	NA	NA	NA
LRRC56	0	2.42285	1.18184	0	1.06072	2.4066	0	3.82849	1.11178	0.997904	1.695	0.588733	0.55604	NA
HRAS	0	0	0	0	0	0	0	0	0	NA	NA	NA	NA	NA
LOC101059906	0	0	0	0	0	0	0	0	0	NA	NA	NA	NA	NA
LOC105376507	28.7052	0	0	0	0	0	60.7356	0	0.382306	0.747874	3.24715	0.230317	0.817845	NA
RNH1	0	1.82054	5.32821	3.96238	1.59406	1.80833	0	0	0.98501	-1.64021	1.79729	-0.912602	0.361452	NA
PTDSS2	3.56755	9.58009	12.8509	14.335	11.534	9.51585	3.77418	13.8766	8.15459	-0.0520113	0.629777	-0.0825869	0.93418	0.974743
DLG5-AS1	0	0	0	0	0	0	0	0	0	NA	NA	NA	NA	NA
RN7SL284P	0	0	0	0	0	0	0	0	0	NA	NA	NA	NA	NA
LOC101929347	0	0	0	0	0	0	0	0	0	NA	NA	NA	NA	NA
DLG5	0.955947	0.481321	0.93913	0.523795	1.68578	2.86856	1.51697	3.04225	3.08398	1.64089	0.957578	1.71358	0.0866059	NA
IMPDH1P5	0	0	0	0	0	0	0	0	0	NA	NA	NA	NA	NA
RNU6-1266P	0	0	0	0	0	0	0	0	0	NA	NA	NA	NA	NA
MARCHF8	10.261	13.2851	9.36047	8.03193	13.5712	13.9292	7.75381	10.8851	14.5774	0.175964	0.429535	0.40966	0.682055	0.858562
LOC102724323	0	0	0	0	0	0	0	0	0	NA	NA	NA	NA	NA
ALOX5	2.70787	0	0	0	0	0	0	0	0.245395	-1.47332	3.53138	-0.417209	0.676526	NA
OR13A1	0	0	0	0	0	0	0	0	0	NA	NA	NA	NA	NA
OR6D1P	0	0	0	0	0	0	0	0	0	NA	NA	NA	NA	NA
CUBNP2	0	0	0	0	0	0	0	0	0	NA	NA	NA	NA	NA
LOC105378283	0	0	0	0	0	0	0	0	0	NA	NA	NA	NA	NA
RNU6-1207P	0	0	0	0	0	0	0	0	0	NA	NA	NA	NA	NA
LOC101929816	0	0	0	0	0	0	0	0	0	NA	NA	NA	NA	NA
PABPC1P8	0	0	0	0	0	0	0	0	0	NA	NA	NA	NA	NA
LOC101929373	0	0	0	0	0	0	0	0	0	NA	NA	NA	NA	NA
LOC105378267	0	0	0	0	0	0	0	0	0	NA	NA	NA	NA	NA
LOC107984164	0	0	0	0	0	0	0	0	0	NA	NA	NA	NA	NA
KSR1P1	0	0	0	0	0	0	0	0	0	NA	NA	NA	NA	NA
PTCHD3	0	0	0	0	0	0	0	0	0	NA	NA	NA	NA	NA
TRIAP1P1	0	0	0	0	0	0	0	0	0	NA	NA	NA	NA	NA
FAM210CP	0	0	0	0	0	0	0	0	0	NA	NA	NA	NA	NA
LINC02673	0	0	0	0	0	0	0	0	0	NA	NA	NA	NA	NA
RNU6-452P	0	0	0	0	0	0	0	0	0	NA	NA	NA	NA	NA
RNU6-666P	0	0	0	0	0	0	0	0	0	NA	NA	NA	NA	NA
LOC102724245	0	0	0	0	0	0	0	0	0	NA	NA	NA	NA	NA
ODAD2P1	0	2.34941	0	0	4.11429	1.16683	1.2341	0	0.932393	1.4696	1.99731	0.735792	0.461857	NA
FYTTD1P1	0	0	0	0	0	0	0	0	0	NA	NA	NA	NA	NA
BAAT	45.6863	41.0326	71.5695	37.8878	29.3958	29.6418	28.7382	30.1268	31.2098	-0.737669	0.320543	-2.30131	0.0213739	0.098555
LOC100421197	0	0	0	0	2.03315	0	0	0	0.108187	0.688486	3.53381	0.194828	0.845528	NA
ACNATP	0	0	0	0	0	0	0	0	0	NA	NA	NA	NA	NA
LOC105376182	0	0	0	0	0	0	0	0	0	NA	NA	NA	NA	NA
LOC105376183	0	0	0	0	0	0	0	0	0	NA	NA	NA	NA	NA
LOC100422500	0	0	0	0	0	0	0	0	0	NA	NA	NA	NA	NA
PLPPR1	0	1.62316	0	0	0	0	0	0	0.123557	-0.754187	3.53381	-0.21342	0.830999	NA
GAPDHP26	0	0	0	0	0	0	0	0	0	NA	NA	NA	NA	NA
LOC100129340	0	0	0	0	0	0	0	0	0	NA	NA	NA	NA	NA
LOC389768	0	0	0	0	0	0	0	0	0	NA	NA	NA	NA	NA
RNU2-5P	0	0	0	0	0	0	0	0	0	NA	NA	NA	NA	NA
MAMDC2-AS1	0	2.80724	0	12.2199	14.7482	11.1537	5.89836	0	2.06104	1.12269	1.43641	0.781597	0.434451	NA
LOC105379611	0	0	0	0	0	0	0	0	0	NA	NA	NA	NA	NA
MAMDC2	32.5088	57.0249	44.2996	40.2221	55.4789	40.9085	54.3611	40.0482	42.6887	0.134236	0.277816	0.483183	0.628966	0.8291
APBA1	0.704894	0.70983	0.692493	1.54494	0.621528	0	0	1.49553	1.00422	-0.78333	1.62543	-0.481922	0.629861	NA
LOC101929802	0	0	1.66174	0	0	0	0	0	0.120539	-0.754187	3.53381	-0.21342	0.830999	NA
RPL4P5	0	0	0	0	0	0	0	0	0	NA	NA	NA	NA	NA
LOC107987408	0	0	0	0	0	0	0	0	0	NA	NA	NA	NA	NA
LOC107986986	0	10.802	1.75636	5.87759	9.45822	5.36477	1.89136	1.89654	2.54253	0.0393394	1.15961	0.0339246	0.972937	NA
ZNF251	0	1.08829	4.24685	0	0.952912	0	2.28664	1.14645	1.10367	-0.306379	1.72547	-0.177562	0.859067	NA
LOC100996662	0	0	0	0	0	0	0	0	0	NA	NA	NA	NA	NA
PUF60	85.0735	66.793	65.1616	102.71	99.1686	108.171	68.6447	42.8293	54.3363	0.00250362	0.309326	0.00809381	0.993542	0.997269
MIR937	0	0	0	0	0	0	0	0	0	NA	NA	NA	NA	NA
SCRIB	0	0	0	0	0	0	0	0	0	NA	NA	NA	NA	NA
LOC105375800	0	0	0	0	0	0	0	0	0	NA	NA	NA	NA	NA
IQANK1	0	0	0	0	0	0	0	0	0	NA	NA	NA	NA	NA
MIR4664	0	0	0	0	0	0	0	0	0	NA	NA	NA	NA	NA
FAM83H	0	0	0	0	0	0	0	0	0	NA	NA	NA	NA	NA
MAPK15	1.76603	5.33519	0	0	0	0	0	0	0.493368	-2.45685	2.93642	-0.836681	0.402772	NA
LOC101928160	0	0	0	0	0	0	0	0	0	NA	NA	NA	NA	NA
CCDC166	0	0	0	0	0	0	0	0	0	NA	NA	NA	NA	NA
LINC02878	0	0	0	0	0	0	0	0	0	NA	NA	NA	NA	NA
ZNF707	0	0	0	0	0	0	0	0	0	NA	NA	NA	NA	NA
LOC105375799	0	0	0	0	0	0	0	0	0	NA	NA	NA	NA	NA
ZNF623	6.88575	7.92454	12.5628	4.31192	6.07139	6.88748	4.16261	2.08701	6.34813	-0.716698	0.674123	-1.06316	0.287711	0.564022
GFUS	8.92986	11.9899	17.5455	9.78593	2.62459	8.9321	22.0432	18.9459	4.15489	0.0990716	0.837135	0.118346	0.905794	0.962026
PYCR3	0	0	0	0	0	0	0	0	0	NA	NA	NA	NA	NA
TIGD5	0	0	0	0	0	0	0	0	0	NA	NA	NA	NA	NA
EEF1D	4.43941	8.94099	7.85035	4.86499	10.1774	4.44052	0	5.65128	6.40724	-0.348541	0.773211	-0.45077	0.652155	0.841821
NAPRT	0	2.17012	4.23423	0	0	6.4667	0	2.28609	0.86298	0.430001	2.01787	0.213097	0.831251	NA
MROH6	0	7.42359	3.62113	1.34645	1.08335	7.37381	0	5.21353	2.60262	0.132556	1.26522	0.104769	0.916559	NA
LOC100310756	0	0	0	0	0	0	0	0	0	NA	NA	NA	NA	NA
GSDMD	0	0	0	0	0	0	0	0	0	NA	NA	NA	NA	NA
RN7SKP175	0	0	0	0	0	0	0	0	0	NA	NA	NA	NA	NA
ZC3H3	73.8387	148.712	115.063	124.166	182.97	90.4114	102.358	112.092	91.5221	0.0835225	0.275687	0.302962	0.761919	0.901065
LY6H	0	0	0	0	0	0	0	0	0	NA	NA	NA	NA	NA
LY6L	0	0	0	0	0	0	0	0	0	NA	NA	NA	NA	NA
LOC107984154	0	0	0	0	0	0	0	0	0	NA	NA	NA	NA	NA
LOC102725000	0	0	0	0	0	0	0	0	0	NA	NA	NA	NA	NA
LOC105379589	0	0	0	0	0	0	0	0	0	NA	NA	NA	NA	NA
LOC105375795	0	0	0	0	0	0	0	0	0	NA	NA	NA	NA	NA
LINC02904	10.2326	6.18254	2.01051	2.24271	0	12.2822	6.49514	6.51293	2.75542	0.273009	1.09876	0.24847	0.803771	NA
LY6E	0	0	0	0	0	0	4.06784	4.07898	0.259964	1.47289	3.52657	0.417656	0.676198	NA
LY6E-DT	64.6668	70.5463	111.176	47.2441	299.349	296.464	313.556	257.249	33.2478	1.98228	0.329553	6.01507	1.79812e-09	6.38286e-08
MIR1302-7	0	0	0	0	0	0	0	0	0	NA	NA	NA	NA	NA
HNRNPA1P38	0	0	0	0	0	0	0	0	0	NA	NA	NA	NA	NA
FP248	117.536	59.1797	115.469	257.608	155.453	146.957	62.1719	249.369	4.85939	0.169727	0.773704	0.219369	0.826362	0.929535
MROH5	0	0	0	0	0	0	0	0	0	NA	NA	NA	NA	NA
PTP4A3	63.5756	130.766	127.572	158.611	189.639	166.42	114.481	187.977	103.32	0.45751	0.268961	1.70103	0.0889376	0.274554
LOC105375790	0	0	0	0	0	0	0	0	0	NA	NA	NA	NA	NA
LOC101928037	0	0	0	0	0	0	0	0	0	NA	NA	NA	NA	NA
GPR20	0	0	0	0	0	0	0	0	0	NA	NA	NA	NA	NA
LINC01300	0	0	0	0	0	0	0	0	0	NA	NA	NA	NA	NA
LINC00824	0	3.33343	0	0	0	0	0	0	0.247114	-1.48025	3.53086	-0.419233	0.675046	NA
RNU6-596P	0	0	0	0	0	0	0	0	0	NA	NA	NA	NA	NA
LINC00588	0	0	0	0	0	0	0	0	0	NA	NA	NA	NA	NA
LOC286177	0	0	0	0	0	0	0	0	0	NA	NA	NA	NA	NA
LINC01606	0	0	0	0	0	0	0	0	0	NA	NA	NA	NA	NA
ADAM2	1.66622	3.35578	0	0	1.46916	0	0	0	0.477998	-1.32169	2.61549	-0.505332	0.613326	NA
ADAM18	5.31887	6.69515	5.2253	4.37158	0	2.6601	0	0	2.23957	-3.01679	1.39489	-2.16274	0.0305611	NA
LOC100130964	0	0	0	0	0	0	0	0	0	NA	NA	NA	NA	NA
ADAM5	0	0	0	0	5.86318	0	7.03474	7.05401	0.736301	2.99709	2.19584	1.3649	0.172286	NA
LOC100420403	8.12868	0	23.957	8.90794	0	24.3922	0	0	0.98696	-0.753537	1.95246	-0.385942	0.699539	NA
RPL3P10	0	0	0	0	0	0	0	0	0	NA	NA	NA	NA	NA
ADAM32	4.60683	6.18545	16.5945	10.0969	24.3719	23.0399	16.2455	14.661	9.25278	1.06716	0.57871	1.84403	0.0651791	0.221173
ADAM9	1762.32	1587.69	2342.14	2377.53	2369.7	2422.92	3009.93	2955.28	2961.15	0.414754	0.148063	2.80119	0.00509142	0.0321463
LOC107986910	0	0	0	0	0	0	0	0	0	NA	NA	NA	NA	NA
OR7E157P	0	0	0	0	0	0	0	0	0	NA	NA	NA	NA	NA
FAM90A23P	0	0	0	0	0	0	0	0	0	NA	NA	NA	NA	NA
FAM90A22P	0	0	0	0	0	0	0	0	0	NA	NA	NA	NA	NA
FAM90A21P	0	0	0	0	0	0	0	0	0	NA	NA	NA	NA	NA
LOC105377800	0	0	0	0	0	0	0	0	0	NA	NA	NA	NA	NA
FAM90A7P	0	0	0	0	0	0	0	0	0	NA	NA	NA	NA	NA
FAM90A6P	0	0	0	0	0	0	0	0	0	NA	NA	NA	NA	NA
PRR23D1	0	0	0	0	0	0	0	0	0	NA	NA	NA	NA	NA
LOC101927997	0	0	0	0	0	0	0	0	0	NA	NA	NA	NA	NA
LOC105377801	0	0	0	0	0	0	0	0	0	NA	NA	NA	NA	NA
DEFB107B	0	0	0	0	0	0	0	0	0	NA	NA	NA	NA	NA
DEFB105B	0	0	0	0	0	0	0	0	0	NA	NA	NA	NA	NA
DEFB106B	0	0	0	0	0	0	0	0	0	NA	NA	NA	NA	NA
DEFB104B	0	0	0	0	0	0	0	0	0	NA	NA	NA	NA	NA
SPAG11B	0	0	0	0	0	0	0	0	0	NA	NA	NA	NA	NA
DEFB103B	0	0	0	0	0	0	0	0	0	NA	NA	NA	NA	NA
HSPD1P3	0	0	0	0	0	0	0	0	0	NA	NA	NA	NA	NA
DEFB4B	0	8.6633	0	0	37.928	17.2104	54.608	27.3788	2.07925	3.68598	1.43344	2.57143	0.0101279	NA
DEFB108C	0	0	0	0	0	0	0	0	0	NA	NA	NA	NA	NA
ZNF705G	0	0	0	0	0	0	0	0	0	NA	NA	NA	NA	NA
ZNF705CP	0	0	0	0	0	0	0	0	0	NA	NA	NA	NA	NA
FAM66D	0	39.4531	9.62238	26.8342	30.2271	0	5.18099	51.9519	4.09054	0.207064	1.16736	0.177379	0.859211	NA
LOC649352	22.1738	0	5.44593	6.07489	4.88785	0	17.5936	11.7612	1.50371	0.00409826	1.44494	0.00283629	0.997737	NA
DEFB109B	0	16.5883	0	0	14.5247	0	0	17.4747	0.361903	0.662008	2.8534	0.232006	0.816533	NA
LOC105377785	0	1.13175	1.10411	0	0	2.24832	0	0	0.489553	-0.00102442	2.66237	-0.000384777	0.999693	NA
LOC107986865	0	0	0	0	0	0	0	0	0	NA	NA	NA	NA	NA
LOC101927815	0	0	0	0	0	0	0	0	0	NA	NA	NA	NA	NA
LOC107987411	0	0	0	0	0	0	0	0	0	NA	NA	NA	NA	NA
LOC105377784	0	0	0	0	0	0	0	0	0	NA	NA	NA	NA	NA
LOC105377783	0	0	0	0	0	0	0	0	0	NA	NA	NA	NA	NA
LOC105377782	1.13799	0	2.23595	0	0	0	0	1.2072	0.493936	-1.30331	2.58832	-0.503535	0.614588	NA
LOC105377781	0	0	0	0	0	3.18385	0	0	0.245457	1.43815	3.52821	0.407614	0.683557	NA
MIR7160	0	0	0	0	0	0	0	0	0	NA	NA	NA	NA	NA
[truncated: 52,584 more rows]
