# Supplementary material for: Neural Organoids Protect Engineered Heart Tissues From Glucolipotoxicity by Transferring Versican in a Co‐Culture System
Source: Cell Prolif. 2025 Jun 3;59(1):e70070. doi: 10.1111/cpr.70070 (PMC12774625; doi:10.1111/cpr.70070)
Supplement: Supplementary file 5 — Supporting Information 4. [file CPR-59-e70070-s007.xlsx]

## Sheet: Supplementary-Data-4-hEHT+NO-HG
	EHT_HGHF_1	EHT_HGHF_2	EHT_HGHF_3	EHT_HGHF_4	EHT+NO_HGHF_1	EHT+NO_HGHF_2	EHT+NO_HGHF_3	EHT+NO_HGHF_4	baseMean	log2FoldChange	lfcSE	stat	pvalue	padj
TRNP	18108	37164.7	22203.2	22220	27591.3	33320.8	24287.1	25094.7	279.816	0.147752	0.197982	0.746292	0.455491	0.682168
TRNT	3927.74	1508.43	2435.19	2339.46	2128.92	1844.62	2874.27	1911.83	24.556	-0.222912	0.399374	-0.558153	0.57674	0.769775
CYTB	701843	665819	566441	576576	838389	799251	871659	890942	132190	0.435209	0.0840205	5.1798	2.22129e-07	8.3598e-06
TRNE	0	221.976	70.5852	0	0	98.0234	161.724	261.244	1.09944	0.933449	1.83195	0.509538	0.610375	NA
ND6	80028.3	112991	75402.8	82853.3	119444	142152	94075.1	91822.9	8218.16	0.347355	0.206484	1.68224	0.0925227	0.263713
ND5	195400	220473	174828	175300	243961	280395	251054	227093	62807.3	0.386091	0.0932217	4.14164	3.44831e-05	0.000648747
TRNL2	0	107.862	68.5969	0	0	0	78.584	84.6282	0.472562	0.100241	2.63503	0.0380418	0.969654	NA
TRNS2	0	0	0	0	0	114.638	0	101.841	0.249943	1.58774	3.52381	0.450575	0.652296	NA
TRNH	187.849	0	0	79.9195	0	98.0234	80.8618	0	0.605048	-0.502456	2.434	-0.206432	0.836453	NA
ND4	391598	450610	350597	346522	473578	571050	465015	467528	94971.9	0.358955	0.0995783	3.60475	0.000312452	0.00400755
ND4L	689515	925738	623097	644559	878954	1.10334e+06	810394	822956	37825.5	0.324723	0.127264	2.55158	0.0107237	0.0608691
TRNR	199.408	353.455	524.503	84.8377	508.63	312.167	85.838	184.88	2.87138	-0.143186	1.07773	-0.132859	0.894305	NA
ND3	56884.7	61243.4	59415.8	52068.5	73981	73598.3	62341.7	64167	3415.88	0.252824	0.0865601	2.92079	0.00349144	0.0265785
TRNG	0	225.241	71.6233	0	0	0	0	0	0.395446	-2.0374	3.3755	-0.603586	0.546119	NA
COX3	275251	272960	254241	222393	352717	349198	357442	350997	37420.5	0.458345	0.0775931	5.90703	3.48338e-09	2.07963e-07
ATP6	317111	305507	269595	263795	373198	377551	349081	362713	34951.8	0.336984	0.0771444	4.36822	1.25264e-05	0.000273915
ATP8	135721	112986	122207	118174	161512	138932	161535	160200	4508.91	0.344707	0.0839181	4.10766	3.99692e-05	0.000736259
TRNK	648.077	765.819	208.731	236.333	472.299	1062.85	637.653	944.209	6.82596	0.794829	0.724953	1.09639	0.27291	NA
COX2	959713	1.17573e+06	871948	934433	1.01136e+06	1.07338e+06	839384	906710	104203	-0.0433444	0.103376	-0.419287	0.675006	0.833004
TRND	285.916	225.241	71.6233	243.284	121.548	298.395	82.051	0	1.77061	-0.73003	1.36454	-0.535001	0.592649	NA
TRNS1	0	0	0	0	0	0	0	0	0	NA	NA	NA	NA	NA
COX1	82930.4	101950	74075.9	70575.6	76525.8	100217	69833.8	73654.1	19638.5	-0.0434581	0.12717	-0.341732	0.732552	0.866152
TRNY	392.774	0	73.7937	167.104	0	102.479	507.224	819.355	2.66895	1.19385	1.31863	0.905374	0.365267	NA
TRNC	589.161	464.133	1475.87	919.075	1001.85	1024.79	929.911	91.0394	8.40594	-0.214237	0.722718	-0.296432	0.7669	NA
TRNN	621.444	524.533	667.176	755.404	679.335	555.914	840.742	1563.88	8.88106	0.504338	0.611016	0.825409	0.409139	NA
TRNA	0	0	0	0	0	0	0	0	0	NA	NA	NA	NA	NA
TRNW	0	0	0	0	0	0	82.051	88.3618	0.227026	1.51222	3.52731	0.428717	0.668129	NA
ND2	149369	159506	145588	137597	147521	158439	125329	135009	23659	-0.066524	0.0849921	-0.782708	0.433799	0.663535
TRNM	476.527	112.62	214.87	486.569	486.19	397.86	164.102	265.085	3.47086	-0.0162333	0.953542	-0.0170242	0.986417	NA
TRNQ	0	0	0	0	229.59	0	0	0	0.323664	1.75356	3.51307	0.499152	0.617672	NA
TRNI	0	0	0	0	0	0	0	0	0	NA	NA	NA	NA	NA
ND1	112105	128114	98880	96335.6	96623.7	119998	84719.2	80519	15315.8	-0.191618	0.123917	-1.54634	0.122023	0.314573
TRNL1	7690.52	6126.55	7208.16	6323.23	6501.99	5771.62	5653.86	6569.4	76.2283	-0.165819	0.210048	-0.789433	0.429859	0.66059
RNR2	1.25727e+06	1.58659e+06	1.27547e+06	1.31464e+06	1.25335e+06	1.44359e+06	917280	993897	306856	-0.239968	0.127339	-1.88448	0.0594995	0.198033
TRNV	563.546	443.953	423.511	319.678	1078.07	392.094	323.447	348.325	5.26493	0.257399	0.786315	0.327349	0.743404	NA
RNR1	154255	186108	147383	146613	108904	133004	87990.7	95444.8	19817.6	-0.578903	0.12032	-4.81134	1.49922e-06	4.36536e-05
TRNF	547.671	539.309	823.163	699.014	349.235	666.836	628.672	1269.42	7.68515	0.162842	0.653908	0.24903	0.803338	NA
LILRP2	0	0	0	0	0	0	0	0	0	NA	NA	NA	NA	NA
KIR3DL3	0	0	0	0	0	0	0	0	0	NA	NA	NA	NA	NA
KIR2DS2	0	0	0	0	0	0	0	0	0	NA	NA	NA	NA	NA
KIR2DL2	0	0	0	0	0	0	0	0	0	NA	NA	NA	NA	NA
KIR2DL4	0	0	0	0	0	0	0	0	0	NA	NA	NA	NA	NA
KIR3DS1	0	0	0	0	0	0	0	0	0	NA	NA	NA	NA	NA
KIR2DL5A	0	0	0	0	0	0	0	0	0	NA	NA	NA	NA	NA
KIR2DS5	0	0	0	0	0	0	0	0	0	NA	NA	NA	NA	NA
KIR2DS1	0	0	0	0	0	0	0	0	0	NA	NA	NA	NA	NA
KIR3DL2	0	0	0	0	0	0	0	0	0	NA	NA	NA	NA	NA
KIR2DL3	0	0	0	0	0	0	0	0	0	NA	NA	NA	NA	NA
KIR2DP1	0	0	0	0	0	0	0	0	0	NA	NA	NA	NA	NA
LOC101928804	0	0	0	0	0	0	0	0	0	NA	NA	NA	NA	NA
KIR2DL1	0	0	0	0	0	0	0	0	0	NA	NA	NA	NA	NA
KIR3DP1	0	0	0	0	0	0	0	0	0	NA	NA	NA	NA	NA
KIR3DL1	0	0	0	0	0	0	0	0	0	NA	NA	NA	NA	NA
KIR2DS4	0	0	0	0	0	0	0	0	0	NA	NA	NA	NA	NA
KIR2DL5B	0	0	0	0	0	0	0	0	0	NA	NA	NA	NA	NA
RNU6-222P	0	0	0	0	0	0	0	0	0	NA	NA	NA	NA	NA
NCR1	0	0	0	0	0	0	0	0	0	NA	NA	NA	NA	NA
FCAR	0	0	0	0	0	0	0	0	0	NA	NA	NA	NA	NA
LOC102725023	0	0	0	0	0	0	0	0	0	NA	NA	NA	NA	NA
KIR2DS3	0	0	0	0	0	0	0	0	0	NA	NA	NA	NA	NA
EPS8L1	10.0144	10.1433	9.67626	10.3472	9.57892	17.1703	6.15835	13.5956	30.7807	0.206238	0.367902	0.560579	0.575085	0.768686
RDH13	0.215961	0	0.324595	0.36752	0	0	0.185926	0	0.64419	-1.80126	2.30988	-0.779807	0.435504	NA
GP6	0	0	0	0	0	0	0	0	0	NA	NA	NA	NA	NA
GP6-AS1	0	0	0	0	0	0	0	0	0	NA	NA	NA	NA	NA
RPL36AP50	0	0	0	0	0	0	0	0	0	NA	NA	NA	NA	NA
NLRP2	0.169405	0	0	0.144146	0	0.353598	0	0	0.500372	0.16261	2.85265	0.0570031	0.954543	NA
NLRP7	0	0	0	0	0	0	0	0	0	NA	NA	NA	NA	NA
LILRP1	0	0	0	0	0	0	0	0	0	NA	NA	NA	NA	NA
LOC102724290	0	0	0	0	0	0	0	0	0	NA	NA	NA	NA	NA
LILRB4	0	0	0	0	0	0	0	0	0	NA	NA	NA	NA	NA
VN1R105P	0	0	0	0	0	0	0	0	0	NA	NA	NA	NA	NA
MIR8061	0	0	0	0	0	0	0	0	0	NA	NA	NA	NA	NA
LILRB1	0	0	0	0	0	0	0	0	0	NA	NA	NA	NA	NA
LILRA1	0	0	0	0	0	0	0	0	0	NA	NA	NA	NA	NA
LILRA2	0	0	0	0	0	0	0	0	0	NA	NA	NA	NA	NA
LOC105372461	0	0	0	0	0	0	0	0	0	NA	NA	NA	NA	NA
LOC107985347	0	0	0	0	0	0	0	0	0	NA	NA	NA	NA	NA
KIR3DX1	0	0	0	0	0	0	0	0	0	NA	NA	NA	NA	NA
LOC105372460	0	0	0	0	0	0	0	0	0	NA	NA	NA	NA	NA
LAIR2	0	0	0	0	0	0	0	0	0	NA	NA	NA	NA	NA
CDC42EP5	0	0	0	0	0	0	0	0	0	NA	NA	NA	NA	NA
LENG9	0	0	0	0	0	0	0	0	0	NA	NA	NA	NA	NA
LENG8	0	0.899341	0.381303	0.431727	0.647087	0.264762	0.218409	0.235207	1.53993	-0.342559	1.42876	-0.23976	0.810517	NA
LENG8-AS1	0	0	1.36502	0	0	0	0	1.68402	0.213137	0.120655	3.53381	0.0341431	0.972763	NA
TTYH1	0	0	0	0.669554	0	0	0	0	0.107914	-0.600683	3.53381	-0.169982	0.865025	NA
LAIR1	0	0.298332	0	0	0	0	0	0	0.14991	-0.600683	3.53381	-0.169982	0.865025	NA
LILRA4	0	0	0	0	0	0	0	0	0	NA	NA	NA	NA	NA
VN1R104P	0	0	0	0	0	0	0	0	0	NA	NA	NA	NA	NA
LILRA5	0	0	0	0	0	0	0	0	0	NA	NA	NA	NA	NA
LILRA3	0	0	0	0	0	0	0	0	0	NA	NA	NA	NA	NA
MIR4752	0	0	0	0	0	0	0	0	0	NA	NA	NA	NA	NA
LILRB2	0	0	0	0	0	0	0	0	0	NA	NA	NA	NA	NA
LOC100420187	0	0	0	0	0	0	0	0	0	NA	NA	NA	NA	NA
LILRB5	0	0	0	0	0	0	0	0	0	NA	NA	NA	NA	NA
LOC107987463	0	0	0	0	0	0	0	0	0	NA	NA	NA	NA	NA
LILRA6	0	0	0	0	0	0	0	0	0	NA	NA	NA	NA	NA
LOC100421130	0	0	0	2.03523	0	0	3.08884	0	0.544376	0.521257	3.07684	0.169413	0.865472	NA
LOC107987462	0	0	0	0	0	0	0	0	0	NA	NA	NA	NA	NA
RPS9	2.59985	3.84023	7.32682	4.97744	2.48678	9.49661	1.67871	4.21825	7.15621	-0.0909682	0.740297	-0.122881	0.902202	NA
TSEN34	0	0	0	0	0	0	0	0.23151	0.11751	0.841989	3.53381	0.238267	0.811674	NA
MBOAT7	2.52045	2.7076	1.37757	1.7547	1.75334	1.67393	3.35352	2.54926	9.80877	0.192751	0.576271	0.334481	0.738017	NA
TMC4	0	0	0.203535	0.23045	1.38163	0.282654	0	0.251101	1.10081	1.91913	1.9348	0.9919	0.321246	NA
LENG1	0.469281	0	0	0	0	0	0	0	0.127593	-0.600683	3.53381	-0.169982	0.865025	NA
LOC102724273	0	0	0	0	0	0	0	0	0	NA	NA	NA	NA	NA
CNOT3	4.66626	4.20116	4.3417	3.78142	1.9837	4.40611	4.97381	3.29622	18.0992	-0.196227	0.432018	-0.45421	0.649677	0.818936
PRPF31	1.04935	0.413331	2.62866	1.19051	0.892189	0.365048	0.903411	0.972895	3.05778	-0.787346	1.03187	-0.763028	0.445447	NA
TFPT	3.73255	1.26019	2.40434	0.907429	0	1.11299	0.459064	2.96623	3.062	-0.842425	1.12232	-0.750607	0.452889	NA
NDUFA3	0	2.32772	1.48036	2.23483	2.51223	2.74108	1.13059	3.04387	2.99007	0.635356	1.05804	0.600501	0.548173	NA
OSCAR	0	0	0	0.58602	1.75669	1.07815	0	0	1.26045	2.11924	2.14924	0.986039	0.324114	NA
TARM1	0	0	0	0	0	0	0	0	0	NA	NA	NA	NA	NA
VSTM1	0	0	0	0	0	0	0	0	0	NA	NA	NA	NA	NA
LOC107987461	0	0	0	0	0	0	0	0	0	NA	NA	NA	NA	NA
HCG23	0	0	0	0	0	0	0	0	0	NA	NA	NA	NA	NA
BTNL2	0	0	0	0	0	0	0	0	0	NA	NA	NA	NA	NA
TSBP1-AS1	0	0	0	0	0	0	0	0	0	NA	NA	NA	NA	NA
HLA-DRA	0	0	0	0	0	0	0	0	0	NA	NA	NA	NA	NA
LOC102725035	5.08495	0	5.73211	4.32675	0	0	0	0	0.757894	-3.01549	2.33937	-1.28902	0.197392	NA
LOC112268246	0	0	0	0	0	0	0	0	0	NA	NA	NA	NA	NA
ZBTB9	13.1286	14.1035	12.5572	19.2955	21.31	14.9472	12.3303	19.918	13.576	0.199542	0.482101	0.413901	0.678947	0.835571
MIR5004	0	0	0	0	0	0	0	0	0	NA	NA	NA	NA	NA
SYNGAP1	0.538718	1.90977	0.404853	2.75035	0	1.68669	1.39139	1.4984	2.39881	-0.249484	1.20628	-0.20682	0.83615	NA
CUTA	0	0	2.17817	2.46621	11.0893	3.02487	0	0	0.821468	1.37755	2.24911	0.612488	0.540215	NA
PHF1	23.5061	22.8749	24.939	30.5901	29.9785	34.6334	47.6165	26.9214	22.1465	0.449648	0.387656	1.15992	0.246083	0.482429
RPL12P1	0	0	2.56471	0	0	0	0	0	0.0956265	-0.600683	3.53381	-0.169982	0.865025	NA
KIFC1	0.803368	0.949323	1.20748	1.36716	0	3.35372	0.691641	1.48967	1.55885	0.354782	1.40731	0.2521	0.800964	NA
SMIM40	0	0	0	0	0	0	0	0	0	NA	NA	NA	NA	NA
RPS18	4.47104	2.64167	0	0	0	2.33309	0	0	0.537528	-1.34006	2.75109	-0.487103	0.626185	NA
VPS52	0	0.346603	0.661287	0.249579	1.12223	0.612231	1.01009	1.08778	2.20317	1.55916	1.23398	1.26352	0.206403	NA
HCG25	0	0	0	0	0	0	0	0	0	NA	NA	NA	NA	NA
LOC105375022	0	0	0	0	0	0	0	0	0	NA	NA	NA	NA	NA
ZNF70P1	0	0	0	0	0	0	0	0	0	NA	NA	NA	NA	NA
COL11A2	0	0.319717	0	0	0.17253	0.423556	0.232934	0.125425	1.19549	1.8415	1.83878	1.00148	0.316595	NA
HLA-DPB2	0	0	0	0	0	0	0	0	0	NA	NA	NA	NA	NA
COL11A2P1	0	0	0	0	0	0	0	0	0	NA	NA	NA	NA	NA
HLA-DPA2	0	0	0	0	0	0	0	0	0	NA	NA	NA	NA	NA
RPL32P1	0	0	0	0	0	0	0	0	0	NA	NA	NA	NA	NA
HLA-DPB1	6.09172	4.31907	3.052	5.35618	2.84865	5.93374	3.67116	2.44742	21.0998	-0.333328	0.434726	-0.766755	0.443227	0.670945
HLA-DPA1	0	0	0	0	0	0	0	0	0	NA	NA	NA	NA	NA
HLA-DOA	0	0	0	0	0.68181	0	0	0	0.323664	1.75356	3.51307	0.499152	0.617672	NA
BRD2	1.15766	1.59598	0.724997	2.13426	1.23035	0.604092	1.16277	2.14663	7.07913	-0.112319	0.700927	-0.160244	0.872689	NA
HLA-DMA	17.7454	11.3584	18.3369	16.9869	16.0307	5.40163	22.2797	14.396	21.0593	-0.152015	0.451021	-0.337046	0.736082	0.868346
HLA-DMB	0	0	0	0	0	0	0	0	0	NA	NA	NA	NA	NA
HLA-Z	0	0	0	0	0	0	0	0	0	NA	NA	NA	NA	NA
LOC100294145	0	0	0.164986	0	0	0	0	0	0.0956265	-0.600683	3.53381	-0.169982	0.865025	NA
PPP1R2P1	0	0	0	0	0	0	0.226182	0	0.109516	0.841989	3.53381	0.238267	0.811674	NA
PSMB9	0.797241	0.942082	1.79741	0	0	0.832036	0	0	0.696815	-1.85939	2.28671	-0.813127	0.416145	NA
TAP1	0	0	0.64039	0	0	0	0	0	0.286879	-1.64209	3.50519	-0.468476	0.639444	NA
PSMB8-AS1	0	0	0	0	0	0	0	0	0	NA	NA	NA	NA	NA
PSMB8	0	0.62772	1.19763	0	0	0.554395	0	0	0.569222	-1.49522	2.68511	-0.556856	0.577626	NA
TAP2	0	0.157398	0	0.226675	0.169874	0	0	0	0.52757	-1.21517	2.75902	-0.440437	0.659621	NA
HLA-DOB	0	0.962568	0	2.77247	3.11661	0.850128	0	0.755229	1.317	0.283214	1.78111	0.159009	0.873661	NA
HLA-DQB2	0	0	0	0	0	0	0	0	0	NA	NA	NA	NA	NA
MIR3135B	0	0	0	0	0	0	0	0	0	NA	NA	NA	NA	NA
HLA-DQA2	0	0	0	0	0	0	0.478965	1.03161	0.344536	2.00374	3.49577	0.573189	0.566517	NA
LOC102725019	0	0	0	0	0	0	0	0	0	NA	NA	NA	NA	NA
HLA-DQB1	0.565315	4.00812	0.424841	1.44307	0	3.53993	0.973389	2.09651	2.93009	0.0969376	1.17938	0.0821939	0.934493	NA
HLA-DQA1	0	0	0	0	0	0	0	0	0	NA	NA	NA	NA	NA
LOC107987459	0	0	0	0	0	0	0	0	0	NA	NA	NA	NA	NA
HLA-DRB1	0.81427	3.84882	3.05967	1.38571	0	1.69962	0.701026	0	1.79557	-1.89705	1.4838	-1.27851	0.201069	NA
FAM8A5P	0	0	0	0	0	0	0	0	0	NA	NA	NA	NA	NA
HLA-DRB7	0	0	0	0	0	0	0	0	0	NA	NA	NA	NA	NA
LOC100294316	0	0	0	0	0	0	0	0	0	NA	NA	NA	NA	NA
PRKRAP1	4.03787	4.77146	1.51725	10.3074	7.72452	14.7493	10.4289	14.9747	4.30782	1.22402	0.894019	1.36912	0.170963	NA
HLA-DRB8	0	0	1.91974	0	0	0	2.19924	0	0.205142	0.120655	3.53381	0.0341431	0.972763	NA
HLA-DRB4	0	0	0	0	0	0	0	1.68026	0.11751	0.841989	3.53381	0.238267	0.811674	NA
HLA-DRB9	0	0	0	0	0	0	0	0	0	NA	NA	NA	NA	NA
RNU6-603P	0	0	0	0	0	0	0	0	0	NA	NA	NA	NA	NA
HNRNPA1P2	0	0	0	0	0	0	0	0	0	NA	NA	NA	NA	NA
TSBP1	0.359623	0	0	0	0	0	0	0	0.127593	-0.600683	3.53381	-0.169982	0.865025	NA
NOTCH4	0.433642	0.341617	0	0	0.184348	0.301712	0	0.134016	1.22681	-0.301957	1.7981	-0.167932	0.866637	NA
GPSM3	2.36029	2.09183	1.77379	1.50627	3.01019	0.615826	2.03204	2.18833	3.35421	0.0159468	0.9414	0.0169395	0.986485	NA
PBX2	0.573875	0.339068	0	1.22077	0	0.299461	0.247032	0.266032	1.30412	-1.34974	1.67126	-0.807616	0.419312	NA
AGER	1.56025	1.84372	0	0	1.98987	0	0	0	1.318	-0.829883	2.11771	-0.391878	0.695149	NA
MIR6833	0	0	0	0	0	0	0	0	0	NA	NA	NA	NA	NA
RNF5	237.051	306.563	275.318	272.231	267.439	269.887	249.752	229.002	322.946	-0.10548	0.124385	-0.848015	0.396429	0.630783
MIR6721	0	0	0	0	0	0	0	0	0	NA	NA	NA	NA	NA
AGPAT1	0.577377	0	0.433906	0.73693	0.736357	0	0	0.535311	1.32887	-0.533627	1.67965	-0.317701	0.750712	NA
EGFL8	0	0	0	0	0	0	0	0	0	NA	NA	NA	NA	NA
PPT2-EGFL8	0	0	0	0	0	0	0	0	0	NA	NA	NA	NA	NA
PPT2	0	0	0	0	0	0	0	0	0	NA	NA	NA	NA	NA
LOC100507547	0	0.828808	0	0.596802	0.894506	0.731993	0.603838	1.30056	0.896624	1.40723	1.87191	0.75176	0.452195	NA
PRRT1	0	0	0.28221	0	0	0	0	0	0.0956265	-0.600683	3.53381	-0.169982	0.865025	NA
TNXB	0	0	0	0	0	0	0	0	0	NA	NA	NA	NA	NA
CYP21A2	0	0	0	0	0	0.555077	0	0.986229	0.367453	2.08492	3.45351	0.603711	0.546036	NA
C4B	0.298543	0.352782	0.224359	0.254028	0.380746	0.934718	0	1.38396	1.62772	1.27428	1.46045	0.872526	0.382921	NA
STK19B	0	0	0	0	0	0	0	0	0	NA	NA	NA	NA	NA
TNXA	0.582175	0.687944	0	0	0	1.21517	0	1.61928	0.894898	1.29316	2.16179	0.598192	0.549712	NA
CYP21A1P	0	0	0.668366	3.78376	0	0.928176	0	0	0.767629	-2.0464	2.46228	-0.8311	0.405917	NA
C4B_2	0	0	0	0	0	0	0	0	0	NA	NA	NA	NA	NA
STK19	17.2393	14.7516	17.4229	19.727	18.9535	17.3712	23.5421	31.9665	34.3936	0.409926	0.324813	1.26204	0.206936	0.434766
DXO	6.70888	9.51328	7.05852	7.4211	16.2567	14.7035	12.1293	15.5502	16.91	0.936747	0.430014	2.17841	0.0293753	0.121742
SKIV2L	0.281381	0	0.211462	0.239425	0.717718	0	0	1.04352	1.12484	1.21334	1.86188	0.651675	0.514611	NA
MIR1236	0	0	0	0	0	0	0	0	0	NA	NA	NA	NA	NA
NELFE	19.1347	19.1324	17.1453	13.1505	7.50873	14.5933	10.7712	15.0113	20.1039	-0.503421	0.409802	-1.22845	0.219278	0.450548
CFB	1.54755	1.82871	0.872255	0.329201	0.986835	2.01887	0.666165	3.22831	3.76725	0.631893	0.965224	0.654659	0.512687	NA
C2-AS1	0	0	0	0	0	0	0	0	0	NA	NA	NA	NA	NA
C2	0	0	0	0	0	0	0	0	0	NA	NA	NA	NA	NA
LOC107986588	0	0	0	0	0	0	0	0	0	NA	NA	NA	NA	NA
EHMT2	0	0	0	0	0	0	0	0	0	NA	NA	NA	NA	NA
SLC44A4	0	0	0	0	0	0	0	0	0	NA	NA	NA	NA	NA
NEU1	0	0	0.181561	0.205571	0	0.504277	0.41599	0	0.687437	1.10096	2.31557	0.475458	0.634461	NA
VARS1	0.754924	0.297359	0.756447	0	0	0	0	0	0.915195	-3.27448	2.24063	-1.46141	0.143902	NA
VWA7	0	0	0	0	0	0	0	0	0	NA	NA	NA	NA	NA
SAPCD1-AS1	0	0	0	0	0	0	0	0	0	NA	NA	NA	NA	NA
SAPCD1	0	0	0	0	0	0	0	0	0	NA	NA	NA	NA	NA
RNU6-850P	0	0	0	0	0	0	0	0	0	NA	NA	NA	NA	NA
MSH5	0	0	0	0	0	0	0	0	0	NA	NA	NA	NA	NA
MSH5-SAPCD1	0	0	0	0	0	0	0	0	0	NA	NA	NA	NA	NA
LOC105375020	0	0	0	0	0	0	0	0	0	NA	NA	NA	NA	NA
CLIC1	2.66042	8.80252	2.3992	2.26373	2.03577	0.555305	2.29042	1.47995	5.36807	-1.31009	0.858976	-1.52518	0.127215	NA
DDAH2	5.20265	0.683096	1.73772	2.95127	5.89795	0.603302	1.49303	2.14382	4.55391	-0.107144	0.941214	-0.113836	0.909368	NA
MPIG6B	0	0	0	0	0	0	0	0	0	NA	NA	NA	NA	NA
LY6G6C	0	0	0	0	0	0	0	0	0	NA	NA	NA	NA	NA
LY6G6D	0	0	0	0	0	0	0	0	0	NA	NA	NA	NA	NA
LY6G6E	0	0	0	0	0	0	0	0	0	NA	NA	NA	NA	NA
LY6G6F	0	0	0	0	0	0	0	0	0	NA	NA	NA	NA	NA
LY6G6F-LY6G6D	0	0	0	0	0	0	0	0	0	NA	NA	NA	NA	NA
MIR4646	0	0	0	0	0	0	0	0	0	NA	NA	NA	NA	NA
LOC105375018	0	0	0	0	0	0	0	0	0	NA	NA	NA	NA	NA
ABHD16A	0	0	0	0	0	0	0	0	0	NA	NA	NA	NA	NA
LOC105375019	0	0	0	0	0	0	0	0	0	NA	NA	NA	NA	NA
LY6G5C	0	0	0	0	0	0	0	0	0	NA	NA	NA	NA	NA
LY6G5B	0	0	2.69678	0	0	4.99344	1.0298	1.10901	1.04364	1.3045	2.05502	0.634788	0.525567	NA
CSNK2B	102.648	96.5664	92.869	88.1905	94.0531	89.4466	66.0647	74.8419	89.8312	-0.238357	0.202314	-1.17816	0.238735	0.474013
GPANK1	0.586416	0	1.10175	0.249489	1.49577	0.306005	0.504861	0.543691	2.07504	0.467576	1.28005	0.365279	0.714903	NA
C6orf47	0	0	0	0.952464	0	0	0.963694	0	0.65229	0.038704	2.89445	0.0133718	0.989331	NA
APOM	0	0	0	0	0	0	0	0	0	NA	NA	NA	NA	NA
BAG6	0.623171	0.245463	0.156107	0.176751	0.26492	0	0.178835	0.385179	1.2426	-0.518147	1.55879	-0.332403	0.739585	NA
MIR6832	0	0	0	0	0	0	0	0	0	NA	NA	NA	NA	NA
SNORA38	0	0	0	0	0	0	0	0	0	NA	NA	NA	NA	NA
PRRC2A	1.74322	1.74302	2.72088	1.3692	1.19712	2.0992	1.61623	2.23784	13.9523	-0.0862551	0.488722	-0.176491	0.859908	0.934289
AIF1	0	1.58489	0	0	0	0	2.30938	0	0.368941	0.761555	3.49838	0.217688	0.827672	NA
UQCRHP1	0	0	0	0	0	0	0	0	0	NA	NA	NA	NA	NA
NCR3	0	0	0	0	0	0	0	0	0	NA	NA	NA	NA	NA
LST1	0	0	0.753812	0	0	1.04684	0	0	0.228059	0.120655	3.53381	0.0341431	0.972763	NA
LTB	0	0	0	0	0	0.945696	0	2.52039	0.484963	2.48647	3.12507	0.795652	0.426234	NA
TNF	0	0	0	0	0	0	0.427022	0	0.109516	0.841989	3.53381	0.238267	0.811674	NA
LTA	0	0	0	0	0	0	0	0	0	NA	NA	NA	NA	NA
LOC100287329	0	0	0	0	0	0	0	0	0	NA	NA	NA	NA	NA
NFKBIL1	0	0	0	0	0	0	0	0	0	NA	NA	NA	NA	NA
ATP6V1G2	0	0	0	0	0	0.652418	0	0	0.132433	0.841989	3.53381	0.238267	0.811674	NA
DDX39B-AS1	0	0	0	0	0	0	0	0	0	NA	NA	NA	NA	NA
SNORD84	0	0	0	0	0	0	0	0	0	NA	NA	NA	NA	NA
SNORD117	0	0	0	0	0	0	0	0	0	NA	NA	NA	NA	NA
DDX39B	0	0	0	0	0	0	0	0	0	NA	NA	NA	NA	NA
ATP6V1G2-DDX39B	0	0	0	0	0	0	0	0	0	NA	NA	NA	NA	NA
MCCD1	0	0	0	0	0	0	0	0	0	NA	NA	NA	NA	NA
RPL15P4	0	0	0	0	0	0	0	0	0	NA	NA	NA	NA	NA
PPIAP9	0	0	0	0	0	0	0	0	0	NA	NA	NA	NA	NA
MICB	3.60007	3.86738	4.91908	5.56959	3.75655	6.14812	5.07173	8.49615	16.0753	0.384378	0.459572	0.836383	0.402939	0.636549
MICB-DT	0.933627	0	0	0	0	0	0	0	0.255186	-1.45596	3.51676	-0.414007	0.678869	NA
HCG26	12.8151	28.1233	16.5098	15.5775	21.0133	12.4191	20.4896	17.8221	20.087	-0.0134688	0.422392	-0.0318869	0.974562	0.988259
HCP5	4.28198	4.2166	2.68163	5.46526	4.55084	3.72405	4.30088	3.30834	5.78995	-0.067693	0.711165	-0.095186	0.924167	NA
HLA-X	0	0	0	0	0	0	0	0	0	NA	NA	NA	NA	NA
LINC01149	0.756923	0	0	1.93218	0	0	0	0	0.451335	-2.2597	3.20899	-0.704176	0.481323	NA
MICA	233.337	316.498	238.811	293.568	207.268	162.031	189.943	224.754	261.093	-0.464505	0.153451	-3.02707	0.00246939	0.020482
MICA-AS1	1.44338	4.26402	8.13538	3.68449	2.76122	1.50637	4.97057	4.01466	5.41816	-0.406446	0.812192	-0.500431	0.616772	NA
LOC105379664	0	0	0	0	0	0	0	0	0	NA	NA	NA	NA	NA
MIR6891	0	0	0	0	0	0	0	0	0	NA	NA	NA	NA	NA
HLA-B	3062.4	3809.14	3049.54	3300.77	2295.1	3007.36	1545.07	1984.82	3982.28	-0.584388	0.214334	-2.72653	0.00640037	0.0415665
LINC02571	0	0	0	0	0	0	0	0	0	NA	NA	NA	NA	NA
RPL3P2	2.94146	2.60689	3.86845	3.12859	4.68923	3.06984	5.69786	6.1361	5.55118	0.635347	0.731581	0.868458	0.385144	NA
USP8P1	0.26089	0	0.196062	0.44398	0	0	0	0	0.439048	-2.22691	2.86498	-0.777284	0.436991	NA
HLA-C	6543.07	7445.13	6069.63	6321.81	4317.11	5343.25	3296.42	3999.81	9190.98	-0.639954	0.122326	-5.23156	1.68089e-07	6.64231e-06
HCG27	3.76826	10.39	3.77586	7.48156	5.60681	16.3863	9.73257	6.98742	12.9651	0.631445	0.565532	1.11655	0.264187	0.502545
PSORS1C3	0	0	0.508231	0	0	0	0	0	0.0956265	-0.600683	3.53381	-0.169982	0.865025	NA
POU5F1	0	0.395221	0	0	0	0	0.287943	0	0.259425	0.120655	3.53381	0.0341431	0.972763	NA
TCF19	0	0.674522	0	0.242852	0	0	0	0	0.407733	-2.07864	3.34095	-0.62217	0.53383	NA
RNU6-1133P	0	0	0	0	0	0	0	0	0	NA	NA	NA	NA	NA
HCG22	3.41273	3.58466	5.41438	2.58122	0.967203	1.97871	0.979369	0.70313	6.57722	-1.71268	0.746026	-2.29574	0.0216905	NA
MUC22	0	0	0	0	0	0	0	0	0	NA	NA	NA	NA	NA
LINC00243	0	0	0	0	0	0	0	0	0	NA	NA	NA	NA	NA
HCG20	0	0	0	0	0	0	0	0	0	NA	NA	NA	NA	NA
RN7SL353P	0	0	0	0	0	0	0	0	0	NA	NA	NA	NA	NA
IER3	4.36592	1.03182	0.656209	3.71493	4.45445	2.73388	1.50349	0	2.68673	-0.212863	1.19591	-0.177993	0.858728	NA
IER3-AS1	0	0	0	0	0	0	0	0	0	NA	NA	NA	NA	NA
FLOT1	14.4199	11.9278	10.4755	11.8608	8.58216	6.01969	9.93156	8.46721	21.5945	-0.554619	0.385218	-1.43976	0.149936	0.35816
TUBB	84.0231	53.9755	74.3748	58.5393	42.7915	38.8426	53.1609	50.7143	205.724	-0.547226	0.178809	-3.06039	0.00221049	0.018766
MDC1-AS1	0	0	0	0	0	0	0	0	0	NA	NA	NA	NA	NA
MDC1	0.682977	0.53804	0.427722	0.774855	0.435517	0.237595	0.391995	0.949826	4.95266	-0.255695	0.802582	-0.318591	0.750037	NA
LOC107987457	0	0	0	0	0	0	0	0	0	NA	NA	NA	NA	NA
DHX16	6.82018	4.5037	5.12545	4.43777	3.83739	4.18696	4.3174	6.69523	25.2879	-0.128184	0.371281	-0.345249	0.729907	0.865328
C6orf136	0	0	0	0	0	0	0	0	0	NA	NA	NA	NA	NA
PTMAP1	0	0	0.389164	0	1.98128	0	0	0	0.581122	1.7089	3.01152	0.567456	0.570404	NA
ATAT1	0	0	0	0	0	0	0	0	0	NA	NA	NA	NA	NA
MRPS18B	11.3179	8.9161	20.7914	24.0759	24.8591	11.8119	10.2852	11.0763	24.8734	-0.203238	0.447438	-0.454226	0.649666	0.818936
PPP1R10	0	0	0.248578	0	0.210923	0	0.427153	0.460006	1.03416	1.93245	2.0377	0.948346	0.342953	NA
MIR877	0	0	0	0	0	0	0	0	0	NA	NA	NA	NA	NA
ABCF1	0	0	0	0	0.346769	0	0	0	0.161832	0.841989	3.53381	0.238267	0.811674	NA
ABCF1-DT	0	0	0	0	0	0	0	0	0	NA	NA	NA	NA	NA
PRR3	0	0	0	0	0	0	0	0	0	NA	NA	NA	NA	NA
GNL1	0	0	0	0	0	0	0	0	0	NA	NA	NA	NA	NA
LINC02569	0	0	0	0	0	0	0	0	0	NA	NA	NA	NA	NA
HLA-E	0	0.839898	0.53415	0.604787	0	0.370894	0	0.658982	1.07435	-0.910501	1.82574	-0.498701	0.61799	NA
RANP1	0	0	0	0	0	0	0	0	0	NA	NA	NA	NA	NA
SUCLA2P1	0	0	0	0	0	0	0	0	0	NA	NA	NA	NA	NA
LOC105375012	0	0	0	0	0	0	0	0	0	NA	NA	NA	NA	NA
MICC	0	0	0	0	0	0	0	0	0	NA	NA	NA	NA	NA
UBQLN1P1	0	0	0	0	0	0	0	0	0	NA	NA	NA	NA	NA
HLA-N	0	0	0	0	0	0	0	0	0	NA	NA	NA	NA	NA
RPP21	0	0	0	0	0	0	0	0	0	NA	NA	NA	NA	NA
TRIM39-RPP21	0	0	0	0	0	0	0	0	0	NA	NA	NA	NA	NA
TRIM39	0	0	0	0.376927	0.282476	0	0.190686	0	0.487176	0.116267	2.87444	0.0404486	0.967736	NA
HCG18	0.208811	1.23374	0.549235	1.24373	0.932074	0.544812	0.629199	1.25839	8.02369	0.0631682	0.696477	0.0906967	0.927734	NA
HLA-L	0	0.55232	0	0	0	0	0	0	0.299819	-1.51962	3.51265	-0.432615	0.665294	NA
HCG17	0	0	0	0	0	0	0	0	0	NA	NA	NA	NA	NA
PAIP1P1	0	0	0	0	0	0	0	0	0	NA	NA	NA	NA	NA
TRIM26	0	1.08994	0.346585	0.196209	0	0	0	0.427582	1.13383	-1.79419	2.01966	-0.888363	0.374346	NA
TRIM15	0	0	0	0	0	0	0	0	0	NA	NA	NA	NA	NA
TRIM10	0	0	0	0	0	0	0	0	0	NA	NA	NA	NA	NA
TRIM40	0	0	0	0	0	0	0	0	0	NA	NA	NA	NA	NA
TRIM31-AS1	0	0	0	0	0	0	0	0	0	NA	NA	NA	NA	NA
TRIM31	0	0	0.322264	0	0	0	0.369183	0.397578	0.322653	0.791986	3.25949	0.242979	0.808022	NA
RNF39	0	0	0	0	0	0	0.515162	0	0.219032	1.48271	3.52872	0.420183	0.674352	NA
PPP1R11	113.792	90.4168	112.425	105.59	120.729	98.795	100.923	80.4906	213.222	-0.0847938	0.157548	-0.538211	0.590432	0.77909
POLR1H	59.9631	56.2358	42.2019	52.642	41.2716	70.5268	65.554	56.4768	59.3771	0.159805	0.25719	0.62135	0.53437	0.740621
ETF1P1	0	0	0.2812	0.955158	0	0	0.32214	0	0.528885	-1.45288	2.7461	-0.52907	0.596757	NA
HLA-J	3.12955	6.16353	9.0156	1.77527	3.99126	7.07662	2.24526	2.90154	8.84097	-0.328447	0.691483	-0.47499	0.634794	NA
HCG4P3	3.29768	0.9742	0.619563	2.10448	0	0.860402	2.1293	3.82178	2.12818	0.00872664	1.2727	0.00685682	0.994529	NA
ZNRD1ASP	4.21876	1.91739	2.19493	4.6022	4.55263	1.80631	3.53891	3.00876	30.3487	-0.0152276	0.405613	-0.0375422	0.970053	0.986418
LOC353007	0	0	0	0	0	0	0	0	0	NA	NA	NA	NA	NA
MCCD1P2	0	0	0	0	0	0	0	0	0	NA	NA	NA	NA	NA
DDX39BP2	0	0	0	0	0	0	0	0	0	NA	NA	NA	NA	NA
HCG9	17.0509	11.7534	14.9496	16.9266	27.1823	23.7268	19.5728	23.713	13.8439	0.61735	0.467708	1.31995	0.186853	0.410365
HLA-A	1693.25	2278.17	1712.44	1795.79	1360.35	1741.26	846.125	1124.17	3213.76	-0.562758	0.239323	-2.35145	0.0187003	0.0893146
HLA-K	1.8894	1.59476	3.54977	3.67469	2.75387	2.95779	3.36945	4.12911	22.5098	0.284872	0.411673	0.691987	0.488946	0.708674
HCG4B	0.357678	0	0	0.304346	1.36849	0.373289	0.615869	0.331619	1.18998	1.9635	1.73519	1.13158	0.257813	NA
DDX39BP1	0	0	0	0	0	0	0	0	0	NA	NA	NA	NA	NA
HLA-H	4.78498	0.56543	1.43839	3.2572	1.2205	1.49814	0.823902	2.21818	4.1992	-0.80996	0.928816	-0.872035	0.383189	NA
HCP5B	0	0	0	0	0	0	0	0	0	NA	NA	NA	NA	NA
LOC105375010	0	0	0	0	0	0	0	0	0	NA	NA	NA	NA	NA
HCGVIII-2	0	0	0	0	0	0	0	0	0	NA	NA	NA	NA	NA
HLA-G	0	0.602438	0	0.433799	0	0	0	0	0.257824	-1.36275	3.52142	-0.38699	0.698764	NA
MICG	0	0	0	0	0	0	0	0	0	NA	NA	NA	NA	NA
RPL7AP7	0	0	0	0	0	0	0	0	0	NA	NA	NA	NA	NA
HLA-P	0	0	0	0	0	0	0	0	0	NA	NA	NA	NA	NA
HCG4P9	0	0	0	0	0	0	0	0	0	NA	NA	NA	NA	NA
HLA-V	0	0	0	0	0	0	0	0	0	NA	NA	NA	NA	NA
HCG4	0	0	0	0	0	0	0	0	0	NA	NA	NA	NA	NA
LOC353010	0	0	0	0	0	0	0	0	0	NA	NA	NA	NA	NA
LOC105379663	0	0	0	0	0	0	0	0	0	NA	NA	NA	NA	NA
IFITM4P	0	0	0	0	0	0	0	0	0	NA	NA	NA	NA	NA
MICE	0	0	0.164529	0	0.279212	0	0.188483	0	0.366974	0.826402	3.12226	0.264681	0.791255	NA
HLA-F-AS1	0.559073	0	0.840301	0	1.42602	0.583473	1.44396	1.03668	1.33851	1.60796	1.59707	1.00682	0.31402	NA
HLA-F	3.46103	5.11228	3.90151	3.68121	2.20701	2.25755	1.86231	2.00554	7.19112	-0.956039	0.649735	-1.47143	0.141175	NA
ZDHHC20P1	0	0	0	0	0	0	0	0	0	NA	NA	NA	NA	NA
ZFP57	0	0	0	0	0	0	0	0	0	NA	NA	NA	NA	NA
MOG	4.1429	3.38925	3.59243	1.89817	3.6579	2.32815	1.37182	3.84106	9.65642	-0.230133	0.597429	-0.385206	0.700085	NA
SUMO2P1	0	0	1.20034	0	0	0	0	0	0.191253	-1.21082	3.52839	-0.343166	0.731473	NA
GABBR1	0.721911	1.70613	1.22068	0.767836	0.690515	1.13013	0.621512	0.669314	5.29805	-0.499292	0.765373	-0.652351	0.514175	NA
GPR53P	0	0	0	0	0	0	0	0	0	NA	NA	NA	NA	NA
LINC01015	0	0	0	0	0	0	0.249887	0	0.109516	0.841989	3.53381	0.238267	0.811674	NA
LINC02829	0	0	0	0	0	0	0	0	0	NA	NA	NA	NA	NA
RPS17P1	0	0	0	0	0	0	0	0	0	NA	NA	NA	NA	NA
MAS1L	0	0	0	0	0	0	0	0	0	NA	NA	NA	NA	NA
LOC105375008	0	0	0	0	0	0	0	0	0	NA	NA	NA	NA	NA
MAS1LP1	0	0	0	0	0	0	0	0	0	NA	NA	NA	NA	NA
UBDP1	0	0	0	0	0	0	0	0	0	NA	NA	NA	NA	NA
OR2H1	0	0	0	0	0	0	0	0	0	NA	NA	NA	NA	NA
LOC105379641	0	0	0	0	0	0	0	0	0	NA	NA	NA	NA	NA
OR10C1	0	0	0	0	0	0	0	0	0	NA	NA	NA	NA	NA
OR11A1	0	0	0	0.701227	0	0	0	0	0.323742	-1.78999	3.49395	-0.512312	0.608433	NA
OR12D1	0	0	0	0	0	0	0	0	0	NA	NA	NA	NA	NA
OR12D2	0	0	0	0	0	0	0	0	0	NA	NA	NA	NA	NA
OR12D3	0	0	0	0	0	0	0	0	0	NA	NA	NA	NA	NA
OR5V1	0	0	0	0	0	0	0	0	0	NA	NA	NA	NA	NA
DDX6P1	0	0	0	0	0	0	0	0	0	NA	NA	NA	NA	NA
OR14J1	0	0	0	0	0	0	0	0	0	NA	NA	NA	NA	NA
OR2B4P	0	0	0	0	0	0	0	0	0	NA	NA	NA	NA	NA
LOC105375005	0	0	0	0	0	0	0	0	0	NA	NA	NA	NA	NA
OR2U2P	0	0	0	0	0	0	0	0	0	NA	NA	NA	NA	NA
OR2U1P	0	0	0	0	0	0	0	0	0	NA	NA	NA	NA	NA
OR2G1P	0	0	0	0	0	0	0	0	0	NA	NA	NA	NA	NA
LOC101929006	0	0	0	0	0	0	0	0	0	NA	NA	NA	NA	NA
OR2H4P	0	0	0	0	0	0	0	0	0	NA	NA	NA	NA	NA
OR2J4P	0	0	0	0	0	0	0	0	0	NA	NA	NA	NA	NA
OR2J2	0	0	0	0	0	0	0	0	0	NA	NA	NA	NA	NA
OR2N1P	0	0	0	0	0	0	0	0	0	NA	NA	NA	NA	NA
OR2J3	0	0	0	0	0	0	0	0	0	NA	NA	NA	NA	NA
OR2J1	0	0	0	0	0	0	0	0	0	NA	NA	NA	NA	NA
OR2B3	0	0	0	0	0	0	0	0	0	NA	NA	NA	NA	NA
SAR1AP1	0	0	0	0	0	0	0	0	0	NA	NA	NA	NA	NA
OR2P1P	0	0	0	0	0	0	0	0	0	NA	NA	NA	NA	NA
OR2W1	0	0	0	0	0	0	0	0	0	NA	NA	NA	NA	NA
LOC100129636	0	0	0	0	0	0	0	0	0	NA	NA	NA	NA	NA
OR2AD1P	0	0	0	0	0	0	0	0	0	NA	NA	NA	NA	NA
LOC105375002	0	0	0	0.539469	0	0	0	0	0.107914	-0.600683	3.53381	-0.169982	0.865025	NA
ZNF311	0.296359	0.350201	0.445435	1.00868	0	0.618586	2.04114	0.549534	2.27642	0.633865	1.25168	0.50641	0.612569	NA
TRL-AAG3-1	0	0	0	0	0	0	0	0	0	NA	NA	NA	NA	NA
HCG15	0	0	0	0	0	0	0	0	0	NA	NA	NA	NA	NA
TRE-CTC1-6	0	0	0	0	0	0	0	0	0	NA	NA	NA	NA	NA
TRF-GAA1-2	0	0	0	0	0	0	0	0	0	NA	NA	NA	NA	NA
RN7SL471P	0	0	0	0	0	0	0	0	0	NA	NA	NA	NA	NA
KRT18P1	0	0	0	0	0	0	0	0	0	NA	NA	NA	NA	NA
TRM-CAT3-2	0	0	0	0	0	0	0	0	0	NA	NA	NA	NA	NA
TRK-TTT3-3	0	0	0	0	0	0	0	0	0	NA	NA	NA	NA	NA
TRM-CAT3-1	0	0	0	0	0	0	0	0	0	NA	NA	NA	NA	NA
LINC01556	0	0	0	0	0	0	0	0	0	NA	NA	NA	NA	NA
TRL-AAG2-2	0	0	0	0	0	0	0	0	0	NA	NA	NA	NA	NA
TRQ-CTG1-3	0	0	0	0	0	0	0	0	0	NA	NA	NA	NA	NA
TRL-CAA1-2	0	0	0	0	0	0	0	0	0	NA	NA	NA	NA	NA
RNU6-930P	0	0	0	0	0	0	0	0	0	NA	NA	NA	NA	NA
TRIM27	0.345752	0	0	0	0	0	0	0	0.127593	-0.600683	3.53381	-0.169982	0.865025	NA
HCG14	0	0	0	0	0	0	0	0	0	NA	NA	NA	NA	NA
TRL-CAA1-1	0	0	0	0	0	0	0	0	0	NA	NA	NA	NA	NA
ZNF90P2	0	0	0	0	0	0	0	0	0	NA	NA	NA	NA	NA
TRR-CCG1-2	0	0	0	0	0	0	0	0	0	NA	NA	NA	NA	NA
TRA-AGC2-2	0	0	0	0	0	0	0	0	0	NA	NA	NA	NA	NA
RPL13P	0	0	0	0	0	0	0	0	0	NA	NA	NA	NA	NA
LINC01623	0	0	0	0	0	0	0	0	0	NA	NA	NA	NA	NA
TRA-AGC2-1	0	0	0	0	0	0	0	0	0	NA	NA	NA	NA	NA
TRF-GAA4-1	0	0	0	0	0	0	0	0	0	NA	NA	NA	NA	NA
TRA-TGC5-1	0	0	0	0	0	0	0	0	0	NA	NA	NA	NA	NA
TRF-GAA3-1	0	0	0	0	0	0	0	0	0	NA	NA	NA	NA	NA
TRA-TGC7-1	0	0	0	0	0	0	0	0	0	NA	NA	NA	NA	NA
TRA-AGC1-1	0	0	0	0	0	0	0	0	0	NA	NA	NA	NA	NA
TRF-GAA1-1	0	0	0	0	0	0	0	0	0	NA	NA	NA	NA	NA
TRA-TGC1-1	0	0	0	0	0	0	0	0	0	NA	NA	NA	NA	NA
NOP56P1	0	0	0	0	0	0	0	0	0	NA	NA	NA	NA	NA
TRA-AGC23-1	0	0	0	0	0	0	0	0	0	NA	NA	NA	NA	NA
TRA-TGC6-1	0	0	0	0	0	0	0	0	0	NA	NA	NA	NA	NA
TRK-TTT7-1	0	0	0	0	0	0	0	0	0	NA	NA	NA	NA	NA
TRR-CCG1-1	0	0	0	0	0	0	0	0	0	NA	NA	NA	NA	NA
RPSAP2	0	0	0	0	0	0	0	0	0	NA	NA	NA	NA	NA
TRA-CGC4-1	0	0	0	0	0	0	0	0	0	NA	NA	NA	NA	NA
TRF-GAA11-1	0	0	0	0	0	0	0	0	0	NA	NA	NA	NA	NA
TRT-AGT3-1	0	0	0	0	0	0	0	0	0	NA	NA	NA	NA	NA
TRA-AGC7-1	0	0	0	0	0	0	0	0	0	NA	NA	NA	NA	NA
TRA-CGC5-1	0	0	0	0	0	0	25.8309	0	0.109516	0.841989	3.53381	0.238267	0.811674	NA
TRK-TTT13-1	0	0	0	0	0	0	0	0	0	NA	NA	NA	NA	NA
LOC100288016	0	0	0	0	0	0	0	0	0	NA	NA	NA	NA	NA
LOC105374297	0	0	0	0	0	0	0	0	0	NA	NA	NA	NA	NA
LOC105374298	0	0	0	0	0	0	0	0	0	NA	NA	NA	NA	NA
SDHAP2	0	0	0	0	0	0	0	0	0	NA	NA	NA	NA	NA
MIR570	0	0	0	0	0	0	0	0	0	NA	NA	NA	NA	NA
SMBD1P	1.06362	0.966809	1.04527	2.57584	1.35648	1.96391	1.26788	1.3654	18.0125	0.0611429	0.471369	0.129714	0.896793	0.952666
MIR570HG	0	0	0	0.733304	0	0.899417	0	0	0.240347	0.120655	3.53381	0.0341431	0.972763	NA
MUC20	0.353754	0	1.32925	0	0.451159	0	0.304556	0	0.877073	-1.28706	2.1944	-0.586518	0.557527	NA
MUC4	0.0935298	0.331566	0.0351444	0.0795839	0.119283	0	0.201306	0.216789	2.92489	0.0615609	1.15796	0.0531631	0.957602	NA
LOC112268340	0	0	0	0	0	0	0	0	0	NA	NA	NA	NA	NA
LYPLA2P1	0	0	0	0	0	0	0	0	0	NA	NA	NA	NA	NA
MYL12BP3	0	0	0	0	0	0	0	0	0	NA	NA	NA	NA	NA
DAXX	4.05238	8.97865	3.42609	3.87916	6.46024	1.58597	3.0527	3.75714	8.82356	-0.453236	0.653081	-0.693997	0.487684	NA
ZBTB22	0	0.562069	0	0	0	0	0	0	0.14991	-0.600683	3.53381	-0.169982	0.865025	NA
TAPBP	46.6	29.5282	30.9601	32.4683	22.825	28.1935	41.282	34.1255	100.093	-0.135175	0.235398	-0.57424	0.565805	0.763469
RGL2	3.87786	0.509154	0.971421	0.733255	2.74757	0.449679	0.370951	0	2.85206	-0.849507	1.25538	-0.676696	0.498599	NA
MIR6834	0	0	0	0	0	0	0	0	0	NA	NA	NA	NA	NA
PFDN6	0	0	0	0	0	0	0	0	0	NA	NA	NA	NA	NA
MIR6873	0	0	0	0	0	0	0	0	0	NA	NA	NA	NA	NA
WDR46	8.98081	16.5819	10.9674	14.8058	10.0219	7.61537	14.4971	6.76527	20.4212	-0.389722	0.428231	-0.910074	0.362783	0.600277
B3GALT4	0	0	0	0	0	0	0	0	0	NA	NA	NA	NA	NA
RING1	2.48163	1.46624	2.33122	1.5837	0	3.23742	0	2.87603	2.86178	-0.358961	1.1876	-0.302258	0.762455	NA
MIR219A1	0	0	0	0	0	0	0	0	0	NA	NA	NA	NA	NA
HSD17B8	2.21111	0	0	0	0	3.46142	0.951803	2.05002	0.99702	1.56262	2.06833	0.755496	0.449951	NA
SLC39A7	0	0	0	0	0	0	0	0	0	NA	NA	NA	NA	NA
RNY4P10	0	0	0	0	0	0	0	0	0	NA	NA	NA	NA	NA
RXRB	1.42521	1.2631	1.87436	1.51587	3.18086	1.11556	1.227	0.991028	4.48977	0.0500691	0.829633	0.0603509	0.951876	NA
HCG24	0	0	0	0	0	0	0	0	0	NA	NA	NA	NA	NA
LOC105375021	0	0	0	0	0	0	0	0	0	NA	NA	NA	NA	NA
RNU1-116P	0	0	0	0	0	0	0	0	0	NA	NA	NA	NA	NA
HLA-DRB2	0	0	0	0	0	0	0	0	0	NA	NA	NA	NA	NA
HLA-DRB3	0	0	1.40195	0	0	0	0	0	0.0956265	-0.600683	3.53381	-0.169982	0.865025	NA
LOC105379657	0	0	0	0	0	0	0	0	0	NA	NA	NA	NA	NA
RNA5SP206	0	0	0	0	0	0	0	0	0	NA	NA	NA	NA	NA
C4A	15.1262	15.9928	15.8547	13.8869	18.7835	30.3264	20.9046	16.9766	47.1794	0.514059	0.28307	1.81601	0.0693681	0.219069
ZBTB12	0	0	0	0	0	0	0	0	0	NA	NA	NA	NA	NA
SNORD52	0	0	0	0	0	0	0	0	0	NA	NA	NA	NA	NA
SNORD48	0	0	0	0	0	0	0	0	0	NA	NA	NA	NA	NA
SNHG32	0	1.79349	0	0	0	0	1.30667	0	0.259425	0.120655	3.53381	0.0341431	0.972763	NA
HSPA1B	9.78347	8.51856	18.9614	14.4587	14.4474	18.2713	11.0827	11.9351	26.5085	0.0803046	0.385762	0.208171	0.835095	0.923143
HSPA1A	0	0	0	0	0	0	0	0	0	NA	NA	NA	NA	NA
HSPA1L	0	0.554539	1.41068	1.59723	2.39399	3.42834	3.23213	0.435091	3.53206	1.3619	1.07128	1.27128	0.203631	NA
LSM2	0	0	0	0	0	0	0	0	0	NA	NA	NA	NA	NA
LOC105379656	0	0	0	0	0	0	0	0	0	NA	NA	NA	NA	NA
DHFRP2	0	0	0	0	0	0	0	0	0	NA	NA	NA	NA	NA
CCHCR1	8.55525	6.8745	9.2583	7.57079	7.85586	8.21434	9.13314	10.1529	25.1008	0.128572	0.349433	0.367944	0.712915	0.853703
POLR2LP1	0	0	0	0	0	0	0	0	0	NA	NA	NA	NA	NA
PSORS1C2	0	0	0	0	0	0	0	0	0	NA	NA	NA	NA	NA
CDSN	2.11583	1.50013	1.27206	3.96075	4.85714	0.883267	1.45726	1.177	5.1692	-0.129474	0.851281	-0.152093	0.879114	NA
PSORS1C1	1.15111	1.36025	0.865077	3.9179	1.46807	7.20812	0.991024	3.20174	2.22326	0.804942	1.23151	0.653624	0.513354	NA
C6orf15	0	0	0	0	0	0	0	0	0	NA	NA	NA	NA	NA
MUC21	0.243666	0	0	0	0	0	0	0	0.127593	-0.600683	3.53381	-0.169982	0.865025	NA
NAPGP2	0	0	0	0	0	0	0	0	0	NA	NA	NA	NA	NA
HCG21	0	0	0	0	0	0	2.77172	0	0.219032	1.48271	3.52872	0.420183	0.674352	NA
MUCL3	0	0	0	0	0	0	0	0	0	NA	NA	NA	NA	NA
SFTA2	2.42181	0	0	0	0	0	0	0	0.127593	-0.600683	3.53381	-0.169982	0.865025	NA
VARS2	0.874598	2.75598	1.31454	1.73644	0	0.304256	0	0.540585	3.27867	-2.93158	1.24206	-2.36025	0.0182624	NA
GTF2H4	0	0	0.474142	0	0	0	0	0	0.0956265	-0.600683	3.53381	-0.169982	0.865025	NA
MIR4640	0	0	0	0	0	0	0	0	0	NA	NA	NA	NA	NA
DDR1	5.3673	7.78388	7.33381	5.81255	4.04488	5.60155	6.5112	4.29767	24.3463	-0.352791	0.369678	-0.95432	0.339922	0.577213
LINC02570	0	0	0	1.15462	0	0	0	0	0.107914	-0.600683	3.53381	-0.169982	0.865025	NA
RPL7P4	0	0	0	0	0	0	0	0	0	NA	NA	NA	NA	NA
NRM	0	0	0	0	0	0	0	0	0	NA	NA	NA	NA	NA
PPP1R18	0	0	0	0	0	0	0	0	0	NA	NA	NA	NA	NA
TRIM26BP	0	0.385124	0	0	0	0	0	0	0.14991	-0.600683	3.53381	-0.169982	0.865025	NA
MICD	1.81095	1.42664	2.26825	1.54092	0	3.77997	2.07879	2.23867	3.18717	0.212016	1.01893	0.208077	0.835169	NA
HLA-W	0	0.596246	0	0	0.64351	0	0.434403	0	0.421257	0.826607	2.9828	0.277124	0.781685	NA
MICF	0	0	0	0	0	0	0	0	0	NA	NA	NA	NA	NA
LOC107987452	0	0	0	0	0	0	0	0	0	NA	NA	NA	NA	NA
RPL23AP1	0	0	0	0	0	0	0	0	0	NA	NA	NA	NA	NA
HCG4P11	0	0	0	0	0	0	0	0	0	NA	NA	NA	NA	NA
OR2H2	0	0	0	0	0	0	0	0	0	NA	NA	NA	NA	NA
RPL13AP	0	0	0	0	0	0	0	0	0	NA	NA	NA	NA	NA
SNORD32B	0	0	0	0	0	0	0	0	0	NA	NA	NA	NA	NA
TMEM183AP1	0	0	0	0	0	0	0	0	0	NA	NA	NA	NA	NA
OR2H5P	0	0	0	0	0	0	0	0	0	NA	NA	NA	NA	NA
UBD	0	0	0	0	0	0	0	0	0	NA	NA	NA	NA	NA
OR2I1P	0	0	0	0	0	0	0	0	0	NA	NA	NA	NA	NA
TRV-AAC6-1	0	0	0	0	0	0	0	0	0	NA	NA	NA	NA	NA
LOC112268339	0	0	0	0	0	0	0	0	0	NA	NA	NA	NA	NA
LOC112268337	0	0	0	0	0	0	0	0	0	NA	NA	NA	NA	NA
HLA-DQB1-AS1	0	0	0	0	0	0	0	0	0	NA	NA	NA	NA	NA
LOC107987449	0	0	0	0	8.35717	0	0	0	0.161832	0.841989	3.53381	0.238267	0.811674	NA
FKBPL	0	0	0	0	0	0	0	0	0	NA	NA	NA	NA	NA
ATF6B	9.8717	9.47796	13.9101	11.5497	2.3606	9.65863	4.2494	9.72451	14.579	-0.780692	0.520879	-1.4988	0.133926	0.3332
LOC110384692	0	0	0	0	0	0	0	0	0	NA	NA	NA	NA	NA
LOC112267902	0	0	0	0	0	0	0	0	0	NA	NA	NA	NA	NA
WASF5P	0	0	0	0	0	0	0	0	0	NA	NA	NA	NA	NA
LOC107987448	0	0	0	0	0	0	0	17.1185	0.11751	0.841989	3.53381	0.238267	0.811674	NA
HCG4P8	0	0	0	0	0	0	0	0	0	NA	NA	NA	NA	NA
LOC107987447	0	0	0	0	0	0	0	0	0	NA	NA	NA	NA	NA
HCG9P5	0	0	0	0	0	0	0	0	0	NA	NA	NA	NA	NA
LOC112268336	0	0	0	0	0	0	0	0	0	NA	NA	NA	NA	NA
LOC100294188	0	0	0	0	0	0	0	0	0	NA	NA	NA	NA	NA
LOC112268335	0	0	0	0	0	0	0	0	0	NA	NA	NA	NA	NA
HLA-S	0	0	0	0	0	0	0	0	0	NA	NA	NA	NA	NA
ZDHHC20P2	0	0	0	0	0	0	0	0	0	NA	NA	NA	NA	NA
RN7SKP186	0	0	0	0	0	0	0	0	0	NA	NA	NA	NA	NA
TMPOP1	0	0	0	0	0	0	0	0	0	NA	NA	NA	NA	NA
LOC107987443	0	0	0	0	0	0	0	0	0	NA	NA	NA	NA	NA
TCF20	0	0	0.0808953	0.091593	0	0	0	0.299402	0.556071	0.65673	2.75131	0.238698	0.81134	NA
CYP2D8P	0	0	0	0	0	0	0	0	0	NA	NA	NA	NA	NA
CYP2D7	2.13805	1.26324	0.803384	2.12246	4.09013	1.48757	3.6814	0.991137	5.9105	0.689157	0.784469	0.878502	0.379671	NA
LOC112268333	150.716	152.655	97.084	54.9613	164.756	224.705	166.828	99.8106	6.55862	0.543717	0.702133	0.774378	0.438707	NA
LOC102723722	2.36352	0	1.06573	1.60888	0	3.45334	0.813927	3.50611	3.44264	0.619186	1.14517	0.540694	0.588719	NA
CYP2D6	0	0	0.511165	0	0.867468	0	0	0	0.257458	0.120655	3.53381	0.0341431	0.972763	NA
LOC105373047	0	0	2.10475	2.38308	0	0	0	0	0.203541	-1.26155	3.52599	-0.357785	0.720505	NA
OLA1P1	0.549451	0	0	0	0	0	0	0	0.127593	-0.600683	3.53381	-0.169982	0.865025	NA
NDUFA6-DT	0	0	0	0.953479	0.714553	0.584734	0.482361	0	0.619608	0.758313	2.42085	0.313242	0.754097	NA
NDUFA6	2.4182	4.2863	3.63461	5.14407	6.16809	5.04748	3.12284	3.36302	3.48513	0.167686	0.909749	0.184321	0.853762	NA
SMDT1	0	0	0	2.40176	0	1.96388	1.62005	1.74466	1.04266	1.12547	1.99342	0.564591	0.572352	NA
PHETA2	5.80195	14.6915	5.60602	10.5789	13.7419	11.2453	13.558	13.0638	13.5251	0.513994	0.505706	1.01639	0.309445	0.548116
LOC112268334	0	0	0	0	0	0	0	0	0	NA	NA	NA	NA	NA
MUC2	0	0	0	0	0.442832	0	0	0.160963	0.441174	2.31198	3.24548	0.712369	0.476236	NA
LOC107987157	0	0	0	0	0	0	0	0	0	NA	NA	NA	NA	NA
LINC02688	0	0	0	0	0	0	0	0	0	NA	NA	NA	NA	NA
MUC6	0	1.1942	1.36706	1.0319	1.03109	0.421882	1.39208	0.93697	4.63354	0.0693679	0.913252	0.0759571	0.939453	NA
AP2A2	27.8042	26.0579	27.0196	21.6189	23.2324	30.5186	23.9374	20.8894	53.2906	-0.0585853	0.254209	-0.230461	0.817733	0.914242
RNU6-1025P	0	0	0	0	0	0	0	0	0	NA	NA	NA	NA	NA
LOC105377779	0	0	0	0	0	0	0	0	0	NA	NA	NA	NA	NA
MIR3674	0	0	0	0	0	0	0	0	0	NA	NA	NA	NA	NA
CLN8	1.57645	0.931426	3.55416	1.67674	0.502629	1.64525	1.0179	0.730796	3.75241	-1.00775	0.942368	-1.06938	0.2849	NA
CLN8-AS1	0	0	0	0	0	0	0	0	0	NA	NA	NA	NA	NA
LOC100130321	0	0	0	0	0	0	0	0	0	NA	NA	NA	NA	NA
LOC105377778	0	0	0	0	0	0	0	0	0	NA	NA	NA	NA	NA
DLGAP2	0	0	0.302452	0	0	0.210011	0	0	0.323686	-0.489485	3.52839	-0.138728	0.889665	NA
DLGAP2-AS1	0	0	0	0	0	0	0	0	0	NA	NA	NA	NA	NA
HLA-DPA3	0	0	0	0	0	0	0	0	0	NA	NA	NA	NA	NA
LOC112267927	0	0	0	0	0	0	0	0	0	NA	NA	NA	NA	NA
LOC100294160	0	0	0	0	0	0	0	0	0	NA	NA	NA	NA	NA
LOC107987440	0	0	0	0	0	0	0	0	0	NA	NA	NA	NA	NA
LINC01596	0	0	0	2.32874	0	2.85626	0	0	0.240347	0.120655	3.53381	0.0341431	0.972763	NA
LOC105377619	2.06802	2.93249	8.08156	10.558	2.63745	0	0.712166	6.13553	10.1695	-1.32894	0.847495	-1.56808	0.116863	NA
FRG1-DT	0	0	0	0	0	0.867687	0.715775	0	0.483897	2.48293	3.10529	0.799582	0.423953	NA
RNU1-51P	0	0	0	0	0	0	0	0	0	NA	NA	NA	NA	NA
LOC105377616	0	0	0	0	0	0	0	0	0	NA	NA	NA	NA	NA
LOC107987311	0	0	0	0	0	0	11.9219	0	0.109516	0.841989	3.53381	0.238267	0.811674	NA
LINC01262	29.5252	78.5008	52.6978	62.8069	51.7754	61.6275	31.7737	78.7004	15.3913	0.00510383	0.494658	0.0103179	0.991768	0.996414
LOC105377615	0	0	0	0	0	0	10.855	0	0.109516	0.841989	3.53381	0.238267	0.811674	NA
HSP90AA4P	0	0	0	0	0	0	0	0	0	NA	NA	NA	NA	NA
LOC105377614	0	0	0	0	0	0	0	0	0	NA	NA	NA	NA	NA
KRT18P53	0	0	0	0	0	0	0	0	0	NA	NA	NA	NA	NA
FABP5P13	0	0	0	0	0	0	0	0	0	NA	NA	NA	NA	NA
LOC102723840	0	0	0	0	0	0	0	0	0	NA	NA	NA	NA	NA
PPP2R3B	4.58473	3.00982	0.765663	0.866915	3.89808	3.18988	0	1.8892	4.54059	-0.0481686	1.01189	-0.0476024	0.962033	NA
LOC101929829	0	0	0	0	0	0	0	0	0	NA	NA	NA	NA	NA
LOC107987438	0	0	0	0	0	0	0	0	0	NA	NA	NA	NA	NA
LOC107987441	0	0	0	0	0	0	0	0	0	NA	NA	NA	NA	NA
LOC105372225	0	0	0	0	0	0	0	0	0	NA	NA	NA	NA	NA
SALL3	0	0	0	0.306052	0	0.375381	0.309661	0	0.349862	0.82634	3.16904	0.260754	0.794282	NA
LINC01896	0	0	0	0	0	0	0	0	0	NA	NA	NA	NA	NA
LOC105372221	0	0	0	0	0	0	0	0	0	NA	NA	NA	NA	NA
LOC105372220	0	0	0	0	0	0	0	0	0	NA	NA	NA	NA	NA
LOC105372219	0	0	0	0	0	0	0	0	0	NA	NA	NA	NA	NA
WNT9B	0	0	0	0	0	0	0	0	0	NA	NA	NA	NA	NA
LOC101929777	0	0	0	0	0	0	0	0	0	NA	NA	NA	NA	NA
WNT3	0.657079	0	0	0	0	0	0	0.609206	0.245103	0.120655	3.53381	0.0341431	0.972763	NA
RPS7P11	0	18.418	4.68531	18.5672	7.95117	6.50661	13.4186	8.67042	3.18484	-0.162032	1.07939	-0.150114	0.880675	NA
LOC107985026	0	1.63636	0	0	0	0	0	0	0.14991	-0.600683	3.53381	-0.169982	0.865025	NA
NSF	0.541825	1.92079	0.407189	0.922071	0.691016	1.69642	0	1.0047	1.68293	-0.14042	1.39154	-0.100909	0.919623	NA
FAM215B	3.05769	7.22641	1.14895	6.50442	9.74904	3.19114	3.94867	4.25237	3.24512	0.236668	1.00549	0.235377	0.813916	NA
RN7SL199P	53.8143	27.2533	11.5549	13.0829	19.6091	8.02327	46.3301	35.6382	3.56022	0.0991853	0.989002	0.100288	0.920115	NA
LRRC37A2	13.5857	16.9713	16.044	16.5143	26.2373	25.5216	14.7039	20.1534	48.9872	0.444239	0.27985	1.58742	0.112418	0.297911
ARL17A	26.4248	25.2967	25.1375	29.3155	23.8892	20.9454	28.2213	24.1895	77.2587	-0.126022	0.210071	-0.599905	0.54857	0.751082
RDM1P2	2.00246	2.83952	1.2039	4.77087	3.0646	5.01566	2.06877	1.48526	7.11804	0.0952712	0.723312	0.131715	0.89521	NA
LOC100132570	0	0	0	0	0	1.26423	0	1.1231	0.249943	1.58774	3.52381	0.450575	0.652296	NA
DND1P2	1.4981	0	5.6292	0	3.82119	0	0	1.38895	1.0469	-0.561125	2.05989	-0.272405	0.785311	NA
MAPK8IP1P1	0	0	0	0	0	0	0	0	0	NA	NA	NA	NA	NA
KANSL1-AS1	0	0	0	0	0	0	0	0	0	NA	NA	NA	NA	NA
LOC107985027	1.18761	0	0	0	0	0	0	0	0.127593	-0.600683	3.53381	-0.169982	0.865025	NA
KANSL1	1.96447	2.32137	1.26542	2.14914	1.78955	2.92886	1.69126	2.08153	7.32768	0.152102	0.641489	0.237108	0.812573	NA
STH	0	0	0	0	0	0	0	0	0	NA	NA	NA	NA	NA
LOC105371800	0	0	0	0	0	0	0	0	0	NA	NA	NA	NA	NA
MAPT-IT1	0	0	0	0	0	0	0.618361	0	0.109516	0.841989	3.53381	0.238267	0.811674	NA
MAPT	0.303691	1.43546	1.14114	0.258409	0	0	0.261456	0.281565	1.5403	-2.37227	1.63823	-1.44807	0.147597	NA
SPPL2C	0	0	0	0	0	0	0	0	0	NA	NA	NA	NA	NA
MAPT-AS1	0	0	0	0	0	0	0	0	0	NA	NA	NA	NA	NA
CRHR1	0	0	0	0	0	0	0	0	0	NA	NA	NA	NA	NA
LOC107985028	0	0	0	0	0	0	0	0	0	NA	NA	NA	NA	NA
LOC105371802	0	0	0	0	0	0	0	0	0	NA	NA	NA	NA	NA
ARF2P	0	0	0	0	0	0	0	0	0	NA	NA	NA	NA	NA
LINC02210-CRHR1	0.779501	0	0	0	0	0	0	0	0.127593	-0.600683	3.53381	-0.169982	0.865025	NA
LINC02210	0.75834	0	0	0	0.483573	0.395718	0	0	0.54945	0.0938627	2.7819	0.0337404	0.973084	NA
RPS26P8	0	0	7.2422	4.09996	6.14516	0	8.29661	4.46736	0.797541	0.657792	2.02606	0.324665	0.745434	NA
MAPK8IP1P2	0	0	0	0	0	0	0	0	0	NA	NA	NA	NA	NA
LOC105376839	0	0	0	0	0	0	0	0	0	NA	NA	NA	NA	NA
DND1P1	0	1.61531	0	0	0	0	0	1.26737	0.26742	0.120655	3.53381	0.0341431	0.972763	NA
RDM1P1	0	0	0	0.342172	0	0.839367	0	0	0.372779	0.927061	3.48944	0.265676	0.790489	NA
LOC102724345	0	0	0.46248	0	0	0.428172	0	0.380375	0.786765	0.732183	2.42374	0.302087	0.762585	NA
LRRC37A4P	0	0.656622	0	0.945631	0	0	0.47839	0	0.475254	-1.21593	2.85408	-0.426034	0.670083	NA
LOC112267925	0	0	0	0	0	0	0	0	0	NA	NA	NA	NA	NA
LRRC37A3	11.7799	5.22001	10.236	5.63817	3.28638	2.30512	5.38773	5.11951	16.9144	-1.022	0.493936	-2.06909	0.0385372	0.14653
LOC105369225	0	0	0	0	0	0	0	0	0	NA	NA	NA	NA	NA
MIR4315-1	0	0	0	0	0	0	0	0	0	NA	NA	NA	NA	NA
PLEKHM1	0	0	0.269529	0	0	0.374301	1.54385	0.332518	0.893149	2.50128	2.13938	1.16916	0.24234	NA
ARHGAP27	0	0	0	0	0.934717	0	0	0	0.323664	1.75356	3.51307	0.499152	0.617672	NA
LOC105371796	0	0	0	0	0	0	0	0	0	NA	NA	NA	NA	NA
RNA5SP443	0	0	0	0	0	0	0	0	0	NA	NA	NA	NA	NA
KRTAP9-12P	0	0	0	0	0	0	0	0	0	NA	NA	NA	NA	NA
KRTAP9-2	0	0	0	0	0	0	0	0	0	NA	NA	NA	NA	NA
KRTAP9-4	0	0	0	0	0	0	0	0	0	NA	NA	NA	NA	NA
KRTAP9-9	0	0	0	0	0	0	0	0	0	NA	NA	NA	NA	NA
KRTAP9-6	0	0	0	0	0	0	0	0	0	NA	NA	NA	NA	NA
KRTAP9-11P	0	0	0	0	0	0	0	0	0	NA	NA	NA	NA	NA
KRTAP9-7	0	0	0	0	0	0	0	0	0	NA	NA	NA	NA	NA
KRTAP9-10P	0	0	0	0	0	0	0	0	0	NA	NA	NA	NA	NA
KRTAP29-1	0	0	0	0	0	0	0	0	0	NA	NA	NA	NA	NA
LOC102724956	0	0	0	0	0	0	0	0	0	NA	NA	NA	NA	NA
TBC1D3I	0	0	0	0	0	0	0	0	0	NA	NA	NA	NA	NA
LOC105371747	0	0	0	0	0	0	0	0	0	NA	NA	NA	NA	NA
CCL4L1	1324.54	1322.95	1427.93	1657.02	834.568	756.999	604.103	650.566	138.245	-1.02403	0.177073	-5.78306	7.33527e-09	3.95271e-07
CCL3L1	1122.18	1561.45	1287.46	1774.12	973.875	1025.63	503.067	874.202	174.486	-0.77472	0.22006	-3.52049	0.00043075	0.00521987
LOC107987437	5.44146	12.8601	8.17864	27.7806	6.93975	5.67894	14.0541	35.315	2.71153	0.209296	1.11898	0.187042	0.851628	NA
LOC105379634	0	0	0	0	0	0	0	0	0	NA	NA	NA	NA	NA
CCL3P1	0	0	0	0	0	0	0	0	0	NA	NA	NA	NA	NA
TBC1D3G	0	0	0	0	0	0	0	0	0	NA	NA	NA	NA	NA
LOC100420853	0	0	0	0	0	0	0	0	0	NA	NA	NA	NA	NA
YWHAEP6	0	0	0	0	0	0	0	0	0	NA	NA	NA	NA	NA
LOC105379635	0	0	0	0	0	0	0	0	0	NA	NA	NA	NA	NA
CCL4L2	0	0	0	0	0	0	0	0	0	NA	NA	NA	NA	NA
CCL3L3	0	0	0	0	0	0	0	0	0	NA	NA	NA	NA	NA
TBC1D3B	0	0	0	0	0	0	0	0	0	NA	NA	NA	NA	NA
LOC100420851	0	0	0	0	0	0.0344243	0	0	0.132433	0.841989	3.53381	0.238267	0.811674	NA
LOC107985056	0	0	0	0	0	0	0	0	0	NA	NA	NA	NA	NA
LOC100419980	0	0	0	0	0	0	0	0	0	NA	NA	NA	NA	NA
LOC107985055	0	0	0	0	0	0	0	0	0	NA	NA	NA	NA	NA
RN7SL301P	0	0	0	0	0	0	0	0	0	NA	NA	NA	NA	NA
CCL4	0	0	2.45979	0	0	0	0	0	0.0956265	-0.600683	3.53381	-0.169982	0.865025	NA
LOC101927369	0	0	0	0	0	0	0	0	0	NA	NA	NA	NA	NA
CCL3	0	0	0	0	0	0	0	0	0	NA	NA	NA	NA	NA
CCL3-AS1	0	0	0	0	0	0	0	0	0	NA	NA	NA	NA	NA
CCL18	0	0	0	0	0	0	0	0	0	NA	NA	NA	NA	NA
LOC105379599	0	0	0	0	0	0	0	0	0	NA	NA	NA	NA	NA
MIR3183	0	0	0	0	0	0	0	0	0	NA	NA	NA	NA	NA
LOC105371481	0	0	0	0	0	0	0	0	0	NA	NA	NA	NA	NA
LOC112268190	0	0	0	0	0	0	0	0	0	NA	NA	NA	NA	NA
ABR	0.512456	0.302779	0.192558	0.218023	0.653559	0.267411	0.220593	0.47512	1.40927	0.392788	1.40229	0.280105	0.779397	NA
TIMM22	0	0	1.0204	0	0	0	0	0	0.191253	-1.21082	3.52839	-0.343166	0.731473	NA
NXN	165.991	207.748	183.092	239.197	277.708	258.921	161.345	189.475	239.575	0.149342	0.187206	0.797741	0.425021	0.65662
RPH3AL-AS1	0	0	0	0	0	0	0	0	0	NA	NA	NA	NA	NA
RPH3AL	33.4217	40.6905	43.3836	49.9825	45.2076	35.9373	59.2911	32.8647	42.744	0.0464371	0.301875	0.153829	0.877744	0.943667
LOC107984761	0	0	0	0	0	0	0	0	0	NA	NA	NA	NA	NA
LOC107984089	0	0	0	0.492889	1.47752	0	0.997402	1.07412	0.88563	2.42878	2.09667	1.1584	0.2467	NA
FMN1	2.46725	4.72033	2.73711	2.79916	7.94144	2.82017	7.99075	8.60535	43.3205	1.11679	0.372167	3.00079	0.00269278	0.0219509
GREM1-AS1	0	0	0	0	0	0	0	0	0	NA	NA	NA	NA	NA
GREM1	0	0	0	0.186274	0.139597	0	0	0	0.37766	-0.589319	3.46899	-0.169882	0.865103	NA
LOC105370756	0	0	0	0	0	0	0	0	0	NA	NA	NA	NA	NA
SCG5-AS1	0	0	0	0	0	0	0	0	0	NA	NA	NA	NA	NA
LOC105379633	0	0	0	0	0	0	0	0	0	NA	NA	NA	NA	NA
SCG5	0	0	0	0	0	1.41144	1.16433	0	0.241948	1.54728	3.52567	0.438861	0.660762	NA
ARHGAP11A-SCG5	0	0	0	0	0	0	0	0	0	NA	NA	NA	NA	NA
ARHGAP11A	1.81411	0	0.973804	0.661548	1.32207	1.62281	1.11558	0.480553	3.91955	0.364193	0.971353	0.374934	0.707709	NA
RN7SL286P	0	0	0	0	0	0	0	0	0	NA	NA	NA	NA	NA
GOLGA8N	0.304048	1.43715	0	1.55227	0.387766	1.9039	0.785287	0.845686	3.01222	0.285028	1.15045	0.247752	0.804326	NA
LOC101928042	0	0	0	0	0	0	0	0	0	NA	NA	NA	NA	NA
LINC02256	35.4499	65.1629	26.6411	31.2813	61.9558	61.6618	50.8663	74.2554	39.3883	0.670998	0.33692	1.99157	0.0464188	0.1669
WHAMMP1	9.30551	10.9961	11.6553	4.39889	2.63728	9.71164	8.90151	9.58615	8.25731	-0.213613	0.650583	-0.32834	0.742655	NA
LOC107984723	0	3.80248	0	0	0	0	0	0	0.14991	-0.600683	3.53381	-0.169982	0.865025	NA
LOC101060588	0	0	0	0	0	0	0	0	0	NA	NA	NA	NA	NA
RNU6-18P	0	0	0	0	0	0	0	0	0	NA	NA	NA	NA	NA
LOC107984069	1.49718	0.589726	0.375049	2.12323	0	1.04168	3.43722	2.31349	2.89643	0.599605	1.15067	0.521092	0.602303	NA
LOC105370754	0	0	0	0	0	0	0	14.584	0.352531	2.0328	3.49356	0.58187	0.560654	NA
CHRNA7	1.23528	0.875822	0.742663	1.05109	0	1.54703	1.06348	2.97773	4.87958	0.543206	0.903267	0.60138	0.547587	NA
DEPDC1P1	0	0	0	0	0	0	0	0	0	NA	NA	NA	NA	NA
LOC105370753	0	0	1.05955	0.399887	0	0.490473	0.404602	0.435722	0.754252	-0.174282	2.07072	-0.0841648	0.932925	NA
OTUD7A	0.190074	0.449213	0.142843	0	0.242411	0.19837	0.49092	0.704904	1.61589	1.15655	1.42642	0.810806	0.417477	NA
LOC400347	0	0	0	0	0	0	0	0	0	NA	NA	NA	NA	NA
UBE2CP4	0	0	0	0	0	0	0	0	0	NA	NA	NA	NA	NA
LOC105370939	0	3.21773	0	0	0	0.947285	0.781438	0	0.691677	-0.75274	2.59707	-0.289842	0.771937	NA
LOC105376707	0	0	0	0	0	0	0	0	0	NA	NA	NA	NA	NA
KLF13	0.604804	0.357342	1.13629	2.05849	0.385667	2.5248	0.520691	1.40185	3.77442	0.190678	0.986649	0.193258	0.846757	NA
LOC283710	2.06394	2.43891	4.65323	1.75619	28.9547	21.5402	24.8766	13.395	6.13256	2.97625	0.877153	3.39308	0.00069112	NA
LOC107984092	3.11951	1.84313	2.34435	1.99078	2.98384	2.44174	2.68566	5.78445	3.77738	0.582011	0.887329	0.655913	0.51188	NA
LINC02352	0	2.47838	0	0	13.3742	6.56662	0	0	1.35637	3.03795	2.09904	1.4473	0.147812	NA
LOC107984779	0	3.743	0	0	4.03971	6.61155	5.45402	5.87351	1.03066	2.61999	1.85264	1.4142	0.157304	NA
MIR211	0	0	0	0	0	0	0	0	0	NA	NA	NA	NA	NA
LOC105370752	0	0	0	0	0	0	0	0	0	NA	NA	NA	NA	NA
TRPM1	0	0	0.242924	0	0	0	0	0	0.0956265	-0.600683	3.53381	-0.169982	0.865025	NA
RNU6-466P	0	0	0	0	0	0	0	0	0	NA	NA	NA	NA	NA
MTMR10	16.0844	11.6964	21.0759	18.95	9.9936	9.89966	11.7171	14.1478	34.9866	-0.574858	0.323646	-1.77619	0.0757012	0.231597
FAN1	16.0383	11.2165	17.4645	14.7609	15.4451	14.3471	15.2167	19.7252	48.2103	0.112598	0.270541	0.416195	0.677267	0.834516
LOC388104	0	1.81948	0	0	0	0	1.3256	0	0.259425	0.120655	3.53381	0.0341431	0.972763	NA
LOC100629121	0	0	0	0	0	0	0	0	0	NA	NA	NA	NA	NA
HERC2P10	0	0	0	0	0	0	0	0	0	NA	NA	NA	NA	NA
RN7SL82P	0	0	0	0	0	0	0	0	0	NA	NA	NA	NA	NA
LOC107987436	0	0	0	0	0	0	0	0	0	NA	NA	NA	NA	NA
LOC101930434	0	0	0	0	0	0	0.959991	1.03383	0.227026	1.51222	3.52731	0.428717	0.668129	NA
LOC107984025	0	0	0	0	0	0	0	0	0	NA	NA	NA	NA	NA
LOC100288637	7.3474	1.73645	5.52166	7.18963	4.21672	2.30042	5.69301	3.40604	12.9435	-0.491459	0.562183	-0.874198	0.38201	0.618372
ARHGAP11B	0	0	0	0	0	0	0.499237	1.07527	0.344536	2.00374	3.49577	0.573189	0.566517	NA
RN7SL628P	0	0	0	0	0	0	0	0	0	NA	NA	NA	NA	NA
GOLGA8H	0.649213	0.767161	1.46368	1.10482	0.827973	1.01632	3.07409	1.80574	4.19112	0.754904	0.881499	0.856387	0.391784	NA
ARHGAP11B-DT	0.938155	0	0.705035	0.53218	1.19647	0.326366	0	1.73961	2.20848	0.54022	1.34251	0.402394	0.687394	NA
ULK4P1	0	0	1.38995	1.57376	4.7176	1.93026	0	0	0.659637	0.937751	2.38435	0.393294	0.694103	NA
DNM1P29	0	0	0	0	0	0	0	0	0	NA	NA	NA	NA	NA
RN7SL196P	0	0	0	0	0	0	0	0	0	NA	NA	NA	NA	NA
LOC100288482	0	0	0	0	0	0	0	0	0	NA	NA	NA	NA	NA
GOLGA8R	0.41736	0.986371	1.25461	1.06539	1.59684	1.7423	0.718633	0.773905	2.60294	0.336178	1.06029	0.317062	0.751196	NA
LOC105376704	105.593	226.158	84.3141	84.2329	269.336	227.291	193.179	189.681	26.5485	0.83686	0.404577	2.06848	0.0385947	0.1466
LOC100652840	0	0	0	0	0	0	0	3.4772	0.23502	1.54117	3.52595	0.437093	0.662044	NA
LOC105370750	0	0	0	0	0	0	0	10.0815	0.11751	0.841989	3.53381	0.238267	0.811674	NA
LOC101929944	0	0	0	0	0	0	0	0	0	NA	NA	NA	NA	NA
GOLGA8Q	0	0.999372	1.27114	0.35981	0.539295	0	0.364052	0	1.06159	-1.63625	1.90188	-0.860334	0.389605	NA
DNM1P50	0	0	0	0	0	0	0	0	0	NA	NA	NA	NA	NA
ULK4P2	20.6394	12.1946	7.75538	4.39048	13.1612	5.38505	22.2113	4.78392	2.23054	0.0485788	1.18421	0.0410221	0.967278	NA
LOC105370751	0	0	0	0	0	0	0	0	0	NA	NA	NA	NA	NA
CHRFAM7A	8.37928	1.41452	3.14857	6.11132	10.6865	8.12034	8.75978	13.8728	12.8373	1.10898	0.566169	1.95875	0.0501425	0.17612
LOC102724055	0.701534	0	2.10885	0	1.7894	0.732152	1.81191	1.30084	1.52976	0.923848	1.50645	0.613263	0.539703	NA
RNU6-17P	0	0	0	0	0	0	0	0	0	NA	NA	NA	NA	NA
LOC728424	0	0	0.511004	0	0	0	0	0	0.0956265	-0.600683	3.53381	-0.169982	0.865025	NA
LINC02249	0	0	0.381034	0	0	0	0.43651	0	0.205142	0.120655	3.53381	0.0341431	0.972763	NA
LOC105370747	0	0	0	0	0	0	0	0	0	NA	NA	NA	NA	NA
LOC105370746	0	0	0	0	0	0	0	0	0	NA	NA	NA	NA	NA
DNM1P30	0	0	0	0	0	0	0	0	0	NA	NA	NA	NA	NA
RN7SL469P	0	0	0	0	0	0	0	0	0	NA	NA	NA	NA	NA
LOC101929922	0	0	0	0	0	0	0	0	0	NA	NA	NA	NA	NA
GOLGA8T	0.387537	0	0.582477	0	0	0.8089	0.33364	0.718603	0.928247	0.902902	1.91899	0.470509	0.637991	NA
ULK4P3	5.64036	3.33254	2.1194	2.39967	8.99177	10.3014	6.06992	13.0735	4.67614	1.53258	0.850103	1.80281	0.0714178	NA
DNM1P28	0	0	0	0	0	0	0	0	0	NA	NA	NA	NA	NA
RN7SL673P	0	0	0	0	0	0	0	0	0	NA	NA	NA	NA	NA
GOLGA8J	0	0.699314	0.667115	0	0.754747	0.308813	0.509494	0.27434	1.37934	0.426039	1.56733	0.271825	0.785757	NA
SYNGR2P1	0	0	0	0	0	0	0	0	0	NA	NA	NA	NA	NA
NCAPGP2	0	0	2.12773	0	0	11.8193	4.87503	2.62499	0.961898	2.60122	2.07194	1.25545	0.209315	NA
HMGN2P5	23.5007	10.6809	14.944	13.8438	4.61101	7.54658	17.1197	13.4083	7.42952	-0.532544	0.678215	-0.785215	0.432328	NA
TJP1	25.1097	20.072	27.9354	29.116	32.3376	20.2965	18.2266	24.1933	101.803	-0.122709	0.223844	-0.548189	0.583562	0.773901
LOC105370743	0	0	0.554082	0	0	0	0	1.36714	0.330647	0.819835	3.52595	0.232515	0.816138	NA
LOC100130111	0	0	0	0	0	0	0	0	0	NA	NA	NA	NA	NA
TUBBP8	0	0	0	0	0	0	0	0	0	NA	NA	NA	NA	NA
NSMCE3	0	1.05616	0	0	0	0	0.384738	0	0.409335	-0.791176	3.39375	-0.233127	0.815663	NA
LOC100420707	0	0	0	0	0	0	1.26605	1.36342	0.227026	1.51222	3.52731	0.428717	0.668129	NA
FAM189A1	0.648564	1.91598	2.43702	0.827788	2.06786	1.69217	1.11673	3.30721	5.48674	0.477997	0.794233	0.601835	0.547284	NA
APBA2	2.30633	4.088	3.46646	1.96244	0	3.20931	1.32372	0.712764	5.64229	-1.14825	0.855402	-1.34235	0.179484	NA
PDCD6IPP2	39.3882	39.8951	26.4292	43.091	26.9109	26.4261	35.1215	57.3862	26.6037	-0.0139393	0.38565	-0.0361451	0.971167	0.986773
LOC100289656	0	0	3.62784	0	0	0	0	2.23784	0.308763	-0.489485	3.52839	-0.138728	0.889665	NA
LOC100996670	0	0	0	0	0	0	0	0	0	NA	NA	NA	NA	NA
WHAMMP2	0.411791	0.486605	2.16626	0.350391	0.525177	0	0	0	1.21663	-2.77994	1.84256	-1.50874	0.131365	NA
RN7SL719P	0	0	0	0	0	0	0	0	0	NA	NA	NA	NA	NA
LOC107984746	0	0	0	0	0	0	0	0	0	NA	NA	NA	NA	NA
GOLGA8M	0.28246	0	0	0	1.08071	0.294788	0.243178	0	0.855037	2.3016	2.18039	1.05559	0.291154	NA
LOC100419574	0	0	5.94674	3.36657	0	0	0	0	0.299167	-1.69031	3.5017	-0.482711	0.629301	NA
HERC2P9	0	0	0.550886	0	0	0.765029	0	0.679629	0.345569	0.865172	3.18535	0.27161	0.785922	NA
HERC2P11	0	0	0	0	0	0	0	0	0	NA	NA	NA	NA	NA
LOC105369220	0	0	0	0	0	0	0	0	0	NA	NA	NA	NA	NA
LOC100132202	0	0	0	0	0	0	0	0	0	NA	NA	NA	NA	NA
LOC100631268	0	0	0	0	0	0	0	0	0	NA	NA	NA	NA	NA
GOLGA8G	0	0	0	0	0	0	0	0	0	NA	NA	NA	NA	NA
ABCB10P4	0	0	0	0	0	0	0	0	0	NA	NA	NA	NA	NA
MIR4509-3	0	0	0	0	0	0	0	0	0	NA	NA	NA	NA	NA
LOC101059997	0	0	0	0	0	0	1.5955	0	0.109516	0.841989	3.53381	0.238267	0.811674	NA
MIR4509-2	0	0	0	0	0	0	0	0	0	NA	NA	NA	NA	NA
ABCB10P3	0	0	0	0	0	0	0.279211	0	0.109516	0.841989	3.53381	0.238267	0.811674	NA
GOLGA8F	0	0	0	0	0	0	0	0	0	NA	NA	NA	NA	NA
LOC100533850	0	0	0	0	0	0	0	0	0	NA	NA	NA	NA	NA
LOC645202	0	0	0	0	0	0	0	0	0	NA	NA	NA	NA	NA
LOC101060587	0	0	0	0	0	0	0	0	0	NA	NA	NA	NA	NA
HERC2P1	0	0	0	0	0	0	0	0	0	NA	NA	NA	NA	NA
RPL41P2	22.7396	17.9139	11.3927	6.44965	19.3339	7.91066	13.0514	10.5414	3.66632	-0.199591	0.915373	-0.218043	0.827395	NA
HERC2	23.5731	31.4735	23.8124	30.2176	24.9882	26.0397	20.2947	19.7269	166.065	-0.264192	0.172691	-1.52986	0.126052	0.321223
RPL5P32	0	0	0	0	0	0	0	0	0	NA	NA	NA	NA	NA
OCA2	6.71456	10.8197	6.42228	5.19398	8.5634	8.28172	5.25522	11.3188	13.0172	0.209855	0.510019	0.411464	0.680732	0.836278
LOC100421667	0	0	0	0	0	0	0	0	0	NA	NA	NA	NA	NA
MIR4509-1	0	0	0	0	0	0	0	0	0	NA	NA	NA	NA	NA
ABCB10P1	0	0	0	0	0	0	0	0	0	NA	NA	NA	NA	NA
RN7SL106P	0	0	0	0	0	0	0	0	0	NA	NA	NA	NA	NA
GOLGA8DP	0	0	0	0	0	0	0	0	0	NA	NA	NA	NA	NA
LOC100631267	0	0	0	0	0	0	0	0	0	NA	NA	NA	NA	NA
GOLGA6L1	0	0	0	0	0	0	0	0	0	NA	NA	NA	NA	NA
LOC101060118	0	0	0	0	0	0	0	0	0	NA	NA	NA	NA	NA
ELMO2P1	0	0	0	0	0	0	0	0	0	NA	NA	NA	NA	NA
TUBGCP5	38.9345	19.6301	25.7486	31.8039	34.4275	26.5474	29.4973	36.0978	59.3935	0.116621	0.267933	0.435262	0.663373	0.826266
PRB1	0	0	0	0	0	0	2.37222	0	0.109516	0.841989	3.53381	0.238267	0.811674	NA
PRB4	0	0	0	0	0	0	0	0	0	NA	NA	NA	NA	NA
PRB3	0	0	0	0	0	0	0	0	0	NA	NA	NA	NA	NA
LOC100420583	0	0	0	0	0	0	0	0	0	NA	NA	NA	NA	NA
LOC107987435	0	0	1.48714	3.3676	0	0	0	3.66937	0.546475	-0.333662	2.74618	-0.121501	0.903294	NA
TAS2R42	0	0	0	0	0	0	0	0	0	NA	NA	NA	NA	NA
TAS2R67P	0	0	0	0	0	0	0	0	0	NA	NA	NA	NA	NA
SMIM10L1	206.052	191.084	196.929	181.808	155.959	128.092	157.728	160.722	390.962	-0.366265	0.11583	-3.1621	0.00156634	0.0143707
TAS2R30	0	0	0	0	0	2.34848	0	0	0.132433	0.841989	3.53381	0.238267	0.811674	NA
TAS2R45	0	0	0	0	0	0	0	0	0	NA	NA	NA	NA	NA
TAS2R68P	3.42898	4.05195	2.57692	5.83539	21.8657	7.15727	0	0	1.66298	0.807199	1.55521	0.519029	0.60374	NA
TAS2R46	2.32286	0	0	1.9765	2.96245	0	0	4.30724	0.632359	0.697621	2.40473	0.290103	0.771737	NA
TAS2R63P	10.7049	5.05992	1.60898	1.82175	2.7305	0	0	0	1.30316	-2.8485	1.79849	-1.58383	0.113233	NA
TAS2R31	6.34748	2.50022	6.36028	7.20137	5.39682	4.41634	10.9294	0	2.59247	-0.121914	1.14836	-0.106163	0.915453	NA
TAS2R19	15.0916	2.54763	6.48088	7.33792	0	18.0003	9.28055	13.9921	4.28683	0.402399	0.966798	0.416218	0.67725	NA
TAS2R20	1.84322	2.1781	0	0	1.17538	0.961834	3.17376	1.70893	1.52235	0.909986	1.53445	0.593037	0.553157	NA
TAS2R50	0	0	1.62346	3.6763	0	0	0	0	0.311455	-1.74082	3.49771	-0.497704	0.618693	NA
TAS2R15P	0	0	0	0	0	0	0	0	0	NA	NA	NA	NA	NA
TAS2R14	0	0	0	0	0	0	0	0	0	NA	NA	NA	NA	NA
PRH1-TAS2R14	1.27224	0	0.956102	0	0	0	0	0	0.223219	-1.29405	3.5245	-0.367159	0.7135	NA
PRH2	0	0	0	0	0	0	0	0	0	NA	NA	NA	NA	NA
TAS2R13	0	0	0	0	0	0	0	0	0	NA	NA	NA	NA	NA
TAS2R12P	0	0	0	0	0	0	0	0	0	NA	NA	NA	NA	NA
PRH1	0	0	0	0	0	0	0.954244	1.02764	0.227026	1.51222	3.52731	0.428717	0.668129	NA
PRR4	0	0	0	0	0	0	0	0	0	NA	NA	NA	NA	NA
PRH1-PRR4	0	0	0	0	0	0	1.13059	0	0.109516	0.841989	3.53381	0.238267	0.811674	NA
LOC100420580	0	0	0	0	0	0	0	0	0	NA	NA	NA	NA	NA
TAS2R10	0	0	0	0	0	0	0	0	0	NA	NA	NA	NA	NA
LOC107984459	0	0	0	0	0	0	0	0	0	NA	NA	NA	NA	NA
TAS2R9	0	0	0	0	0	0	0	0	0	NA	NA	NA	NA	NA
TAS2R8	0	0	0	0	0	0	0	0	0	NA	NA	NA	NA	NA
TAS2R7	0	0	0	0	0	0	0	0	0	NA	NA	NA	NA	NA
IFITM10	9.58978	12.4652	4.3241	8.15988	15.8994	11.0091	5.77926	6.22377	9.72759	0.167626	0.613914	0.273046	0.784818	NA
KRTAP5-6	0	0	0	0	0	0	0	0	0	NA	NA	NA	NA	NA
LINC02708	0	2.68238	0	1.93151	0	0	0	0	0.257824	-1.36275	3.52142	-0.38699	0.698764	NA
FAM99B	4.05302	0	0	0	0	0	1.74467	0	0.364702	-0.734622	3.51676	-0.208892	0.834533	NA
FAM99A	0	0	1.13529	1.28542	0	0	2.60115	0	0.422572	0.101757	3.00569	0.0338548	0.972993	NA
KRTAP5-5	0	0	0	0	0	0	0	0	0	NA	NA	NA	NA	NA
KRTAP5-4	0	0	0	0	0	0	0	0	0	NA	NA	NA	NA	NA
KRTAP5-3	0	0	0	0	0	0	0	0	0	NA	NA	NA	NA	NA
KRTAP5-2	0	0	0	0	0	0	0	0	0	NA	NA	NA	NA	NA
KRTAP5-1	0	0	0	0	0	2.39335	0	0	0.132433	0.841989	3.53381	0.238267	0.811674	NA
KRTAP5-AS1	0	0	0	0	0	0	0	0	0	NA	NA	NA	NA	NA
DUSP8	2.49324	0.491035	1.8737	1.06074	1.05992	2.16838	0.7155	0.385265	3.13534	-0.486774	1.03234	-0.471525	0.637266	NA
LOC105379626	0	0	0	0	0	0	0	0	0	NA	NA	NA	NA	NA
LOC105379586	0	0	0	0	0	0	0	0	0	NA	NA	NA	NA	NA
LOC105377775	0	0	0	0	0	0	0	0	0	NA	NA	NA	NA	NA
LOC105379627	0	0	0	0	0	0	0	0	0	NA	NA	NA	NA	NA
FAM20C	29.7116	35.1096	31.8981	59.8499	37.8926	66.4465	19.8372	34.8553	66.0919	0.0135121	0.346459	0.0390004	0.96889	0.98606
LOC105375116	0	0	0	0	0	0	0	0	0	NA	NA	NA	NA	NA
LOC105375115	0	0	0	0	0	0	0	0	0	NA	NA	NA	NA	NA
LOC100507642	0	0	1.25898	0	0	2.62257	0	0.776606	0.706061	1.22003	2.54459	0.479461	0.63161	NA
LOC102723672	7.64693	9.03621	22.9871	13.0134	9.75249	3.99034	36.2089	7.08979	3.64746	0.117174	1.00213	0.116924	0.90692	NA
LOC105375114	0.354916	0.419397	1.60034	0	0	1.48162	0	0.658116	1.61601	-0.176677	1.65188	-0.106955	0.914825	NA
LOC101929756	0	0	0	0	0	0	0	0	0	NA	NA	NA	NA	NA
LOC105375113	0	0	0	0	0	0	0	0	0	NA	NA	NA	NA	NA
LOC107986751	0	0	0	4.0697	0	0	0	0	0.107914	-0.600683	3.53381	-0.169982	0.865025	NA
LOC105375112	0	1.28774	0	0.927265	0	0	0.938199	0	0.36734	-0.639028	3.1231	-0.204614	0.837874	NA
LOC102723872	0	0	0	0	0	0	0	0	0	NA	NA	NA	NA	NA
RNU1-79P	0	0	0	0	0	0	0	0	0	NA	NA	NA	NA	NA
LOC107987429	0	0	0	5.46526	2.04788	1.67582	0	1.48875	0.843431	-0.129153	2.2116	-0.0583978	0.953432	NA
LOC112267926	0	0	0	0	0	0	0	0	0	NA	NA	NA	NA	NA
LOC107987427	0	0	0	0	0	0	0	0	0	NA	NA	NA	NA	NA
LOC105375006	0	0	0	0	0	0	0	0	0	NA	NA	NA	NA	NA
TRA-CGC2-1	0	0	0	0	0	0	0	0	0	NA	NA	NA	NA	NA
TRA-AGC4-1	0	0	0	0	0	0	0	0	0	NA	NA	NA	NA	NA
LINC00533	0	0	16.7655	0	0	0	0	0	0.382506	-2.04447	3.47636	-0.588106	0.556461	NA
TRT-CGT3-1	0	0	0	0	0	0	0	0	0	NA	NA	NA	NA	NA
TRA-TGC2-1	0	53.1819	0	0	0	0	0	41.7264	0.26742	0.120655	3.53381	0.0341431	0.972763	NA
LOC105374996	0	2.27448	0	1.63779	0	4.01759	1.6571	0	0.632205	0.6394	2.40425	0.265946	0.790281	NA
TRA-TGC9-1	0	0	33.8221	76.5895	0	93.9391	154.985	41.7264	1.13189	1.35239	1.8144	0.745361	0.456053	NA
TRA-AGC3-1	0	0	0	0	0	0	0	0	0	NA	NA	NA	NA	NA
TRS-GCT4-1	0	0	0	0	0	0	0	0	0	NA	NA	NA	NA	NA
TRQ-TTG2-1	0	0	0	0	0	0	0	0	0	NA	NA	NA	NA	NA
ZBED9	14.0378	3.51869	9.27083	11.5827	5.42516	8.87905	11.7193	10.6487	22.4306	-0.066813	0.452251	-0.147734	0.882552	0.946357
TRR-TCG5-1	0	0	0	0	0	0	0	0	0	NA	NA	NA	NA	NA
LOC107986586	0	0	0	0	0	0	0	0	0	NA	NA	NA	NA	NA
TRI-TAT3-1	0	0	0	0	0	0	0	0	0	NA	NA	NA	NA	NA
GPX5	0	0	0	0	0	0	0	0	0	NA	NA	NA	NA	NA
GPX6	0	0	0	0	0	0	0	0	0	NA	NA	NA	NA	NA
PROP1	0	0	0	0	0	0	0	0	0	NA	NA	NA	NA	NA
SUDS3P1	0.927547	0	0	0	1.18295	1.93606	1.5971	0	0.773322	2.16325	2.20318	0.981876	0.326161	NA
LOC100128340	0	0	0	5.96802	0	0	6.03838	0	0.43486	0.0525209	3.32922	0.0157757	0.987413	NA
LOC728554	0	0	0	0	0	0	0	0	0	NA	NA	NA	NA	NA
MCCC2	788.982	652.382	636.277	595.967	605.574	549.302	627.823	607.354	624.625	-0.162651	0.111346	-1.46077	0.144079	0.348699
HMGN1P12	0	0	0	0	0	0	0	0	0	NA	NA	NA	NA	NA
LOC100419852	0	0	0	0	0	0	0	0	0	NA	NA	NA	NA	NA
BDP1	4.89923	5.78931	5.04547	6.17588	7.63671	6.05991	6.56114	7.57047	34.8132	0.341946	0.29975	1.14077	0.253964	0.491895
LOC107987434	0	0	0	0	0	0	0	0	0	NA	NA	NA	NA	NA
PMCHL2	0	0	0	0	0	0	0	0	0	NA	NA	NA	NA	NA
LINC02197	0	0	0	0	0	0	0.611851	0	0.109516	0.841989	3.53381	0.238267	0.811674	NA
LOC107986421	0	0	0	0	0	0	0	0.442916	0.11751	0.841989	3.53381	0.238267	0.811674	NA
LOC441081	0	0.724864	1.38298	2.60977	0	0	0.528109	0	1.08588	-2.66069	1.99727	-1.33216	0.182807	NA
GUSBP17	18.7849	0	5.64682	9.59034	4.79144	0	29.1103	0	2.30043	0.0163913	1.49973	0.0109296	0.99128	NA
LOC107987433	0	0	0	0	0	0	1.67451	0	0.109516	0.841989	3.53381	0.238267	0.811674	NA
GUSBP9	0	0.730906	0.929669	0.35087	1.57769	0.215176	2.30755	1.52925	4.70653	1.47591	0.981326	1.50399	0.132583	NA
CDH12P4	0	0	0	0	0	0	0	0	0	NA	NA	NA	NA	NA
NAIPP4	0	0	0.345123	0	0	0	0	0	0.0956265	-0.600683	3.53381	-0.169982	0.865025	NA
GTF2H2	27.4222	21.6028	45.1416	27.7778	29.9767	28.619	20.2358	32.6883	22.713	-0.153042	0.398921	-0.38364	0.701245	0.847304
NAIPP1	0	0	0	1.70515	0	0	0	0	0.107914	-0.600683	3.53381	-0.169982	0.865025	NA
NAIP	0	0	0.212106	0	0.359953	0.294557	0	0.785028	0.742421	2.16642	2.25221	0.961907	0.336096	NA
SMN1	3.81073	0	3.81841	2.16168	3.24	5.30272	2.18717	4.71078	2.52358	0.610641	1.1224	0.544051	0.586406	NA
SERF1A	1.88751	8.92173	2.83698	4.01518	1.20362	0.984945	1.62501	4.37498	3.47739	-1.05863	1.0153	-1.04267	0.297099	NA
CDH12P3	28.6127	8.45275	10.7514	18.2598	0	0	0	0	1.17528	-3.63217	1.86838	-1.94402	0.0518931	NA
NAIPP2	0	0	0	0	0	0	0	0.559668	0.11751	0.841989	3.53381	0.238267	0.811674	NA
SMN2	0	4.40886	4.20586	1.58735	0	3.89385	0	3.45918	1.1945	-0.458982	1.75735	-0.261179	0.793955	NA
SERF1B	2.83127	1.67282	7.44707	8.43188	1.80543	1.47742	3.65627	3.93748	2.80522	-0.912574	1.07979	-0.845138	0.398034	NA
CDH12P2	10.7298	0	8.06355	0	27.3683	11.198	27.7126	0	1.00786	1.7381	1.92506	0.902879	0.36659	NA
LOC105369228	1.01851	0	1.53084	0.866643	1.29895	1.06296	5.26117	0	1.37812	1.1266	1.62876	0.691693	0.48913	NA
LOC105379023	0	1.59446	3.04209	1.14813	0	4.22462	2.32333	0	1.16103	0.169338	1.78437	0.0949011	0.924393	NA
LOC112268330	0	0	0	0	0	0	0	0	0	NA	NA	NA	NA	NA
GUSBP1	82.7927	63.6512	67.842	80.2086	57.8834	42.6825	66.1257	67.05	134.565	-0.333066	0.191261	-1.74142	0.0816099	0.24328
LOC728452	0	0	0	0	0	0	2.69539	0	0.109516	0.841989	3.53381	0.238267	0.811674	NA
LOC728506	0	0	0	0	0	0	0	0	0	NA	NA	NA	NA	NA
GUSBP15	14.7332	8.70496	9.68817	9.4023	32.8824	23.0643	22.1974	29.0271	10.323	1.326	0.563102	2.35481	0.0185323	NA
GUSBP3	0	0	1.78468	0	1.51433	2.47842	1.02225	0	0.727466	1.25634	2.29233	0.548064	0.583648	NA
LOC105379623	0	0	0	0	0	0	0	0	0	NA	NA	NA	NA	NA
RARRES2P4	0	0	0	0	0	0	0	0	0	NA	NA	NA	NA	NA
FRG2	0	0	0	0	0	0	0	0	0	NA	NA	NA	NA	NA
DUX4L9	0	0	0	0	0	0	0	0	0	NA	NA	NA	NA	NA
RNA5SP175	0	0	0	0	0	0	0	0	0	NA	NA	NA	NA	NA
RNA5SP174	0	0	0	0	0	0	0	0	0	NA	NA	NA	NA	NA
TUBB7P	0	0	0	0	0	0	0	0	0	NA	NA	NA	NA	NA
MLLT10P2	0	0	0	0	0	0	0	0	0	NA	NA	NA	NA	NA
FRG1	0.857699	0	0.644571	0	0	3.58053	1.47683	4.77126	1.67704	2.6533	1.67364	1.58535	0.112888	NA
LINC01881	4.3671	12.9013	1.64096	7.43187	2.78478	2.27885	16.9189	4.04892	3.04694	0.0557792	1.10832	0.0503275	0.959861	NA
LINC01880	0	0	0	0	0	0	0	0	0	NA	NA	NA	NA	NA
LOC105373980	0	0	0	0	0	0	0	0	0	NA	NA	NA	NA	NA
LOC285097	0	0	0	0	0	0	0	0	0	NA	NA	NA	NA	NA
LINC01238	0	0	0	0	0	0	0	0	0	NA	NA	NA	NA	NA
LINC01237	0	0	0	0	0	0	0	0	0	NA	NA	NA	NA	NA
LOC101926946	0	0	0	0	0	3.16501	0	0	0.132433	0.841989	3.53381	0.238267	0.811674	NA
LOC105374866	10.8601	19.2497	6.12113	11.551	3.4626	8.50057	2.33744	2.51722	3.02243	-1.50372	1.06978	-1.40564	0.159831	NA
LOC112268329	0	17.2482	0	0	0	0	0	0	0.14991	-0.600683	3.53381	-0.169982	0.865025	NA
OR2G6	0	0	0	0	0	0	0	0	0	NA	NA	NA	NA	NA
OR2AS2P	0	0	0	0	0	0	0	0	0	NA	NA	NA	NA	NA
OR2T5	0	0	0	0	0	0	0	0	0	NA	NA	NA	NA	NA
LOC105373277	0	0	0	0	0	0	0	0	0	NA	NA	NA	NA	NA
OR2T3	0	0	0	0	0	0	0	0	0	NA	NA	NA	NA	NA
LOC105373279	0	0	0	0	0	0	0	0	0	NA	NA	NA	NA	NA
OR2T2	0	0	0	0	0	0	0	0	0	NA	NA	NA	NA	NA
OR2T7	0	0	0	0	0	0	0	0	0	NA	NA	NA	NA	NA
OR2T1	0	0	0	0	0	0	0	0	0	NA	NA	NA	NA	NA
OR2T6	0	0	0	0	0	0	0	0	0	NA	NA	NA	NA	NA
OR2T4	0	0	0	0	0	0	0	0	0	NA	NA	NA	NA	NA
TBX22	0	0	0	0	0	0	0	0	0	NA	NA	NA	NA	NA
LINC00685	1.01723	1.20204	2.29338	4.32777	1.29732	0	0.87576	4.71559	1.96285	-0.365716	1.33626	-0.273686	0.784326	NA
APOBEC3A_B	0	0	0	0	0	0	0	0	0	NA	NA	NA	NA	NA
LOC105373032	0	0	0	0	0	0	0	0	0	NA	NA	NA	NA	NA
NCF4	7.37499	4.35743	9.6992	9.413	4.70284	5.77265	0	1.70942	2.96553	-1.41775	1.10737	-1.28029	0.200443	NA
NCF4-AS1	0	0	0	0	0	0	0	0	0	NA	NA	NA	NA	NA
PVALB	0	0	0	0	0	0	0	0	0	NA	NA	NA	NA	NA
NDUFA9P1	0	0	1.89362	0	0	0	0	0	0.0956265	-0.600683	3.53381	-0.169982	0.865025	NA
RPL41P3	7.66049	0	11.5139	0	0	0	0	0	0.318846	-1.76787	3.49563	-0.505738	0.613041	NA
RBFOX2	96.6775	110.647	86.1183	88.5901	136.231	148.523	138.526	122.228	348.523	0.516451	0.125152	4.12659	3.6819e-05	0.000685669
APOL5	0	1.73066	0	0	0	0	0	0	0.14991	-0.600683	3.53381	-0.169982	0.865025	NA
MRPS16P3	0	0	0	0	0	0	0	0	0	NA	NA	NA	NA	NA
CABIN1	225.475	262.55	236.856	227.566	207.274	252.922	202.265	204.852	561.829	-0.136387	0.10967	-1.24362	0.21364	0.443611
GSTTP2	0	0	0	0	0	0	0	0	0	NA	NA	NA	NA	NA
GSTT1	3957.48	4370.65	3885.77	3803.23	5150.3	5086.78	4804.28	5538.71	862.139	0.361117	0.0892485	4.0462	5.20565e-05	0.000925034
GSTT1-AS1	0	30.3896	0	0	0	26.8398	44.2815	0	0.501374	1.3159	2.79561	0.470703	0.637853	NA
LOC391322	41.235	32.4844	103.295	64.3255	52.589	57.3796	59.1672	50.9743	8.53047	-0.163112	0.622997	-0.261819	0.793461	NA
LOC100420769	0	0	0	0	7.79004	6.37476	0	2.83157	1.41208	3.99843	1.96457	2.03527	0.0418236	NA
EIF4EBP1P2	0	0	0	0	0	0	0	0	0	NA	NA	NA	NA	NA
MTND1P13	0	0	0	0	0	0	0	0	0	NA	NA	NA	NA	NA
GSTT4	0	0	0	0	4.75287	0	0	0	0.323664	1.75356	3.51307	0.499152	0.617672	NA
GSTT2	0	3.15671	6.02273	2.27306	0	8.36391	2.29986	7.43026	1.40405	0.644665	1.5593	0.413432	0.67929	NA
DDT	0	0	0	0	0	0	0	0	0	NA	NA	NA	NA	NA
DDTL	0	0	0	0.96171	0	0	0	0	0.107914	-0.600683	3.53381	-0.169982	0.865025	NA
GSTT2B	20.2705	23.9532	28.2909	24.6401	25.8519	30.2217	22.4375	18.7937	8.53016	-0.01322	0.586171	-0.0225532	0.982007	NA
LOC100652871	0	0	0	0	0	0	0	0	0	NA	NA	NA	NA	NA
LOC100129358	0	0	0	0	0	0	0	0	0	NA	NA	NA	NA	NA
LOC107985558	0	0	0	0	0	0	0	0	0	NA	NA	NA	NA	NA
MIF	0	0	0	0	0	0	0	0	0	NA	NA	NA	NA	NA
MIF-AS1	0	0	0	0	0	0	0	0	0	NA	NA	NA	NA	NA
RN7SL268P	0	0	0	0	0	0	0	0	0	NA	NA	NA	NA	NA
SLC2A11	0	0	0	0	0	0	0	0	0	NA	NA	NA	NA	NA
DERL3	0.922924	0	6.93589	0	3.53115	3.85282	7.15113	0	3.08473	0.833403	1.39298	0.598288	0.549648	NA
SMARCB1	0	0	0.928576	0.525686	0	0	0	0	0.299167	-1.69031	3.5017	-0.482711	0.629301	NA
MMP11	0	0	0	0	0	0	0	0	0	NA	NA	NA	NA	NA
LOC107985577	0	0	0	0	0	0	0	0	0	NA	NA	NA	NA	NA
CHCHD10	8.98859	10.6216	16.8876	7.64833	5.73179	9.38088	27.0848	0	2.44227	-0.0472799	1.20185	-0.0393391	0.96862	NA
C22orf15	3.88303	0	5.83629	0	0	0	1.6715	3.60012	0.982228	-0.8625	2.05541	-0.419624	0.67476	NA
LINC02557	8.13146	6.40585	12.2218	2.30634	3.45681	5.65756	0	0	1.79097	-1.7593	1.48527	-1.1845	0.236214	NA
LOC648771	0	0	0	0	0	11.4058	0	10.1325	0.249943	1.58774	3.52381	0.450575	0.652296	NA
FAM230I	0	0	0	0	0	0	0	0	0	NA	NA	NA	NA	NA
LINC01659	0	0	0	0	0	0	0	0	0	NA	NA	NA	NA	NA
LOC107985555	0	0	0	0	0	0	0	0	0	NA	NA	NA	NA	NA
ZDHHC8P1	0	0	0	0	0	0	0	0	0	NA	NA	NA	NA	NA
CES5AP1	0	0	0	0	0	0	0	0	0	NA	NA	NA	NA	NA
LL22NC03-63E9.3	0	0	0	0	0	0	0	0	0	NA	NA	NA	NA	NA
PRAME	0	0	0	0	0	0	0	0	0	NA	NA	NA	NA	NA
LOC105379601	0	0	0	0	0	0	0	0	0	NA	NA	NA	NA	NA
ZNF280A	0	0	0	0	0	0	0	0	0	NA	NA	NA	NA	NA
LOC105379602	0	19.9432	0	0	0	0	0	31.2948	0.38493	0.819964	3.44535	0.237992	0.811887	NA
ZNF280B	0	0	0	0.489868	0	0	0	0	0.107914	-0.600683	3.53381	-0.169982	0.865025	NA
LOC100736412	0	0	0	0	0	0	0	0	0	NA	NA	NA	NA	NA
LOC105379603	0	0	0	0	0	0	0	0	0	NA	NA	NA	NA	NA
LOC105379604	0	0	0	0	0	0	0	0	0	NA	NA	NA	NA	NA
LOC102725003	0	0	0	0	0	0	0	0	0	NA	NA	NA	NA	NA
LOC105379605	0	0	0	0	0	0	0	0	0	NA	NA	NA	NA	NA
IGLV5-39	0	0	0	0	0	0	0	0	0	NA	NA	NA	NA	NA
IGLV7-43	0	0	0	0	0	0	0	0	0	NA	NA	NA	NA	NA
LOC102724999	0	0	0	0	0	0	0	0	0	NA	NA	NA	NA	NA
IGLV5-45	0	0	0	0	0	0	0	0	0	NA	NA	NA	NA	NA
SNORD159	0	0	0	0	0	0	0	0	0	NA	NA	NA	NA	NA
LSS	114.477	87.7236	103.758	76.7453	67.2474	72.4079	93.7776	81.0495	127.694	-0.280121	0.193627	-1.4467	0.147981	0.354816
SPATC1L	2.31167	1.36583	0	0.983493	0	0	1.99018	5.35812	1.31959	0.726994	1.74749	0.416022	0.677394	NA
FTCD-AS1	0	0	0	0	0	0	0	0	0	NA	NA	NA	NA	NA
FTCD	229.245	270.894	244.246	208.232	313.339	336.162	348.925	317.469	297.892	0.468528	0.125636	3.72924	0.000192061	0.00272448
GART	1266	1056.73	1002.36	962.84	989.92	891.812	1082.88	1141.24	912.276	-0.0631854	0.114504	-0.551819	0.581072	0.772266
DNAJC28	0	0	0	0	2.26942	0	0	0	0.161832	0.841989	3.53381	0.238267	0.811674	NA
RPS5P3	0	0	0	0	0	0	0	0	0	NA	NA	NA	NA	NA
TMEM50B	1.02479	1.21097	2.31043	0	6.53482	0	3.52907	0.950127	1.92911	1.23444	1.46375	0.843339	0.399039	NA
IFNGR2	143.045	155.113	177.059	166.106	150.238	233.592	217.325	221.558	110.5	0.359807	0.195641	1.83912	0.0658974	0.21208
C21orf62	0	0	0	0	0	0	0	0	0	NA	NA	NA	NA	NA
C21orf62-AS1	0	0	0	0	0	0	0	4.99468	0.23502	1.54117	3.52595	0.437093	0.662044	NA
PAXBP1	350.658	319.091	295.262	315.796	274.202	377.983	362.489	392.742	266.837	0.139795	0.142537	0.980761	0.326711	0.564651
RNU4-45P	0	0	0	0	0	0	0	0	0	NA	NA	NA	NA	NA
LOC100420035	0	0	0	0	0	0	0	0	0	NA	NA	NA	NA	NA
LOC105379618	0	0	0	0	0	0	0	0	0	NA	NA	NA	NA	NA
LINC00308	0	0	7.12044	0	0	0	0	0	0.191253	-1.21082	3.52839	-0.343166	0.731473	NA
LOC100134423	0	0	0	0	0	0	0	0	0	NA	NA	NA	NA	NA
BTG3-AS1	0	0	0	0	0	0	0	0	0	NA	NA	NA	NA	NA
BTG3	583.834	528.328	559.458	620.514	628.335	593.459	635.304	641.91	280.417	0.120993	0.119335	1.01389	0.310634	0.549609
LOC107987418	0	0	0	0	0	0	0	0	0	NA	NA	NA	NA	NA
NEK4P1	0	0	0	0	0	0	0	0	0	NA	NA	NA	NA	NA
LOC107985511	0	0	0	0	0	0	0	0	0	NA	NA	NA	NA	NA
PCMTD2	433.825	349.418	415.22	449.235	472.374	430.334	529.406	514.156	446.208	0.236942	0.119541	1.9821	0.0474683	0.169427
MYT1	0	0	0	0	0	0	0	0	0	NA	NA	NA	NA	NA
LOC105372727	0	0	0	0	0	0	0	0	0	NA	NA	NA	NA	NA
NPBWR2	0	0	0	0	0	0	0	0	0	NA	NA	NA	NA	NA
OPRL1	0.957561	4.52612	0.719619	0	0	4.99676	2.47317	5.32677	2.51863	1.13972	1.32493	0.860212	0.389672	NA
KCNQ2-AS1	0	0	0	0	0	0	0	0	0	NA	NA	NA	NA	NA
LOC105372721	0	0	0	0	0	0	0	0	0	NA	NA	NA	NA	NA
KCNQ2	1.62534	0.64021	0.407154	0	0	0	0	0.502307	0.745825	-1.98961	2.25633	-0.88179	0.37789	NA
LOC105372704	0	0	0	0	0	0	0	0	0	NA	NA	NA	NA	NA
TAF4	3.47868	0	1.9607	2.95998	0	5.44575	0	1.61261	2.25852	-0.269617	1.43646	-0.187695	0.851116	NA
MIR1257	0	0	0	0	0	0	0	0	0	NA	NA	NA	NA	NA
CDH4	0	0	0.394108	0	0.668817	0	0.902973	0	0.47649	1.40323	2.84788	0.492728	0.622205	NA
LOC107985440	0	0	0	0	0	0	0	0	0	NA	NA	NA	NA	NA
LOC107987425	0	0	0	0	0	0	0	0	0	NA	NA	NA	NA	NA
PCAT19	0	0	0.880083	0	1.49354	3.66658	0	0	0.654756	1.94007	2.58591	0.750246	0.453106	NA
TPM3P5	4.57682	3.60555	1.14651	1.29813	0	3.18438	1.31343	2.82891	1.49554	-0.476651	1.43584	-0.331966	0.739915	NA
PLEKHA3P1	0	0	0	0	0	0	0	0	0	NA	NA	NA	NA	NA
LINC01480	0	0	0	5.76825	0	0	0	0	0.107914	-0.600683	3.53381	-0.169982	0.865025	NA
LOC110467527	0	0	0	0	0	0	0	0	0	NA	NA	NA	NA	NA
CEACAM21	0.643317	2.28058	1.45038	0.547394	2.46136	1.34279	0.553848	3.57868	2.53705	0.702736	1.13741	0.61784	0.536681	NA
CEACAMP3	0	0	0	0	0	0	0	0	0	NA	NA	NA	NA	NA
DNAJC19P2	0	0	0	0	0	0	0	0	0	NA	NA	NA	NA	NA
LOC105372404	0	0	0	0	0	0	0	0	0	NA	NA	NA	NA	NA
CEACAM4	0	0	0	0	0	0	0	0	0	NA	NA	NA	NA	NA
DNAJC19P3	0	0	0	0	0	0	0	0	0	NA	NA	NA	NA	NA
LOC105372405	0	0	0	0	0	0	0	0	0	NA	NA	NA	NA	NA
CEACAM7	1.62793	0	0	0	0	0	0	4.52796	0.480124	1.31497	3.18765	0.41252	0.679959	NA
GPI	2314.15	2943.06	2200.78	2179.44	1946.9	2419	1976.39	1979.52	4318.98	-0.213316	0.109074	-1.95569	0.0505015	0.17683
GARRE1	104.13	82.0322	86.6553	75.5884	109.543	87.1853	84.0769	98.1797	157.075	0.115571	0.169104	0.68343	0.494335	0.712123
RPL29P33	0	0	0	0	0	0	0	0	0	NA	NA	NA	NA	NA
LSM14A	41.7719	40.1469	44.3675	32.2261	41.1983	49.9889	36.9215	40.794	74.68	0.0867346	0.221008	0.392451	0.694725	0.843629
ZNF92P2	0	0	0	0	0	0	0	0	0	NA	NA	NA	NA	NA
PCGF7P	0	0	0	0	1.90531	0	0	0	0.161832	0.841989	3.53381	0.238267	0.811674	NA
MTDHP5	0	0	0	0	0	0	0	0	0	NA	NA	NA	NA	NA
VN1R85P	0	0	0	0	0	0	0	0	0	NA	NA	NA	NA	NA
ZNF676	0	0	0	0	0	0	0	0	0	NA	NA	NA	NA	NA
BNIP3P30	0	0	0	0	0	0	0	0	0	NA	NA	NA	NA	NA
LOC105372328	0	0	0	0	0	0	0	0	0	NA	NA	NA	NA	NA
LOC107985324	0	0	0	0	0	0	0	0	0	NA	NA	NA	NA	NA
BNIP3P31	0	0	0	0	0	0	0	0	0	NA	NA	NA	NA	NA
ZNF43	63.702	74.8018	75.2717	62.7262	57.2272	65.2278	79.6771	79.8621	177.083	0.0330167	0.164011	0.201308	0.840458	0.925932
BRI3BPP1	0	0	0	0	0	0	0	0	0	NA	NA	NA	NA	NA
CCNYL6	0	0	0	0	0	0	0	0	0	NA	NA	NA	NA	NA
ZNF100	0	0.672833	0	0.968977	0	0	0	0	0.365738	-1.9407	3.46708	-0.559751	0.57565	NA
VN1R84P	0	0	0	0	0	0	0	0	0	NA	NA	NA	NA	NA
MTDHP4	0	0	0	0	0	0	0	0	0	NA	NA	NA	NA	NA
MTDHP3	0	0	0	0	0	0	0	0	0	NA	NA	NA	NA	NA
LOC400682	4.63243	0	3.48133	3.94171	1.18159	1.93384	0.797637	6.87188	3.13196	-0.171219	1.12666	-0.151971	0.87921	NA
ZNF430	208.481	209.404	275.302	271.161	241.196	214.471	220.512	241.614	160.549	-0.0813656	0.163957	-0.496262	0.61971	0.799816
LOC112268247	0	0	0	0	0	0	0	0	0	NA	NA	NA	NA	NA
KRT18P40	0	0	0	0	0	0	0	0	0	NA	NA	NA	NA	NA
ZNF85	0	0	0	0	1.03432	0	0	0	0.161832	0.841989	3.53381	0.238267	0.811674	NA
LOC100418993	0	0	0	0	0	0	0	0	0	NA	NA	NA	NA	NA
LOC100418992	0	0	0	0	0	0	0	0	0	NA	NA	NA	NA	NA
LOC100418991	0	0	0	0	0	0	0	0	0	NA	NA	NA	NA	NA
LOC100418990	0	0	0	0	0	0	0	0	0	NA	NA	NA	NA	NA
LOC100418989	0	0	0	0	0	0	0	0	0	NA	NA	NA	NA	NA
LOC100418988	0	0	0	0	0	0	0	0	0	NA	NA	NA	NA	NA
LOC100418987	0	0	0	0	0	0	0	0	0	NA	NA	NA	NA	NA
LOC100418986	0	0	0	0	0	0	0	0	0	NA	NA	NA	NA	NA
BNIP3P24	0	0	0	0	0	0	0	0	0	NA	NA	NA	NA	NA
ZNF66	20.678	10.1109	25.1852	15.1679	30.0091	8.92985	24.5548	11.8995	26.1169	0.0616569	0.45342	0.135982	0.891836	0.950722
VN1R79P	0	0	0	0	0	0	0	0	0	NA	NA	NA	NA	NA
LOC100533638	0	0	0	0	0	0	0	0	0	NA	NA	NA	NA	NA
LOC105372319	0	0	0	0	0	0	0	0	0	NA	NA	NA	NA	NA
SBNO2	0	0	0	0	0	0.677581	0	0.601944	0.249943	1.58774	3.52381	0.450575	0.652296	NA
MED16	1354.06	1088.52	1200	1160.62	961.2	1189.48	1341.71	1218.56	851.639	-0.0283233	0.115678	-0.244846	0.806576	0.90799
CFD	0	0	0	2.27494	0	0	0	0	0.107914	-0.600683	3.53381	-0.169982	0.865025	NA
ELANE	0	0	0	0	0	0	0	0	0	NA	NA	NA	NA	NA
PRTN3	0	0	0	0	0	0	0	0	0	NA	NA	NA	NA	NA
AZU1	0	0	0	0	0	0	0	0	0	NA	NA	NA	NA	NA
CTDP1	12.5883	13.1253	5.56488	15.1219	12.277	17.0018	5.10006	8.92502	15.385	-0.105905	0.523339	-0.202364	0.839632	0.925674
LOC284241	0	0	0	0	0	0	0	0	0	NA	NA	NA	NA	NA
LOC284240	0	0	0	0	0	0	0	0	0	NA	NA	NA	NA	NA
DSEL	0	0	0	0	0	0	0	0	0	NA	NA	NA	NA	NA
LOC100422053	0	0	0	0	0	0	0	0	0	NA	NA	NA	NA	NA
RPLP0P11	12.2858	0	4.61648	2.61348	0	3.20551	0	2.84768	1.05948	-1.64337	1.90538	-0.862489	0.388418	NA
LOC105372115	0	0	0	0	0	0	0	0	0	NA	NA	NA	NA	NA
SKA1	0	0	0	0	0	0	0	0	0	NA	NA	NA	NA	NA
LOC105372114	0	0	0	0	0	0	0	0	0	NA	NA	NA	NA	NA
RNA5SP458	0	0	0	0	0	0	0	0	0	NA	NA	NA	NA	NA
TBCD	86.5986	78.9733	80.6425	73.4192	72.8285	68.4384	67.5317	59.926	238.245	-0.254854	0.132137	-1.92872	0.0537662	0.185053
B3GNTL1	14.0568	15.2264	14.0852	23.4233	17.1803	14.6703	13.1104	14.6617	27.413	-0.176166	0.35182	-0.500726	0.616564	0.797879
METRNL	19.9082	6.27335	15.9587	13.5518	11.8486	5.54054	4.57052	7.38308	8.1442	-0.967714	0.662287	-1.46117	0.143969	NA
SEPTIN9	201.26	212.727	230.294	140.271	135.432	202.655	198.52	111.583	180.012	-0.275035	0.217633	-1.26376	0.206318	0.433945
LOC107984143	0	0	0	0	0	0	0	0	0	NA	NA	NA	NA	NA
SEPTIN9-DT	0	0	0	0	0	0	0	0	0	NA	NA	NA	NA	NA
LACAT1	0	0	0	0	0	0	0	0	0	NA	NA	NA	NA	NA
MYL6P5	0	0	0	0	0	0	0	0	0	NA	NA	NA	NA	NA
RDM1P4	0	0	0	0	0	0	0	0	0	NA	NA	NA	NA	NA
LOC107984156	0	0	0	0	0	0	0	0	0	NA	NA	NA	NA	NA
LOC100294336	0	0	0	0	0	0	0	0	0	NA	NA	NA	NA	NA
LOC101929775	0	0	0	0	0	0	0	0	0	NA	NA	NA	NA	NA
LOC107984142	0	0	0	0	0	0	0	0	0	NA	NA	NA	NA	NA
LOC112268319	0	0	0	2.04694	0	2.51062	0	0	0.240347	0.120655	3.53381	0.0341431	0.972763	NA
LOC100996747	55.8687	88.0252	83.9721	79.2306	0	19.4357	0	51.7983	2.58071	-2.06689	1.25292	-1.64966	0.0990123	NA
LOC100996745	0	0	0	0	0	0	0	0	0	NA	NA	NA	NA	NA
LOC105371801	0	0	0	0	0	0	0	0	0	NA	NA	NA	NA	NA
LOC105371799	0	0	0	0	0	0	0	0	0	NA	NA	NA	NA	NA
RN7SL656P	0	0	0	0	0	0	0	0	0	NA	NA	NA	NA	NA
LRRC37A	0.62592	0	0.940773	1.59777	0	0	0	0	0.642588	-2.78022	2.49681	-1.11351	0.265489	NA
LOC107987254	0	4.72582	0	0	0	4.17378	0	0	0.564684	0.0320153	3.06997	0.0104285	0.991679	NA
LOC100996709	0	1.24706	1.58619	0.897972	4.03773	3.30416	1.81712	1.95688	1.78592	1.52909	1.35054	1.1322	0.257549	NA
NSFP1	0	6.52316	0	4.69714	7.04024	0	4.75253	0	0.529171	0.0732003	2.55688	0.0286288	0.977161	NA
LOC101929774	0	0	0	0	0	0	0	1.41813	0.11751	0.841989	3.53381	0.238267	0.811674	NA
KRTAP16-1	0	0	0	0	0	0	0	0	0	NA	NA	NA	NA	NA
KRTAP17-1	0	0	0	0	0	0	0	0	0	NA	NA	NA	NA	NA
TBC1D3P7	0	0	0	0	0	0	0	0	0	NA	NA	NA	NA	NA
KRT33A	0	0	0	0	0	0	0	0	0	NA	NA	NA	NA	NA
LOC105371778	0	0	0	0	0	0	0	0	0	NA	NA	NA	NA	NA
KRT33B	0	0	0	0	0	0	0	0	0	NA	NA	NA	NA	NA
KRT34	0	0	0	0	0	0	0	0	0	NA	NA	NA	NA	NA
LOC100653049	0	0	0	0	0	0	0	0	0	NA	NA	NA	NA	NA
KRT31	0	0	0	0	0	0	0	0	0	NA	NA	NA	NA	NA
KRT41P	0	0	0	0	0	0	0	0	0	NA	NA	NA	NA	NA
LOC100505782	0	0	0	0	0	0	0	0	0	NA	NA	NA	NA	NA
KRT37	0	0	0	0	0	0	0	0	0	NA	NA	NA	NA	NA
KRTAP9-3	0	0	0	0	0	0	0	0	0	NA	NA	NA	NA	NA
KRTAP9-8	0	0	0	0	0	0	0	0	0	NA	NA	NA	NA	NA
KRTAP4-12	0	0	0	0	0	0	0	0	0	NA	NA	NA	NA	NA
KRTAP4-11	0	0	0	0	0	0	0	0	0	NA	NA	NA	NA	NA
KRTAP4-9	0	0	0	0	0	0	0	0	0	NA	NA	NA	NA	NA
KRTAP4-16	0	0	0	0	0	0	0	0	0	NA	NA	NA	NA	NA
KRTAP4-8	0	0	0	0	0	0	0	0	0	NA	NA	NA	NA	NA
LOC100996750	0	0	0	0	0	0	0	0	0	NA	NA	NA	NA	NA
KRTAP2-5P	0	0	0	0	0	0	0	0	0	NA	NA	NA	NA	NA
KRTAP2-4	0	0	0	0	0	0	0	0	0	NA	NA	NA	NA	NA
KRTAP2-3	0	0	0	0	0	0	0	0	0	NA	NA	NA	NA	NA
KRTAP2-2	0	0	0	0	0	0	0	0	0	NA	NA	NA	NA	NA
KRTAP2-1	0	0	0	0	0	0	0	0	0	NA	NA	NA	NA	NA
KRTAP1-1	0	0	0	0	0	0	0	0	0	NA	NA	NA	NA	NA
KRTAP1-3	0	0	0	0	0	0	0	0	0	NA	NA	NA	NA	NA
KRTAP1-4	0	0	0	0	0	0	0	0	0	NA	NA	NA	NA	NA
KRTAP1-5	0	0	0	0	0	0	0	0	0	NA	NA	NA	NA	NA
KRTAP3-1	0	0	0	0	0	0	0	0	0	NA	NA	NA	NA	NA
KRTAP3-4P	0	0	0	0	0	0	0	0	0	NA	NA	NA	NA	NA
KRTAP3-2	0	0	0	0	0	0	0	0	0	NA	NA	NA	NA	NA
KRTAP3-3	0	0	0	0	0	0	0	0	0	NA	NA	NA	NA	NA
KRT40	0	0	0	0	0	0	0	0	0	NA	NA	NA	NA	NA
KRT39	0	0	0	0	0	0	0	0	0	NA	NA	NA	NA	NA
LOC107985072	0	0	0	0	0	0	0	0	0	NA	NA	NA	NA	NA
KRT23	0	0	0	0	0	0	0	0	0	NA	NA	NA	NA	NA
KRT20	0	0	0	0	0	0	0	0	0	NA	NA	NA	NA	NA
KRT12	0	0	0	0	0	0	0	0	0	NA	NA	NA	NA	NA
LOC105371777	0	0	0	0	0	0	0	0	0	NA	NA	NA	NA	NA
C17orf98	0	0	0	0	0	0	0	0	0	NA	NA	NA	NA	NA
MIR4727	0	0	0	0	0	0	0	0	0	NA	NA	NA	NA	NA
CWC25	0.997502	1.17873	2.99854	0	11.4495	15.6156	8.58776	2.77448	5.55067	2.83499	0.987737	2.87018	0.00410235	NA
PIP4K2B	0.584433	0	0.439208	0.49729	1.49071	0	0	0	0.654797	-0.274622	2.39947	-0.114451	0.90888	NA
RNU6-866P	0	0	0	0	0	0	0	0	0	NA	NA	NA	NA	NA
PSMB3	8.50495	0	6.39158	14.4736	5.42338	4.43807	7.32214	3.94265	1.5089	-0.503286	1.41563	-0.35552	0.7222	NA
TRN-GTT2-5	0	0	0	0	0	0	0	0	0	NA	NA	NA	NA	NA
LOC100287808	0	0	0	0	0	0	0	0	0	NA	NA	NA	NA	NA
PCGF2	0	0	0	0	0	0	0	0	0	NA	NA	NA	NA	NA
RNA5SP440	0	0	0	0	0	0	0	0	0	NA	NA	NA	NA	NA
CISD3	0	0	0.954228	0	0	0	0	0	0.0956265	-0.600683	3.53381	-0.169982	0.865025	NA
MIR4726	0	0	0	0	0	0	0	0	0	NA	NA	NA	NA	NA
LOC105371762	0	0	0	0	0	0	0	0	0	NA	NA	NA	NA	NA
MLLT6	0	0	0	0	0	0	0	0	0	NA	NA	NA	NA	NA
MIR4734	0	0	0	0	0	0	0	0	0	NA	NA	NA	NA	NA
LOC105371763	0	0	0	0	0	0	0	0	0	NA	NA	NA	NA	NA
LOC105371764	0	0	0	0	0	0	0	0	0	NA	NA	NA	NA	NA
EPOP	0	0	0	0	0	0	0	0	0	NA	NA	NA	NA	NA
LOC105371761	0	0	0	0	0	0	0	0	0	NA	NA	NA	NA	NA
SRCIN1	0.363864	0	0.273448	0	0	0	0	0	0.223219	-1.29405	3.5245	-0.367159	0.7135	NA
LOC101929494	0	0	0	0	0	0	0	0	0	NA	NA	NA	NA	NA
ARHGAP23	2.39815	1.13354	0.360449	0.81623	0	0	1.23878	0.444686	1.6953	-1.37969	1.49543	-0.922604	0.356214	NA
SOCS7	5.43038	3.66684	5.5385	2.31034	6.43094	6.47701	4.00728	1.07887	11.4473	0.0630542	0.614889	0.102546	0.918324	0.962575
GPR179	0	0	0.265705	0	0	0	0	0	0.0956265	-0.600683	3.53381	-0.169982	0.865025	NA
MRPL45	271.249	249.027	319.883	344.431	327.31	315.752	334.121	383.034	154.916	0.192126	0.166204	1.15596	0.247696	0.484504
LOC105371760	0	0	0	0	0	0	0	0	0	NA	NA	NA	NA	NA
NPEPPSP1	27.4609	6.95356	8.84452	15.0212	22.5143	18.4239	10.1322	10.9115	7.79155	0.0662171	0.684489	0.0967395	0.922933	NA
TBC1D3	0	0	0	0	0	0	1.34316	0	0.109516	0.841989	3.53381	0.238267	0.811674	NA
LOC102723933	0	0	0	7.47215	0	0	0	16.2835	0.342934	0.819835	3.52595	0.232515	0.816138	NA
RNA5SP526	0	0	0	0	0	0	0	0	0	NA	NA	NA	NA	NA
LOC112268325	0	0	0	0	0	0	0	1.61088	0.11751	0.841989	3.53381	0.238267	0.811674	NA
TBC1D3E	4.18655	1.64905	2.09749	3.5623	8.89883	4.36926	7.20861	9.05689	3.73381	1.3509	0.924341	1.46147	0.143886	NA
LOC102723851	0	0	0	0	0	0	0	0	0	NA	NA	NA	NA	NA
RNU6-489P	0	0	0	0	0	0	0	0	0	NA	NA	NA	NA	NA
YWHAEP7	0	3.11942	0.991931	0	0	1.37752	0	0	0.527878	-1.30428	2.7647	-0.471762	0.637097	NA
LOC105371757	0	0	0	0	0	0	0	0	0	NA	NA	NA	NA	NA
LOC105371754	0	0	0	0	0	0	0	0	0	NA	NA	NA	NA	NA
LOC107985009	0	0	0	0	0	0	0	0	0	NA	NA	NA	NA	NA
HNF1B	0	0	0	4.2914	0	0	0	0	0.647484	-2.78301	3.22835	-0.862055	0.388657	NA
LOC105371756	1.93283	0	2.90509	0	0	0	0	0	0.318846	-1.76787	3.49563	-0.505738	0.613041	NA
LOC105371755	0	0	0	0	0	0	6.23172	0	0.328548	1.94421	3.50041	0.555424	0.578605	NA
MIR378J	0	0	22.3412	0	0	0	0	0	0.0956265	-0.600683	3.53381	-0.169982	0.865025	NA
DDX52	88.4613	68.527	117.817	101.198	83.3606	46.6739	66.4273	90.6735	171.43	-0.397584	0.219865	-1.80831	0.0705583	0.221875
SYNRG	11.8885	9.06348	17.8687	8.81059	8.31464	6.4038	14.5273	15.2891	30.5378	-0.0970541	0.396369	-0.244858	0.806566	0.90799
DUSP14	35.5774	31.9512	32.0842	27.8507	34.4839	28.2189	42.8813	32.9853	23.7508	0.125317	0.362067	0.346116	0.729256	0.864903
LOC100419621	6.42934	0	4.83173	10.9414	8.19964	6.70994	22.1407	5.96091	1.28889	0.929849	1.53409	0.606122	0.544434	NA
TADA2A	28.2582	28.5054	19.6825	34.6009	17.58	23.0177	30.2619	24.2823	38.0041	-0.209188	0.315676	-0.662665	0.507545	0.722695
C17orf78	0	0	0	0	0	0	0	0	0	NA	NA	NA	NA	NA
SNORA90	0	0	0	0	0	0	0	0	0	NA	NA	NA	NA	NA
RPL18AP12	0	0	0	0	0	0	0	0	0	NA	NA	NA	NA	NA
HMGB1P24	3.52599	4.16659	0	0	8.99373	0	0	0	0.601166	0.131639	2.72515	0.0483051	0.961473	NA
RPS2P49	0	0	0	0	0	0	0	0	0	NA	NA	NA	NA	NA
ACACA	4.82961	4.69992	4.05652	7.25204	4.71016	5.33689	4.15794	7.11171	18.8443	0.0310716	0.423375	0.0733901	0.941496	0.972371
LOC105371753	0	0	0	0	0	0	0	0	0	NA	NA	NA	NA	NA
MIR2909	0	0	0	0	0	0	0	0	0	NA	NA	NA	NA	NA
AATF	0	3.71396	0	0	4.00836	1.64006	0	4.37095	1.10845	1.66152	2.03866	0.815006	0.415069	NA
LHX1	0	0	2.13208	0.804676	0	0.986957	0.814164	0.876784	0.754252	-0.174282	2.07072	-0.0841648	0.932925	NA
LHX1-DT	0	0	0	0	0	0	1.09659	0	0.109516	0.841989	3.53381	0.238267	0.811674	NA
LOC105371750	0.438542	0	0.32957	1.11946	0	0.457682	0	0.813182	0.914415	-0.57649	1.9477	-0.295985	0.767242	NA
LOC105379600	6.10242	0	3.05736	8.65419	15.5654	16.9833	12.2587	7.54375	4.3807	1.50803	0.920823	1.6377	0.101484	NA
LOC105371751	1.52632	0	0	1.29874	0	0	0	0	0.235507	-1.36275	3.52142	-0.38699	0.698764	NA
LOC105376836	0	0	0	0	0	0	0	0	0	NA	NA	NA	NA	NA
MRM1	13.3012	9.67248	9.22712	9.57672	3.9147	9.61045	2.64263	4.74313	7.78604	-1.00653	0.663687	-1.51657	0.129376	NA
LOC107985031	0	0	0	0	0	0	0	0	0	NA	NA	NA	NA	NA
DHRS11	0	0	0	0	2.69841	0	0	0	0.161832	0.841989	3.53381	0.238267	0.811674	NA
RPS2P50	0	0	0	0	0	0	0	0	0	NA	NA	NA	NA	NA
GGNBP2	59.7095	40.7062	44.8724	65.4621	33.6819	51.53	50.4169	48.9716	43.7425	-0.188221	0.292601	-0.643267	0.520051	0.732284
PIGW	0	0	0	0	0	0	0	0	0	NA	NA	NA	NA	NA
MYO19	2.79736	5.78475	4.73006	3.57038	4.4595	4.37916	7.22495	1.29677	6.22083	0.0492012	0.7418	0.0663267	0.947118	NA
RNA5SP439	0	0	0	0	0	0	0	0	0	NA	NA	NA	NA	NA
ZNHIT3	0	0	0	0	0	0	0	0	0	NA	NA	NA	NA	NA
LOC105371749	0	0	0	0	0	0	0	0	0	NA	NA	NA	NA	NA
TBC1D3JP	0	0	0	0	0	0	0	0	0	NA	NA	NA	NA	NA
TBC1D3F	0	0	0	0	0	0	0	0	0	NA	NA	NA	NA	NA
RNU6-1192P	0	0	0	0	0	0	0	0	0	NA	NA	NA	NA	NA
TBC1D3H	0	0	0	0	0	0	0	0	0	NA	NA	NA	NA	NA
LOC100420852	0	0	0	0	0	0	0	0	0	NA	NA	NA	NA	NA
LOC102723414	0	0	0	0	0	0	0	0	0	NA	NA	NA	NA	NA
LOC101060212	0	0	0	0	0	0	0	0	0	NA	NA	NA	NA	NA
CCL23	0	0	0	0	0	0	0	0	0	NA	NA	NA	NA	NA
CCL15	0	0	0	0	0	0	0	0	0	NA	NA	NA	NA	NA
CCL15-CCL14	2.2081	0	0	0	0	0	0	0	0.127593	-0.600683	3.53381	-0.169982	0.865025	NA
CCL14	0	0	0	0	0	0	0	0	0	NA	NA	NA	NA	NA
CCL16	0	0	0	0	0	0	0	0	0	NA	NA	NA	NA	NA
LYZL6	0	0	0	0	0	0	0	0	0	NA	NA	NA	NA	NA
RDM1	4.24134	0	0	0	0	0	0	0	0.382779	-2.00289	3.47903	-0.575702	0.564817	NA
LOC100133244	0	0	0	0	0	0	0	0	0	NA	NA	NA	NA	NA
LRRC37A9P	0	0	0	0	0	0	0	0	0	NA	NA	NA	NA	NA
LRRC37A8P	0	0	0	0	0	0	0	0	0	NA	NA	NA	NA	NA
LOC105371745	0	0	0	0	0	0	0	0	0	NA	NA	NA	NA	NA
CCL5	0	0	0	0	0	0	0	0	0	NA	NA	NA	NA	NA
LOC105371744	0	0	0	0	0	0	0	0	0	NA	NA	NA	NA	NA
LOC107985049	0	0	0	0	0	0	0	0	0	NA	NA	NA	NA	NA
HEATR9	0	1.69767	3.239	0	0	0	0	0	0.436789	-2.21218	3.24402	-0.681926	0.495286	NA
TAF15	0	0	0	0	0	0	0	0	0	NA	NA	NA	NA	NA
MMP28	0	2.39169	0.760522	0	1.29064	0	0.871247	0	0.666793	-0.584652	2.37676	-0.245987	0.805692	NA
SERPINF1	8304.87	9429.77	9094.77	8739.61	11329.6	10373.2	10774.3	10492.3	2947.79	0.27044	0.0705281	3.8345	0.000125818	0.00191479
SERPINF2	4.02033	3.16716	7.04977	1.14029	8.54553	11.1888	11.5374	16.1522	5.95131	1.60482	0.783075	2.04939	0.0404244	NA
WDR81	14.1382	18.3236	8.56858	17.075	18.0311	9.51952	6.67494	9.72539	28.4211	-0.416704	0.402968	-1.03409	0.301096	0.539781
MIR22	0	0	0	0	0	0	0	0	0	NA	NA	NA	NA	NA
MIR22HG	0	0	0	0	0	0	0	0	0	NA	NA	NA	NA	NA
TLCD2	0	0	0.413867	0.468597	0	0	0	0	0.203541	-1.26155	3.52599	-0.357785	0.720505	NA
PRPF8	0.444711	0	0.334206	0	0.567161	0.46412	0.382863	0.41231	0.74451	1.14903	1.97629	0.581407	0.560966	NA
RILP	1.94559	0	0	8.27747	9.92523	4.06101	6.70005	5.41153	2.36995	1.30713	1.30201	1.00393	0.315412	NA
SCARF1	0	0	0	0	0	0	0	0	0	NA	NA	NA	NA	NA
RN7SL105P	0	0	0	0	0	0	0	0	0	NA	NA	NA	NA	NA
SLC43A2	17.5905	27.8624	30.9391	21.3368	12.8876	12.8898	15.4663	21.8608	54.59	-0.626929	0.28975	-2.16369	0.0304883	0.124715
CRK	13.2297	8.33771	9.94226	5.25328	2.24966	5.52282	6.07454	8.99491	8.58997	-0.660635	0.641571	-1.02971	0.303144	NA
YWHAE	21.4798	18.1302	21.9075	22.1936	11.7404	19.2148	23.7761	25.6048	13.5835	-0.0481935	0.480322	-0.100336	0.920078	0.963197
LOC105371479	0	0	0	0	0	0	0	0	0	NA	NA	NA	NA	NA
MRPL14P1	0	0	0	6.93641	0	0	0	7.55799	0.225424	0.120655	3.53381	0.0341431	0.972763	NA
LOC105371480	0	0	0.854753	0	0	0	0	0	0.0956265	-0.600683	3.53381	-0.169982	0.865025	NA
LOC105371425	0	0	0	0	0	0	0	0	0	NA	NA	NA	NA	NA
LOC101929045	0	1.39088	0.884559	0	0	1.22841	1.01334	0	0.487484	0.131411	2.60944	0.05036	0.959835	NA
LINC02091	0	0	0	0	0	0	0	0	0	NA	NA	NA	NA	NA
DOC2B	0	0	0	0	0	0	0	0	0	NA	NA	NA	NA	NA
SCGB1C2	0	0	0	0	0	0	0	0	0	NA	NA	NA	NA	NA
LOC101929828	0	0	0	0	0	0	0	0	0	NA	NA	NA	NA	NA
GTF2IP17	0	0	0	0	0	0	0	0	0	NA	NA	NA	NA	NA
LOC101929823	0	0	0	0	0	0	0	0	0	NA	NA	NA	NA	NA
LINC02887	0	0	0	0	0	0	0	0	0	NA	NA	NA	NA	NA
LOC102723777	0	0	0	0	0	0	0	0	0	NA	NA	NA	NA	NA
LOC101929817	0	0	0	0	0	0	0	0	0	NA	NA	NA	NA	NA
UTP4	493.155	377.638	373.051	414.101	362.057	331.832	344.963	412.104	243.482	-0.193601	0.144725	-1.33771	0.18099	0.401662
RNU6-22P	0	0	0	0	0	0	0	0	0	NA	NA	NA	NA	NA
SNTB2	112.67	106.915	81.2514	79.8915	111.761	137.185	96.5102	71.2232	178.026	0.128917	0.207051	0.622635	0.533525	0.740377
CES5A	0	0	0.980745	0	0	0	0	3.62984	0.448157	1.31398	3.26614	0.402303	0.687461	NA
CES1	6.60798	27.3298	19.8639	28.1134	33.7099	25.8614	19.9114	27.5694	14.5216	0.376406	0.515953	0.729535	0.465674	0.689948
LOC107987423	0	0	0	8.74615	0	0	0	0	0.215828	-1.31062	3.52374	-0.37194	0.709938	NA
LOC441750	0	0	0	0	0	0	0	0	0	NA	NA	NA	NA	NA
LOC100133127	0	0	0	0	0	0	0	0	0	NA	NA	NA	NA	NA
LOC105371105	0	0	0	0	0	0	0	0	0	NA	NA	NA	NA	NA
LOC105371098	0	0	0	0	0	0	0	0	0	NA	NA	NA	NA	NA
NPIPA7	1.7001	4.01794	1.27764	1.4466	10.8411	0	2.92732	1.57623	1.77665	0.855413	1.42583	0.599941	0.548546	NA
MIR6511A3	0	0	0	0	0	0	0	0	0	NA	NA	NA	NA	NA
PKD1P2	0	0.386582	0	0.278367	0	0	0	0.303311	0.375334	-0.638865	3.10068	-0.20604	0.83676	NA
MIR6770-2	0	0	0	0	0	0	0	0	0	NA	NA	NA	NA	NA
MIR6511A2	0	0	0	0	0	0	0	0	0	NA	NA	NA	NA	NA
PKD1P1	4.6328	4.25793	3.86845	4.81802	2.62597	3.22333	4.87483	1.90901	7.45766	-0.464322	0.643592	-0.721454	0.47063	NA
MIR3180-2	0	0	0	0	0	0	0	0	0	NA	NA	NA	NA	NA
MIR3670-2	0	0	0	0	0	0	0	0	0	NA	NA	NA	NA	NA
MIR3179-2	0	0	0	0	0	0	0	0	0	NA	NA	NA	NA	NA
LOC105371099	0	0	0	0	0	0	0	0	0	NA	NA	NA	NA	NA
NOMO3	0	1.77273	0	1.27649	0	0	0.645772	0	0.625163	-1.69902	2.60097	-0.653225	0.513611	NA
LOC105371100	0	0	0	2.60115	0	3.19039	0	2.83425	0.357857	0.86501	3.14799	0.274781	0.783484	NA
ABCC6	6.43679	1.90155	3.62799	5.47702	8.20914	5.59809	2.7708	4.97318	9.23496	0.270656	0.624746	0.433226	0.664851	NA
RPL17P40	0	7.96069	0	0	0	0	0	0	0.14991	-0.600683	3.53381	-0.169982	0.865025	NA
ABCC1	32.5099	32.8486	28.6805	37.6851	37.856	29.995	23.121	21.8415	65.93	-0.238072	0.249293	-0.95499	0.339583	0.576873
RPL15P20	0	0	0	0	0	0	0	0	0	NA	NA	NA	NA	NA
LOC107984869	0	0	0	0	0	0	0	0	0	NA	NA	NA	NA	NA
RNU6-213P	0	73.6364	0	0	0	0	0	0	0.299819	-1.51962	3.51265	-0.432615	0.665294	NA
CEP20	46.6045	45.3531	79.3188	51.3189	54.1925	74.3884	95.5873	61.001	47.0616	0.350794	0.306216	1.14558	0.251969	0.489803
MYH11	0	0	0	0	0.595092	0	1.20516	0.865232	0.7254	3.0668	2.40485	1.27526	0.202218	NA
NDE1	2.90071	0.685542	1.74394	5.43004	0.739883	0	3.49622	0.537875	3.40339	-1.14018	1.14469	-0.996059	0.319221	NA
MIR484	0	0	0	0	0	0	0	0	0	NA	NA	NA	NA	NA
MIR6506	0	0	0	0	0	0	0	0	0	NA	NA	NA	NA	NA
MARF1	1.67159	0.493822	0.628112	1.42235	2.13186	0	0.71956	2.32471	2.85461	0.2762	1.13393	0.243577	0.807558	NA
LOC105371102	0	0	0	0	0	0	0	0	0	NA	NA	NA	NA	NA
BMERB1	72.3531	73.2841	61.0324	52.7698	48.9624	73.9698	52.1208	83.5098	44.5628	0.00404777	0.292573	0.0138351	0.988962	0.995198
MPV17L	3.21547	3.16637	3.22195	4.56003	3.41736	2.7965	3.22966	5.46553	6.8898	0.0727569	0.658324	0.110518	0.911998	NA
NPIPA5	1.60217	0	2.4081	5.4531	2.04332	10.0326	0	1.48544	1.82444	0.463725	1.49072	0.311075	0.755744	NA
LOC105371103	0	0	0	0	0	0	0	0	0	NA	NA	NA	NA	NA
ABCC6P1	91.5026	65.8162	103.148	49.085	136.993	89.2681	145.566	154.918	53.4077	0.760626	0.303367	2.50728	0.0121663	0.0664445
ABCC6P2	9.11501	5.38551	3.42502	3.87795	0	0	0	4.22546	0.726146	-1.94909	2.08307	-0.935683	0.349437	NA
NOMO1	9.76925	7.99208	7.34172	5.75487	3.8336	7.84279	3.88182	4.18038	8.55607	-0.642989	0.610761	-1.05277	0.292448	NA
MIR3179-1	0	0	0	0	0	0	0	0	0	NA	NA	NA	NA	NA
MIR3670-1	0	0	0	0	0	0	0	0	0	NA	NA	NA	NA	NA
MIR3180-1	0	0	0	0	0	0	0	0	0	NA	NA	NA	NA	NA
MIR1972-1	0	0	0	0	53.6704	0	0	0	0.161832	0.841989	3.53381	0.238267	0.811674	NA
LOC728138	2.79404	0	0	0	0	0	0	1.29524	0.372696	-0.734334	3.49271	-0.210248	0.833474	NA
NPIPA1	0	0	0	0	0	0	0	0	0	NA	NA	NA	NA	NA
MIR3179-3	0	0	0	0	0	0	0	0	0	NA	NA	NA	NA	NA
MIR3670-3	0	0	0	0	0	0	0	0	0	NA	NA	NA	NA	NA
MIR3180-3	0	0	0	0	0	0	0	0	0	NA	NA	NA	NA	NA
LOC102724992	0	0	0	2.42393	7.26614	0	0	0	0.431578	1.02139	3.32994	0.306731	0.759049	NA
MIR6511A1	0	0	0	0	0	0	0	0	0	NA	NA	NA	NA	NA
LOC100288162	0	0	0	0	0	0	0	0	0	NA	NA	NA	NA	NA
MIR6770-1	0	0	0	0	0	0	0	0	0	NA	NA	NA	NA	NA
NPIPA2	13.8796	17.5727	7.45048	12.6536	17.7013	15.52	9.38873	11.03	13.4769	0.0589051	0.504447	0.116772	0.907041	0.956902
PKD1	29.1349	35.1167	23.6469	27.0219	35.2993	27.0618	31.8554	19.9891	99.9052	-0.00878912	0.223886	-0.0392571	0.968685	0.986027
LOC102724984	0	0	1.81663	0	3.08289	0	2.08111	0	0.366974	0.826402	3.12226	0.264681	0.791255	NA
MIR1972-2	0	0	0	0	0	0	0	0	0	NA	NA	NA	NA	NA
NTAN1	11.887	2.80931	7.14656	2.02291	9.09601	4.9623	6.14028	6.61255	2.70973	0.147991	1.06469	0.138999	0.889451	NA
RRN3	5.14347	8.1039	2.57692	2.9177	2.18657	0	5.16617	4.76873	4.57433	-0.575633	0.931837	-0.61774	0.536747	NA
LOC100505915	0	1.03601	0.658872	1.492	0	0.914992	0	0.812852	0.711307	-0.828129	2.13102	-0.388606	0.697568	NA
NPIPP1	0	0	0	0	0	0	0	0	0	NA	NA	NA	NA	NA
MIR6511B2	0	0	0	0	0	0	0	0	0	NA	NA	NA	NA	NA
PKD1P6-NPIPP1	29.6961	28.627	19.9678	23.9383	21.9263	28.5454	28.9301	31.1552	34.5895	0.128522	0.310047	0.414524	0.67849	0.835254
PDXDC1	107.765	75.1987	102.979	93.6729	111.965	98.4099	120.371	105.082	223.031	0.19307	0.151206	1.27687	0.201648	0.428284
MIR4516	0	0	0	0	0	0	0	0	0	NA	NA	NA	NA	NA
MIR3180-4	0	0	0	0	0	0	0	0	0	NA	NA	NA	NA	NA
LOC105371096	0	0	0	0	0	0	0	0	0	NA	NA	NA	NA	NA
LOC105371097	0	0	0	0	0	0	0	0	0	NA	NA	NA	NA	NA
LOC107984870	0	0	0	0	0	0	0	0	0	NA	NA	NA	NA	NA
NPIPA3	0	0	0	0	0	0	0	0	0	NA	NA	NA	NA	NA
LOC100652777	0	0	0	0	0	0	0	0	0	NA	NA	NA	NA	NA
LOC105371095	0	0	0	0	0	0	0	0	0	NA	NA	NA	NA	NA
PLA2G10	0	0	0	0	0	0	0	0	0	NA	NA	NA	NA	NA
RNU7-125P	0	0	0	0	0	0	0	0	0	NA	NA	NA	NA	NA
BFAR	6.5617	1.2923	4.10933	3.72221	0	4.56539	2.82457	8.11151	3.62362	-0.00373558	1.01656	-0.00367471	0.997068	NA
RN7SL274P	0	0	0	0	0	0	0	0	0	NA	NA	NA	NA	NA
LOC107984865	0	0	0	0	0	0	0	0	0	NA	NA	NA	NA	NA
LOC105371094	0	0	0	0	0	0	0	0	0	NA	NA	NA	NA	NA
LOC107987416	0	0	0	0	0	0	0	0	0	NA	NA	NA	NA	NA
PARN	0.793726	2.81379	2.38598	2.02613	1.01228	2.4851	1.36668	0	2.06173	-0.729409	1.25988	-0.578952	0.562621	NA
CDIP1	9.5183	19.6832	20.5652	14.1734	18.2087	18.6257	17.4134	12.1341	13.9125	0.0450775	0.485955	0.0927605	0.926094	0.965901
HMOX2	4.77141	5.63828	1.79289	5.07496	1.5213	2.48983	3.08088	3.31784	2.94861	-0.689453	1.00998	-0.682641	0.494833	NA
NMRAL1	10.4746	7.07291	5.6227	5.093	15.2671	9.37006	10.3061	4.16204	5.72048	0.459846	0.753075	0.610625	0.541448	NA
DNAJA3	0	0	0.901923	2.04239	0	0	0	0	0.311455	-1.74082	3.49771	-0.497704	0.618693	NA
VASN	0	0	0	0	0	0	0	0	0	NA	NA	NA	NA	NA
CORO7	0	0	0	0	0	0	0	0	0	NA	NA	NA	NA	NA
PAM16	0	0	0	0	0	0	0	0	0	NA	NA	NA	NA	NA
CORO7-PAM16	0	0	0	0	0	0	0	0	0	NA	NA	NA	NA	NA
GLIS2-AS1	0	0	0	0	0	0	0	0	0	NA	NA	NA	NA	NA
GLIS2	2.08833	0	1.04627	0	0	0.72649	1.79789	1.93618	1.38754	0.528321	1.66137	0.318004	0.750482	NA
HS3ST6	0	0	0	0	0	0	0	0	0	NA	NA	NA	NA	NA
LINC02124	0	0	0	0	0	0	0	0	0	NA	NA	NA	NA	NA
LINC00254	0	0	0	0	0	0	0	0	0	NA	NA	NA	NA	NA
CAPN15	36.3332	27.8277	26.2936	36.0683	22.3106	37.2168	19.1157	21.8336	42.8615	-0.338545	0.308532	-1.09727	0.272521	0.511353
LINC00235	0	0	0	0	0	0	0	0	0	NA	NA	NA	NA	NA
LOC107987417	0	15.9879	0	11.5124	0	0	0	0	0.257824	-1.36275	3.52142	-0.38699	0.698764	NA
RAB11FIP3	6.46838	4.45873	8.50686	2.75195	4.81217	5.06301	8.35319	10.9947	12.1173	0.398194	0.561738	0.70886	0.478411	0.70075
DECR2	0	0	0	0	0	2.18041	1.79867	1.93701	0.359459	2.06009	3.08898	0.666916	0.504826	NA
CPEB1	4.615	11.6859	3.96369	5.04883	1.68164	2.06418	5.67596	3.66751	7.39921	-0.895668	0.714607	-1.25337	0.21007	NA
RPS17	0	0	2.69977	0	9.16323	0	0	0	0.41929	1.02349	3.36398	0.304249	0.760938	NA
DNM1P38	0	0	0	0	0	0	0	0	0	NA	NA	NA	NA	NA
LOC105370926	0	0	0	0	0	0	0	0	0	NA	NA	NA	NA	NA
GOLGA2P10	1.88916	3.34857	0	3.21495	4.81868	7.88645	0	3.50305	3.3134	0.952454	1.19141	0.799435	0.424038	NA
CSPG4P10	1.34456	0.794418	0.505226	0	0	0.70162	0	0.623299	0.750665	-0.917607	2.10888	-0.435116	0.663478	NA
UBE2Q2P6	3.8862	6.26215	9.8236	3.30674	9.91252	8.84904	9.12473	9.17144	21.6918	0.655177	0.430756	1.52099	0.128261	0.324456
LOC102724034	5.63546	0	0	0	0	0	43.6654	5.22487	1.23075	2.9662	2.18595	1.35694	0.174799	NA
GOLGA6L3	0	0	0	3.15201	0	0	0	0	0.215828	-1.31062	3.52374	-0.37194	0.709938	NA
GOLGA6L9	20.935	40.4061	34.088	27.3139	42.719	37.871	37.8493	31.0555	49.5475	0.28258	0.281013	1.00557	0.314621	0.553504
RPL9P8	4.60282	5.43905	6.91816	11.7495	0	4.80371	3.96269	0	1.03445	-1.64506	1.77733	-0.925576	0.354666	NA
UBE2Q2P2	4.24412	22.5683	9.56853	21.6678	16.2382	4.42935	25.5771	15.7396	7.18226	0.114832	0.755754	0.151944	0.879231	NA
GOLGA6L4	2.15213	3.39083	2.15647	2.44164	2.74471	2.24605	5.55847	5.32088	4.6051	0.678884	0.815728	0.832243	0.405272	NA
DNM1P41	0.731217	0	0	0	2.79767	0	1.88857	0	0.941636	2.48472	2.29218	1.084	0.278365	NA
LOC103171574	0	2.92074	0	0	6.30453	0	2.12794	0	0.583089	1.55354	2.67883	0.579933	0.56196	NA
UBE2Q2L	24.0251	35.4874	22.569	30.6642	38.3005	37.6105	41.3677	55.6868	6.04052	0.633656	0.698095	0.907693	0.36404	NA
LOC440300	0	0.985737	1.2538	1.0647	2.65969	2.17648	0.359085	1.54681	3.05695	0.981314	1.09619	0.895205	0.370677	NA
LOC105379597	0	25.96	8.25488	18.693	0	22.9275	28.3702	20.3681	1.43971	0.498033	1.51192	0.329404	0.741851	NA
LOC101929479	0	0	0	0	0	0	0	0	0	NA	NA	NA	NA	NA
GOLGA2P7	0	0	0	0	1.23565	0	0	0.898281	0.279342	1.58774	3.52381	0.450575	0.652296	NA
GOLGA6L10	0	2.47238	0.786179	0	0	1.09179	0	0	0.527878	-1.30428	2.7647	-0.471762	0.637097	NA
DNM1P43	0	0	0	0	0	0	0	0	0	NA	NA	NA	NA	NA
ADAMTS7P1	1.95086	0.768431	1.9548	2.2133	0.829343	2.71468	0.55985	0	2.14793	-0.788947	1.26617	-0.623097	0.53322	NA
MIR4311	0	0	0	0	0	0	0	0	0	NA	NA	NA	NA	NA
LOC105370867	0	0	0	0	0	0	0	0	0	NA	NA	NA	NA	NA
MEGF11	5.13315	3.23506	3.0861	2.62066	3.05506	1.42858	10.6062	7.93194	13.7748	0.731378	0.613747	1.19166	0.233394	0.467775
RNU1-119P	0	0	0	0	0	0	0	0	0	NA	NA	NA	NA	NA
LOC105370798	11.4501	0	0	9.74284	29.2058	0	0	0	0.559171	0.225998	2.77465	0.0814509	0.935083	NA
SORD2P	69.6857	69.9942	87.2828	96.8487	63.6927	90.9088	65.9937	72.1463	67.4316	-0.153902	0.237558	-0.647851	0.517082	0.730261
TRIM69	18.5909	6.59052	12.5741	11.0732	11.8549	9.70112	12.8043	8.61819	6.27669	-0.196364	0.697921	-0.281355	0.778438	NA
LOC100419583	11.0432	9.32107	5.92792	5.36947	0	9.8787	10.8656	5.85063	4.69325	-0.204911	0.879843	-0.232895	0.815843	NA
MIR10393	0	0	0	0	0	0	0	0	0	NA	NA	NA	NA	NA
B2M	64412.5	58578.7	60671.5	67767.4	48343.3	50346.8	39915	47036.2	32455.4	-0.440093	0.084764	-5.19198	2.08072e-07	7.90244e-06
PATL2	94.224	120.847	67.3563	90.9297	64.4806	79.1487	56.3882	88.4244	73.1563	-0.364169	0.251979	-1.44524	0.148392	0.355493
LOC107987422	0	0	3.71785	29.4665	0	10.3261	0	4.58672	1.2334	-1.1743	1.99095	-0.589819	0.555312	NA
CYFIP1	267.474	231.222	254.97	222.462	192.93	171.607	205.738	263.232	419.465	-0.22852	0.139961	-1.63273	0.102525	0.280979
GOLGA8IP	0	0	0	0	0	0	0	0	0	NA	NA	NA	NA	NA
RN7SL495P	0	0	0	0	0	0	0	0	0	NA	NA	NA	NA	NA
LOC101927846	0	0	0	0	0	0	0	0	0	NA	NA	NA	NA	NA
LOC100419579	11.8695	14.026	4.46006	35.349	15.1378	0	15.3282	5.50238	2.17575	-0.878056	1.28307	-0.684338	0.493762	NA
HERC2P2	88.0105	71.8546	110.636	107.112	99.9992	98.5317	110.212	117.205	191.367	0.165759	0.166739	0.994122	0.320163	0.559107
HERC2P7	0	0	0	0	0	3.83316	0	1.70264	0.382375	2.13537	3.40689	0.626781	0.530803	NA
LOC112268161	0	0	0	0	0	0	0	0	0	NA	NA	NA	NA	NA
GOLGA6L22	0	0	0	0	0	0	0	0	0	NA	NA	NA	NA	NA
LOC100631266	0	0	0	0	0	0	0	0	0	NA	NA	NA	NA	NA
GOLGA8EP	0	0	0.462173	0	0	0	0	0	0.0956265	-0.600683	3.53381	-0.169982	0.865025	NA
SPATA31E3P	0	0	0	0	0	0	0	0	0	NA	NA	NA	NA	NA
LOC441711	0	0	0	0	0	0	0	0	0	NA	NA	NA	NA	NA
LOC102724737	0	0	0	0	0	0	0	0	0	NA	NA	NA	NA	NA
LOC107987218	0	0	0	0	0	0	0	0	0	NA	NA	NA	NA	NA
FAM30C	4.36857	0	3.28303	3.71719	11.1429	0	1.88051	4.05029	1.65413	0.508075	1.47392	0.344709	0.730313	NA
OR4H6P	0	0	0	0	0	0	0	0	0	NA	NA	NA	NA	NA
LOC107987217	0	0	0	0	0	0	0	0	0	NA	NA	NA	NA	NA
LINC02203	0	0	0	0	0	0	0	0	0	NA	NA	NA	NA	NA
OR11J6P	0	0	0	0	0	0	0	0	0	NA	NA	NA	NA	NA
OR11J2P	0	0	0	0	0	0	0	0	0	NA	NA	NA	NA	NA
MIR5701-2	0	0	0	0	0	0	0	0	0	NA	NA	NA	NA	NA
NF1P9	0	0	0	1.39783	0	0	0	0	0.107914	-0.600683	3.53381	-0.169982	0.865025	NA
LOC105369227	0	0	0	0	0	0	0	0	0	NA	NA	NA	NA	NA
LOC107984135	0	0	0	0	0	0	0	0	0	NA	NA	NA	NA	NA
VN1R60P	0	0	0	0	0	0	0	0	0	NA	NA	NA	NA	NA
RNU6-631P	0	0	0	0	0	0	0	0	0	NA	NA	NA	NA	NA
MIR3118-3	0	0	0	0	0	0	0	0	0	NA	NA	NA	NA	NA
POTEB3	0	0	0	0	0	0	0	0	0	NA	NA	NA	NA	NA
GRAMD4P6	0	0	0	0	0	0	0	0	0	NA	NA	NA	NA	NA
CXADRP2	1.31004	0	0.984512	0	0	1.36722	0	0	0.355652	-0.573489	3.14937	-0.182096	0.855507	NA
LONRF2P4	0	0	0	0	0	0	0	0	0	NA	NA	NA	NA	NA
RNU6-1235P	0	0	0	0	0	0	0	0	0	NA	NA	NA	NA	NA
LOC105379593	0	0	0	1.63585	0	0	0	0	0.107914	-0.600683	3.53381	-0.169982	0.865025	NA
LOC646214	1.18162	0	0.592	0.335143	2.51162	1.23319	0	0	1.8884	0.761208	1.57624	0.482925	0.629149	NA
LOC105370714	0	0	0	0	0	1.29299	0	1.14865	0.249943	1.58774	3.52381	0.450575	0.652296	NA
LOC105370715	0	0	0	0	0	0	0	0	0	NA	NA	NA	NA	NA
NBEAP4	0	0	0	0	0	0	0	0	0	NA	NA	NA	NA	NA
IGHV5-78	0	0	0	0	0	0	0	0	0	NA	NA	NA	NA	NA
MIR5195	0	0	0	0	0	0	0	0	0	NA	NA	NA	NA	NA
IGHVIII-76-1	0	0	0	0	0	0	0	0	0	NA	NA	NA	NA	NA
IGHV3-76	0	0	0	0	0	0	0	0	0	NA	NA	NA	NA	NA
IGHV3-75	0	0	0	0	0	0	0	0	0	NA	NA	NA	NA	NA
IGHVII-74-1	0	0	0	0	0	0	0	0	0	NA	NA	NA	NA	NA
IGHV3-74	0	0	0	0	0	0	0	0	0	NA	NA	NA	NA	NA
IGHV3-73	0	0	0	0	0	0	0	0	0	NA	NA	NA	NA	NA
IGHV3-72	0	0	0	0	0	0	0	0	0	NA	NA	NA	NA	NA
IGHV3-71	0	0	0	0	0	0	0	0	0	NA	NA	NA	NA	NA
IGHV2-70	0	0	0	0	0	0	0	0	0	NA	NA	NA	NA	NA
IGHV1-69D	0	0	0	0	0	0	0	0	0	NA	NA	NA	NA	NA
IGHV1-69-2	0	0	0	0	0	0	0	0	0	NA	NA	NA	NA	NA
IGHV3-69-1	0	0	0	0	0	0	0	0	0	NA	NA	NA	NA	NA
IGHV2-70D	0	0	0	0	0	0	0	0	0	NA	NA	NA	NA	NA
IGHV1-69	0	0	0	0	0	0	0	0	0	NA	NA	NA	NA	NA
IGHV1-68	0	0	0	0	0	0	0	0	0	NA	NA	NA	NA	NA
IGHVIII-67-4	0	0	0	0	0	0	0	0	0	NA	NA	NA	NA	NA
IGHVIII-67-3	0	0	0	0	0	0	0	0	0	NA	NA	NA	NA	NA
IGHVIII-67-2	0	0	0	0	0	0	0	0	0	NA	NA	NA	NA	NA
IGHVII-67-1	0	0	0	0	0	0	0	0	0	NA	NA	NA	NA	NA
SLC20A1P1	0	0	0	0	0	0	0	0	0	NA	NA	NA	NA	NA
IGHV1-67	0	0	0	0	0	0	0	0	0	NA	NA	NA	NA	NA
IGHV3-66	0	0	0	0	0	0	0	0	0	NA	NA	NA	NA	NA
IGHVII-65-1	0	0	0	0	0	0	0	0	0	NA	NA	NA	NA	NA
IGHV3-65	0	0	0	0	0	0	0	0	0	NA	NA	NA	NA	NA
LOC102724977	0	0	0	0	0	0	0	0	0	NA	NA	NA	NA	NA
IGHV3-64	0	0	0	0	0	0	0	0	0	NA	NA	NA	NA	NA
GOLGA4P3	0	0	0	0	0	0	0	0	0	NA	NA	NA	NA	NA
IGHV3-63	0	0	0	0	0	0	0	0	0	NA	NA	NA	NA	NA
IGHVII-62-1	0	0	0	0	0	0	0	0	0	NA	NA	NA	NA	NA
IGHV3-62	0	0	0	0	0	0	0	0	0	NA	NA	NA	NA	NA
IGHV4-61	0	0	0	0	0	0	0	0	0	NA	NA	NA	NA	NA
IGHVII-60-1	0	0	0	0	0	0	0	0	0	NA	NA	NA	NA	NA
RNA5SP389	0	0	0	0	0	0	0	0	0	NA	NA	NA	NA	NA
IGHV3-60	0	0	0	0	0	0	0	0	0	NA	NA	NA	NA	NA
IGHV4-59	0	0	0	0	0	0	0	0	0	NA	NA	NA	NA	NA
IGHV1-58	0	0	0	0	0	0	0	0	0	NA	NA	NA	NA	NA
IGHV3-57	0	0	0	0	0	0	0	0	0	NA	NA	NA	NA	NA
IGHV7-56	0	0	0	0	0	0	0	0	0	NA	NA	NA	NA	NA
IGHV4-55	0	0	0	0	0	0	0	0	0	NA	NA	NA	NA	NA
IGHV3-54	0	0	0	0	0	0	0	0	0	NA	NA	NA	NA	NA
IGHVII-53-1	0	0	0	0	0	0	0	0	0	NA	NA	NA	NA	NA
IGHV3-53	0	0	0	0	0	0	0	0	0	NA	NA	NA	NA	NA
IGHV3-52	0	0	0	0	0	0	0	0	0	NA	NA	NA	NA	NA
IGHVII-51-2	0	0	0	0	0	0	0	0	0	NA	NA	NA	NA	NA
IGHV8-51-1	0	0	0	0	0	0	0	0	0	NA	NA	NA	NA	NA
IGHV5-51	0	0	0	0	0	0	0	0	0	NA	NA	NA	NA	NA
IGHV3-50	0	0	0	0	0	0	0	0	0	NA	NA	NA	NA	NA
IGHVII-49-1	0	0	0	0	0	0	0	0	0	NA	NA	NA	NA	NA
IGHV3-49	0	0	0	0	0	0	0	0	0	NA	NA	NA	NA	NA
IGHV3-48	0	0	0	0	0	0	0	0	0	NA	NA	NA	NA	NA
IGHVIII-47-1	0	0	0	0	0	0	0	0	0	NA	NA	NA	NA	NA
IGHV3-47	0	0	0	0	0	0	0	0	0	NA	NA	NA	NA	NA
IGHVII-46-1	0	0	0	0	0	0	0	0	0	NA	NA	NA	NA	NA
IGHV1-46	0	0	0	0	0	0	0	0	0	NA	NA	NA	NA	NA
IGHV1-45	0	0	0	0	0	0	0	0	0	NA	NA	NA	NA	NA
IGHVII-44-2	0	0	0	0	0	0	0	0	0	NA	NA	NA	NA	NA
IGHVIV-44-1	0	0	0	0	0	0	0	0	0	NA	NA	NA	NA	NA
LINC00221	0	0	0	0	0	0	0	0	0	NA	NA	NA	NA	NA
IGHVIII-44	0	0	0	0	0	0	0	0	0	NA	NA	NA	NA	NA
IGHVII-43-1	0	0	0	0	0	0	0	0	0	NA	NA	NA	NA	NA
IGHV3-43	0	0	0	0	0	0	0	0	0	NA	NA	NA	NA	NA
IGHV3-42	0	0	0	0	0	0	0	0	0	NA	NA	NA	NA	NA
HOMER2P1	0	0	0	0	0	0	0	0	0	NA	NA	NA	NA	NA
IGHV3-41	0	0	0	0	0	0	0	0	0	NA	NA	NA	NA	NA
IGHVII-40-1	0	0	0	0	0	0	0	0	0	NA	NA	NA	NA	NA
IGHV7-40	0	0	0	0	0	0	0	0	0	NA	NA	NA	NA	NA
IGHV4-39	0	0	0	0	0	0	0	0	0	NA	NA	NA	NA	NA
IGHVIII-38-1	0	0	0	0	0	0	0	0	0	NA	NA	NA	NA	NA
IGHV3-38	0	0	0	0	0	0	0	0	0	NA	NA	NA	NA	NA
IGHV3-37	0	0	0	0	0	0	0	0	0	NA	NA	NA	NA	NA
IGHV3-36	0	0	0	0	0	0	0	0	0	NA	NA	NA	NA	NA
IGHV3-35	0	0	0	0	0	0	0	0	0	NA	NA	NA	NA	NA
IGHV7-34-1	0	0	0	0	0	0	0	0	0	NA	NA	NA	NA	NA
IGHV4-34	0	0	0	0	0	0	0	0	0	NA	NA	NA	NA	NA
IGHV3-33-2	0	0	0	0	0	0	0	0	0	NA	NA	NA	NA	NA
IGHVII-33-1	0	0	0	0	0	0	0	0	0	NA	NA	NA	NA	NA
IGHV3-33	0	0	0	0	0	0	0	0	0	NA	NA	NA	NA	NA
GOLGA4P1	0	0	0	0	0	0	0	0	0	NA	NA	NA	NA	NA
IGHV3-32	0	0	0	0	0	0	0	0	0	NA	NA	NA	NA	NA
IGHVII-30-21	0	0	0	0	0	0	0	0	0	NA	NA	NA	NA	NA
IGHV4-30-2	0	0	0	0	0	0	0	0	0	NA	NA	NA	NA	NA
IGHV3-30-2	0	0	0	0	0	0	0	0	0	NA	NA	NA	NA	NA
IGHVII-30-1	0	0	0	0	0	0	0	0	0	NA	NA	NA	NA	NA
IGHV3-30	0	0	0	0	0	0	0	0	0	NA	NA	NA	NA	NA
GOLGA4P2	0	0	0	0	0	0	0	0	0	NA	NA	NA	NA	NA
IGHV3-29	0	0	0	0	0	0	0	0	0	NA	NA	NA	NA	NA
IGHVII-28-1	0	0	0	0	0	0	0	0	0	NA	NA	NA	NA	NA
IGHV4-28	0	0	0	0	0	0	0	0	0	NA	NA	NA	NA	NA
IGHV7-27	0	0	0	0	0	0	0	0	0	NA	NA	NA	NA	NA
IGHVII-26-2	0	0	0	0	0	0	0	0	0	NA	NA	NA	NA	NA
IGHVIII-26-1	0	0	0	0	0	0	0	0	0	NA	NA	NA	NA	NA
IGHV2-26	0	0	0	0	0	0	0	0	0	NA	NA	NA	NA	NA
IGHVIII-25-1	0	0	0	0	0	0	0	0	0	NA	NA	NA	NA	NA
IGHV3-25	0	0	0	0	0	0	0	0	0	NA	NA	NA	NA	NA
LINC00226	0	0	0	0	0	0	0	0	0	NA	NA	NA	NA	NA
HOMER2P2	0	0	0	0	0	0	0	0	0	NA	NA	NA	NA	NA
IGHV1-24	0	0	0	0	0	0	0	0	0	NA	NA	NA	NA	NA
IGHV3-23	0	0	0	0	0	0	0	0	0	NA	NA	NA	NA	NA
IGHVIII-22-2	0	0	0	0	0	0	0	0	0	NA	NA	NA	NA	NA
IGHVII-22-1	0	0	0	0	0	0	0	0	0	NA	NA	NA	NA	NA
IGHV3-22	0	0	0	0	0	0	0	0	0	NA	NA	NA	NA	NA
IGHV3-21	0	0	0	0	0	0	0	0	0	NA	NA	NA	NA	NA
IGHVII-20-1	0	0	0	0	0	0	0	0	0	NA	NA	NA	NA	NA
IGHV3-20	0	0	0	0	0	0	0	0	0	NA	NA	NA	NA	NA
LOC105370700	0	0	0	0	0	0	0	0	0	NA	NA	NA	NA	NA
IGHV3-19	0	0	0	0	0	0	0	0	0	NA	NA	NA	NA	NA
IGHV1-18	0	0	0	0	0	0	0	0	0	NA	NA	NA	NA	NA
SLC20A1P2	0	0	0	0	0	0	0	0	0	NA	NA	NA	NA	NA
IGHV1-17	0	0	0	0	0	0	0	0	0	NA	NA	NA	NA	NA
IGHVIII-16-1	0	0	0	0	0	0	0	0	0	NA	NA	NA	NA	NA
IGHV3-16	0	0	0	0	0	0	0	0	0	NA	NA	NA	NA	NA
IGHVII-15-1	0	0	0	0	0	0	0	0	0	NA	NA	NA	NA	NA
IGHV3-15	0	0	0	0	0	0	0	0	0	NA	NA	NA	NA	NA
IGHV1-14	0	0	0	0	0	0	0	0	0	NA	NA	NA	NA	NA
IGHVIII-13-1	0	0	0	0	0	0	0	0	0	NA	NA	NA	NA	NA
IGHV3-13	0	0	0	0	0	0	0	0	0	NA	NA	NA	NA	NA
IGHV1-12	0	0	0	0	0	0	0	0	0	NA	NA	NA	NA	NA
IGHVIII-11-1	0	0	0	0	0	0	0	0	0	NA	NA	NA	NA	NA
IGHV3-11	0	0	0	0	0	0	0	0	0	NA	NA	NA	NA	NA
IGHV5-10-1	0	0	0	0	0	0	0	0	0	NA	NA	NA	NA	NA
IGHV3-64D	0	0	0	0	0	0	0	0	0	NA	NA	NA	NA	NA
IGHV3-7	0	0	0	0	0	0	0	0	0	NA	NA	NA	NA	NA
IGHV3-6	0	0	0	0	0	0	0	0	0	NA	NA	NA	NA	NA
IGHVIII-5-2	0	0	0	0	0	0	0	0	0	NA	NA	NA	NA	NA
IGHVIII-5-1	0	0	0	0	0	0	0	0	0	NA	NA	NA	NA	NA
IGHV2-5	0	0	0	0	0	0	0	0	0	NA	NA	NA	NA	NA
IGHV7-4-1	0	0	0	0	0	0	0	0	0	NA	NA	NA	NA	NA
IGHV4-4	0	0	0	0	0	0	0	0	0	NA	NA	NA	NA	NA
LOC107984634	0	0	0	0	0	0	0	0	0	NA	NA	NA	NA	NA
IGHV1-3	0	0	0	0	0	0	0	0	0	NA	NA	NA	NA	NA
IGHVIII-2-1	0	0	0	0	0	0	0	0	0	NA	NA	NA	NA	NA
IGHV1-2	0	0	0	0	0	0	0	0	0	NA	NA	NA	NA	NA
RPS8P1	0	0	3.46893	0	0	0	0	0	0.0956265	-0.600683	3.53381	-0.169982	0.865025	NA
ADAM6	0	0	0	0	0	0	0	0	0	NA	NA	NA	NA	NA
IGHVII-1-1	0	0	0	0	0	0	0	0	0	NA	NA	NA	NA	NA
IGHV6-1	0	0	0	0	0	0	0	0	0	NA	NA	NA	NA	NA
IGHD1-1	0	0	0	0	0	0	0	0	0	NA	NA	NA	NA	NA
FAM30A	0	0	0	0	0	0	0	0	0	NA	NA	NA	NA	NA
IGHD2-2	0	0	0	0	0	0	0	0	0	NA	NA	NA	NA	NA
IGHD3-3	0	0	0	0	0	0	0	0	0	NA	NA	NA	NA	NA
IGHD4-4	0	0	0	0	0	0	0	0	0	NA	NA	NA	NA	NA
IGHD5-5	0	0	0	0	0	0	0	0	0	NA	NA	NA	NA	NA
IGHD6-6	0	0	0	0	0	0	0	0	0	NA	NA	NA	NA	NA
IGHD1-7	0	0	0	0	0	0	0	0	0	NA	NA	NA	NA	NA
IGHD2-8	0	0	0	0	0	0	0	0	0	NA	NA	NA	NA	NA
IGHD3-9	0	0	0	0	0	0	0	0	0	NA	NA	NA	NA	NA
IGHD3-10	0	0	0	0	0	0	0	0	0	NA	NA	NA	NA	NA
IGHD4-11	0	0	0	0	0	0	0	0	0	NA	NA	NA	NA	NA
IGHD5-12	0	0	0	0	0	0	0	0	0	NA	NA	NA	NA	NA
IGHD6-13	0	0	0	0	0	0	0	0	0	NA	NA	NA	NA	NA
IGHD1-14	0	0	0	0	0	0	0	0	0	NA	NA	NA	NA	NA
IGHD2-15	0	0	0	0	0	0	0	0	0	NA	NA	NA	NA	NA
IGHD3-16	0	0	0	0	0	0	0	0	0	NA	NA	NA	NA	NA
IGHD4-17	0	0	0	0	0	0	0	0	0	NA	NA	NA	NA	NA
IGHD5-18	0	0	0	0	0	0	0	0	0	NA	NA	NA	NA	NA
IGHD6-19	0	0	0	0	0	0	0	0	0	NA	NA	NA	NA	NA
IGHD1-20	0	0	0	0	0	0	0	0	0	NA	NA	NA	NA	NA
IGHD2-21	0	0	0	0	0	0	0	0	0	NA	NA	NA	NA	NA
IGHD3-22	0	0	0	0	0	0	0	0	0	NA	NA	NA	NA	NA
IGHD4-23	0	0	0	0	0	0	0	0	0	NA	NA	NA	NA	NA
IGHD5-24	0	0	0	0	0	0	0	0	0	NA	NA	NA	NA	NA
IGHD6-25	0	0	0	0	0	0	0	0	0	NA	NA	NA	NA	NA
IGHD1-26	0	0	0	0	0	0	0	0	0	NA	NA	NA	NA	NA
IGHJ1P	0	0	0	0	0	0	0	0	0	NA	NA	NA	NA	NA
IGHD7-27	0	0	0	0	0	0	0	0	0	NA	NA	NA	NA	NA
IGHJ1	0	0	0	0	0	0	0	0	0	NA	NA	NA	NA	NA
IGHJ2	0	0	0	0	0	0	0	0	0	NA	NA	NA	NA	NA
IGHJ2P	0	0	0	0	0	0	0	0	0	NA	NA	NA	NA	NA
IGHJ3	0	0	0	0	0	0	0	0	0	NA	NA	NA	NA	NA
IGHJ4	0	0	0	0	0	0	0	0	0	NA	NA	NA	NA	NA
IGHJ5	0	0	0	0	0	0	0	0	0	NA	NA	NA	NA	NA
IGHJ3P	0	0	0	0	0	0	0	0	0	NA	NA	NA	NA	NA
IGHJ6	0	0	0	0	0	0	0	0	0	NA	NA	NA	NA	NA
MIR4537	0	0	0	0	0	0	0	0	0	NA	NA	NA	NA	NA
MIR4538	0	0	0	0	0	0	0	0	0	NA	NA	NA	NA	NA
MIR4507	0	0	0	0	0	0	0	0	0	NA	NA	NA	NA	NA
MIR4539	0	0	0	0	0	0	0	0	0	NA	NA	NA	NA	NA
IGHM	0	0	0	0	0	0	0	0	0	NA	NA	NA	NA	NA
IGHD	0	0	0	0	0	0	0	0	0	NA	NA	NA	NA	NA
ATP6V1G1P1	0	0	0	0	0	0	0	0	0	NA	NA	NA	NA	NA
IGHG3	0	0	0	0	0	0	0	0	0	NA	NA	NA	NA	NA
LOC105378184	0	0	0	0	0	0	0	0	0	NA	NA	NA	NA	NA
IGHG1	0	0	0	0	0	0	0	0	0	NA	NA	NA	NA	NA
LOC107987211	0	0	0	0	0	0	0	0	0	NA	NA	NA	NA	NA
IGHEP1	0	0	0	0	0	0	0	0	0	NA	NA	NA	NA	NA
IGHA1	0	0	0	0	0	0	0	0	0	NA	NA	NA	NA	NA
LOC105378185	0	0	0	0	0	0	0	0	0	NA	NA	NA	NA	NA
ELK2AP	0	0	0	0	0	0	0	0	0	NA	NA	NA	NA	NA
IGHGP	0	0	0	0	0	0	0	0	0	NA	NA	NA	NA	NA
LOC105378187	0	0	0	0	0	0	0	0	0	NA	NA	NA	NA	NA
LOC112268138	0	0	0	0	0	0	0	0	0	NA	NA	NA	NA	NA
IGHG2	0	0	0	0	0	0	0	0	0	NA	NA	NA	NA	NA
MIR8071-2	0	0	0	0	0	0	0	0	0	NA	NA	NA	NA	NA
IGHG4	0	0	0	0	0	0	0	0	0	NA	NA	NA	NA	NA
MIR8071-1	0	0	0	0	0	0	0	0	0	NA	NA	NA	NA	NA
IGHE	0	0	0	0	0	0	0	0	0	NA	NA	NA	NA	NA
IGHA2	0	0	0	0	0	0	0	0	0	NA	NA	NA	NA	NA
IGH	0	0	0	0	0	0	0	0	0	NA	NA	NA	NA	NA
LOC107987414	0	0	0	0	0	0	0	0	0	NA	NA	NA	NA	NA
LOC105370698	0	0	0	0	0	0	0	0	0	NA	NA	NA	NA	NA
ELK2BP	0	0	0.551947	0	0	0	0	0	0.0956265	-0.600683	3.53381	-0.169982	0.865025	NA
ATP5MC1P1	0	0	0	0	0	0	0	0	0	NA	NA	NA	NA	NA
LOC105370697	0	0	0	0	0	0	1.67501	0	0.109516	0.841989	3.53381	0.238267	0.811674	NA
TMEM179	0	0	0	0	0	0	0	0	0	NA	NA	NA	NA	NA
C14orf180	5.64331	1.33371	2.54461	0	5.75774	1.17792	1.94339	4.18572	2.54359	0.439319	1.20474	0.36466	0.715366	NA
CEND1P1	0	0	0	0	0	0	0	0	0	NA	NA	NA	NA	NA
SERPINA1	2125.78	1867.64	2639.4	2201.76	2627.8	2621.93	3740.73	3088	2928.11	0.448851	0.127495	3.52055	0.000430659	0.00521987
SERPINA2	2.84744	6.72952	0	12.1143	10.8944	2.97171	4.90287	5.27997	2.03896	0.137429	1.30089	0.105642	0.915866	NA
SERPINA6	0	0	0	0	0	0	0	0	0	NA	NA	NA	NA	NA
SERPINA10	0	0	0	0	0	0	0	0	0	NA	NA	NA	NA	NA
PPP4R4	0	0	0	0	0	0	0	0	0	NA	NA	NA	NA	NA
LOC105370634	0	0	0	0	0	0	0	0	0	NA	NA	NA	NA	NA
IFI27L2	0	0	0	0	0	0	0	0	0	NA	NA	NA	NA	NA
IFI27	25610.8	33292.5	23590	27931.1	11896.1	17175.7	7859.44	9873.96	4925.5	-1.24056	0.268998	-4.61177	3.99264e-06	0.000103057
IFI27L1	58.4882	72.4856	71.8282	63.1194	27.29	43.1752	72.4606	88.6146	44.2986	-0.18468	0.344175	-0.536588	0.591552	0.779669
DDX24	0	0	0	0	0	0	0	0	0	NA	NA	NA	NA	NA
OTUB2	0	0	0	0	0	0	0	0	0	NA	NA	NA	NA	NA
CCDC197	0	0	0	0	0	0	0	0	0	NA	NA	NA	NA	NA
LOC107984663	0	0	0	0	0	0	0	0	0	NA	NA	NA	NA	NA
MIR4506	0	0	0	0	0	0	0	0	0	NA	NA	NA	NA	NA
ASB2	24.7358	17.792	21.8222	14.6417	16.4592	13.4689	24.0734	27.9192	19.0108	0.0617129	0.430117	0.143479	0.885912	0.947816
FAM181A	0	0	0	0	0	0	0	0	0	NA	NA	NA	NA	NA
FAM181A-AS1	0	0	0	0	0	0	0	0	0	NA	NA	NA	NA	NA
LOC105370631	0	0	0	0	0	0	0	0	0	NA	NA	NA	NA	NA
PRIMA1	0	0	0	0	0	0	0	0	0	NA	NA	NA	NA	NA
RNU6-1258P	0	0	0	0	0	0	0	0	0	NA	NA	NA	NA	NA
COX8C	0	0	0	0	0	0	0	0	0	NA	NA	NA	NA	NA
UNC79	0.201579	0.238202	0	0.343045	0	0	0.34709	0	0.712362	-0.990346	2.30719	-0.429242	0.667747	NA
RPL36AP4	0	0	0	0	0	0	0	0	0	NA	NA	NA	NA	NA
BTBD7	0	0	0	0	0	0	0	0	0	NA	NA	NA	NA	NA
RPL18AP1	0	0	0	0	0	0	0	0	0	NA	NA	NA	NA	NA
UBR7	0	0	0	0	0	0	0	0	0	NA	NA	NA	NA	NA
GON7	0	0	0	0	0	0	0	0	0	NA	NA	NA	NA	NA
TMEM251	0	0	0	0	0	0	0	0	0	NA	NA	NA	NA	NA
MOAP1	1.34623	0	0	0	0	0	0	0	0.127593	-0.600683	3.53381	-0.169982	0.865025	NA
CYB5AP3	0	0	0	0	0	0	0	0	0	NA	NA	NA	NA	NA
ITPK1-AS1	0	0	0	0	0	0	0	0	0	NA	NA	NA	NA	NA
ITPK1	0.50033	0	0	0	0	0	0.430747	0	0.237109	0.120655	3.53381	0.0341431	0.972763	NA
CHGA	0	0	0	0	0	0	0	0	0	NA	NA	NA	NA	NA
LINC02287	0	0	0	0	0	0	0	0	0	NA	NA	NA	NA	NA
LINC02833	0	0	0	0	0	0	0	0	0	NA	NA	NA	NA	NA
TC2N	0	0	0	0	0	0	0	0	0	NA	NA	NA	NA	NA
LOC100128939	0	0	0	0	0	0	0	0	0	NA	NA	NA	NA	NA
NANOGP7	0	0	0	0	0	0	0	0	0	NA	NA	NA	NA	NA
POLR3GP1	0	0	0	0	0	0	0	0	0	NA	NA	NA	NA	NA
CATSPERB	0	0	0	0	0	0	0	0	0	NA	NA	NA	NA	NA
LOC101928957	0	0	0	0	0	0	0	0	0	NA	NA	NA	NA	NA
LINC00552	0	0	0	0	0	1.3118	0	0	0.132433	0.841989	3.53381	0.238267	0.811674	NA
LOC105377805	0	0	0	0	0	0	0	0	0	NA	NA	NA	NA	NA
GRK1	0.668672	0	1.00503	0	0	1.39571	1.72703	0.619955	1.02977	1.13063	1.85866	0.608305	0.542985	NA
TUBGCP3	313.343	237.961	231.086	209.031	233.379	230.221	247.465	328.474	308.794	0.0692265	0.162899	0.424965	0.670862	0.830509
LOC105370372	0	0	0	0	0	0	0	0	0	NA	NA	NA	NA	NA
SPACA7	0	0	0	0	0	0	0	0	0	NA	NA	NA	NA	NA
LOC105370373	0	0	0	0	0	0	0	0	0	NA	NA	NA	NA	NA
LINC01044	0	0	0	0	0	0	0	0	0	NA	NA	NA	NA	NA
LINC01043	0	0	0	0	0	0	0	0	0	NA	NA	NA	NA	NA
LOC107984555	0	0	0	0	0	0	0	0	0	NA	NA	NA	NA	NA
LOC101928730	0	0	0	0	0	0	0	0	0	NA	NA	NA	NA	NA
LINC01070	0	0	0	0	0	0	0	0	0	NA	NA	NA	NA	NA
LOC105370370	0	0	0	0	0	0	0	0	0	NA	NA	NA	NA	NA
ATP8A2	50.5132	50.3879	59.1604	62.2392	46.0156	56.141	66.0793	62.0384	175.272	0.0510006	0.164261	0.310485	0.756192	0.880553
RNU6-76P	0	0	0	0	0	0	0	0	0	NA	NA	NA	NA	NA
RNU6-55P	0	0	0	0	0	0	0	0	0	NA	NA	NA	NA	NA
RHOT1P3	0	0	0	0	0	0	0	0	0	NA	NA	NA	NA	NA
ANKRD20A9P	0	0	0	0	0	0	0	0	0	NA	NA	NA	NA	NA
LINC00328-2P	0	0	0	0	0	0	0	0	0	NA	NA	NA	NA	NA
SNX18P26	0	0	0	0	0	0	0	0	0	NA	NA	NA	NA	NA
CYP4F34P	0	0	0	0	0	0	0	0	0	NA	NA	NA	NA	NA
LINC00417	0	0	0	0	0	0	0	0	0	NA	NA	NA	NA	NA
ZNF965P	0	0	0	0	0	0	0	0	0	NA	NA	NA	NA	NA
CNN2P12	0	0	0	0	0	0	0	0	0	NA	NA	NA	NA	NA
GXYLT1P1	0	0	0	0	0	0	0	0	0	NA	NA	NA	NA	NA
BCYRN1P3	0	0	0	0	0	0	0	0	0	NA	NA	NA	NA	NA
PIWIL1	0	0	0	0	0	0	0	0	0	NA	NA	NA	NA	NA
LOC101927786	0	0	0	0	0	0	0	0	0	NA	NA	NA	NA	NA
LINC02825	0	0	0	0	0	0	0	0	0	NA	NA	NA	NA	NA
LOC107984448	0	0	0	0	0	0	0	0	0	NA	NA	NA	NA	NA
LOC101927531	0	0	0	0	0	0	0	0	0	NA	NA	NA	NA	NA
LOC105379613	0	0	0	0	0	0	0	0	0	NA	NA	NA	NA	NA
CCDC92	12.9408	11.2141	14.912	9.54311	9.90244	7.203	17.083	11.998	13.9627	-0.0661248	0.489359	-0.135125	0.892513	0.950773
DNAH10	0	0.316677	0	1.14015	0	0	0.461437	0	0.908512	-1.4949	2.37724	-0.628837	0.529456	NA
ANO4	43.6416	39.8498	55.6558	68.6422	32.0456	43.476	40.9878	35.5575	69.1358	-0.456741	0.249214	-1.83272	0.0668436	0.214121
RNU6-768P	0	0	0	0	0	0	0	0	0	NA	NA	NA	NA	NA
SLC5A8	2.34301	0	2.34774	1.3291	0	0.81509	0	0.724102	1.23106	-1.9383	1.7915	-1.08194	0.279278	NA
RPS6P19	0	0	0	0	0	0	0	0	0	NA	NA	NA	NA	NA
METTL15P2	0	0	0	0	0	0	0	0	0	NA	NA	NA	NA	NA
RPS6P22	0	0	0	0	0	0	0	0	0	NA	NA	NA	NA	NA
LOC107987421	0	0	0	0	0	0	0	0	0	NA	NA	NA	NA	NA
GIHCG	537.681	432.59	378.282	403.971	510.65	471.603	403.81	456.081	79.8365	0.0693902	0.214387	0.323668	0.746189	0.87447
ATP23	4.76808	1.12687	5.73323	2.43428	1.21619	3.98094	4.10496	2.65241	3.4683	-0.240526	0.96008	-0.250527	0.80218	NA
LOC100533641	0	0	0	0	0	0	0	0	0	NA	NA	NA	NA	NA
RN7SKP65	0	0	0	0	0	0	0	0	0	NA	NA	NA	NA	NA
ST13P8	0	0	0	0	0	0	0	0	0	NA	NA	NA	NA	NA
LINC02403	20.8162	0	0	0	0	0	11.9475	6.43319	0.719321	-0.118509	2.52526	-0.0469297	0.962569	NA
LOC105369784	0	0	0	0	4.96411	0	0	0	0.161832	0.841989	3.53381	0.238267	0.811674	NA
FLJ13224	0	0	0	0	0	0	0	0	0	NA	NA	NA	NA	NA
SINHCAF	15.5205	19.4865	26.2436	18.1586	25.9796	28.3463	28.3942	26.0813	24.6445	0.443559	0.360016	1.23205	0.217929	0.448812
LOC100419525	0	0	0	0	0	0	0	0	0	NA	NA	NA	NA	NA
MREGP1	0	0	0	0	0	0	0	0	0	NA	NA	NA	NA	NA
RPL13AP22	0	0	0	0	0	0	0	0	0	NA	NA	NA	NA	NA
MTCYBP26	0	0	0	0	0	0	0	0	0	NA	NA	NA	NA	NA
MTND6P26	0	0	0	0	0	0	0	0	0	NA	NA	NA	NA	NA
MTND5P43	0	0	0	0	0	0	0	0	0	NA	NA	NA	NA	NA
LOC107987168	0	0	0	0	0	0	0	0	0	NA	NA	NA	NA	NA
LOC101060058	0	0	0	0	0	0	0	0	0	NA	NA	NA	NA	NA
OVOS2	5.09406	10.7014	8.08186	10.1138	7.9404	17.7213	7.30935	5.24769	16.201	0.164905	0.509728	0.323516	0.746305	0.87447
PRB2	0	8.02745	3.40348	3.85356	2.88792	7.08975	0	8.39776	1.88598	0.286704	1.40516	0.204037	0.838324	NA
TAS2R18P	0	0	0	0	0	0	0	0	0	NA	NA	NA	NA	NA
TAS2R43	0	0	0	0	0	0	0	0	0	NA	NA	NA	NA	NA
TAS2R64P	0	0	0	0	0	0	0	0	0	NA	NA	NA	NA	NA
LOC574538	0	0	0	0	0	0	0	0	0	NA	NA	NA	NA	NA
LOC105369593	0	0	0	0	0	0	0	0	0	NA	NA	NA	NA	NA
IQSEC3	1.60151	6.93905	3.20948	3.6339	1.36165	0.557135	7.81309	1.48483	6.33051	-0.407561	0.871765	-0.467513	0.640133	NA
FAM138D	0	0	0	0	0	0	0	0	0	NA	NA	NA	NA	NA
LOC107987170	0	0	0	1.33911	0	0	0	0	0.107914	-0.600683	3.53381	-0.169982	0.865025	NA
WASH8P	1.72821	0	0	0	0	0	0	0	0.127593	-0.600683	3.53381	-0.169982	0.865025	NA
DDX11L8	0	0	0	0	0	0	0	0	0	NA	NA	NA	NA	NA
LINC02697	0	0	0	0	0	0	0	0	0	NA	NA	NA	NA	NA
LOC338694	0	0	0	0	28.0749	9.1897	0	8.16386	1.30904	3.88292	2.02663	1.91595	0.0553716	NA
LOC105369366	0	0	4.31007	0	0	0	0	0	0.0956265	-0.600683	3.53381	-0.169982	0.865025	NA
LOC107987426	10.0907	0	0	0	0	0	0	0	0.510372	-2.42039	3.4553	-0.700487	0.483623	NA
OR5G3	0	0	0	0	0	0	0	0	0	NA	NA	NA	NA	NA
OR5G5P	0	0	0	0	0	0	0	0	0	NA	NA	NA	NA	NA
OR5G4P	0	0	0	0	0	0	0	0	0	NA	NA	NA	NA	NA
OR5G1P	0	0	0	0	0	0	0	0	0	NA	NA	NA	NA	NA
OR9G2P	0	0	0	0	0	0	0	0	0	NA	NA	NA	NA	NA
MIR6128	0	0	0	0	0	0	0	0	0	NA	NA	NA	NA	NA
OR9G4	0	0	0	0	0	0	0	0	0	NA	NA	NA	NA	NA
OR9G3P	0	0	0	0	0	0	0	0	0	NA	NA	NA	NA	NA
OR9G9	0	0	0	0	0	0	0	0	0	NA	NA	NA	NA	NA
OR9G1	0	0	0	0	1.14588	0	0	0	0.161832	0.841989	3.53381	0.238267	0.811674	NA
OR8U9	0	0	0	0	0	0	0	0	0	NA	NA	NA	NA	NA
OR8U8	0	0	0	0	0	0	0	0	0	NA	NA	NA	NA	NA
RPL5P29	0	0	0	0	0	0	0	0	0	NA	NA	NA	NA	NA
OR8J1	0	0	0	0	0	0	0	0	0	NA	NA	NA	NA	NA
OR8K1	0	0	0	0	0	0	0	0	0	NA	NA	NA	NA	NA
OR8K2P	0	0	0	0	0	0	0	0	0	NA	NA	NA	NA	NA
FAM8A2P	0	0	0	0	0	0	0	0	0	NA	NA	NA	NA	NA
OR8K3	0	0	0	0	0	0	0	0	0	NA	NA	NA	NA	NA
OR8I1P	0	0	0	0	0	0	0	0	0	NA	NA	NA	NA	NA
OR8H1	0	0	0	0	0	0	0	0	0	NA	NA	NA	NA	NA
OR5T1	0	0	0	0	0	0	0	0	0	NA	NA	NA	NA	NA
OR5T3	0	0	0	0	0	0	0	0	0	NA	NA	NA	NA	NA
OR5T2	0	0	0	0	0	0	0	0	0	NA	NA	NA	NA	NA
OR8J2	0	0	0	0	0	0	0	0	0	NA	NA	NA	NA	NA
LOC642890	0	0	0	0	0	0	0	0	0	NA	NA	NA	NA	NA
NLRP10	0	0	0	0	0	0	0	0	0	NA	NA	NA	NA	NA
OR10A3	0	0	0	0	0	0	0	0	0	NA	NA	NA	NA	NA
OR10A6	0	0	0	0	0	0	0	0	0	NA	NA	NA	NA	NA
LOC107984307	0	0	0	0	0	0	0	0	0	NA	NA	NA	NA	NA
RNU6-943P	0	0	0	0	0	0	0	0	0	NA	NA	NA	NA	NA
LOC283299	0	0	0	0	0	0	0	0	0	NA	NA	NA	NA	NA
OR5E1P	0	0	0	0	0	0	0	0	0	NA	NA	NA	NA	NA
OR5P3	0	0	0	0	0	0	0	0	0	NA	NA	NA	NA	NA
OR5P2	0	0	0	0	0	0	0	0	0	NA	NA	NA	NA	NA
RPL7AP55	0	0	0	0	0	0	0	0	0	NA	NA	NA	NA	NA
RNU1-91P	0	0	0	0	0	0	0	0	0	NA	NA	NA	NA	NA
CARS1-AS1	0	0	0	0	1.55128	0	1.0472	0	0.271348	1.54728	3.52567	0.438861	0.660762	NA
CARS1	74.2626	58.8597	74.1855	67.8132	60.0604	51.039	42.883	58.7761	68.4431	-0.38373	0.228003	-1.683	0.0923745	0.263426
SNORA54	0	0	0	0	0	0	0	0	0	NA	NA	NA	NA	NA
NAP1L4	165.288	147.867	175.446	178.783	185.789	179.324	162.399	187.011	187.977	0.0897781	0.142869	0.628393	0.529746	0.737963
PHLDA2	0	0	0	0	0	0	0	0	0	NA	NA	NA	NA	NA
SLC22A18	122.307	190.919	136.171	178.59	155.984	220.621	219.695	204.393	120.164	0.357958	0.20307	1.76273	0.0779463	0.236503
SLC22A18AS	6.71583	0	5.04703	4.28584	4.28251	0	4.33637	1.55663	1.98634	-0.689483	1.35328	-0.50949	0.610409	NA
LOC107987413	0	0	0	0	0	0	0	0	0	NA	NA	NA	NA	NA
CDKN1C	0	0	0	0	0	0	0	0	0	NA	NA	NA	NA	NA
KCNQ1DN	0	0	0	0	0	0	0	0	0	NA	NA	NA	NA	NA
KCNQ1-AS1	2.98653	3.52912	2.24442	0	0	3.11687	7.71355	0	0.834109	0.379582	2.02536	0.187414	0.851336	NA
LOC107987412	0	0	0	0	0	0	0	0	0	NA	NA	NA	NA	NA
COX6CP18	0	0	0	0	0	0	0	0	0	NA	NA	NA	NA	NA
KCNQ1	287.668	302.494	279.042	233.992	286.067	326.675	396.04	249.086	236.703	0.19195	0.165663	1.15868	0.246587	0.483132
DEAF1	86.0336	107.734	87.8155	125.651	75.3321	164.836	81.8071	82.1465	80.2503	-0.0124308	0.278556	-0.0446259	0.964405	0.983431
DRD4	0	0	0	0	0	0	0	0	0	NA	NA	NA	NA	NA
SCT	0	0	6.81172	0	0	0	0	0	0.191253	-1.21082	3.52839	-0.343166	0.731473	NA
CDHR5	0	0	0	0	1.21209	0	0	0	0.161832	0.841989	3.53381	0.238267	0.811674	NA
IRF7	502.2	369.251	394.183	347.281	205.36	262.891	319.807	277.889	213.54	-0.592839	0.173704	-3.41292	0.000642697	0.00713979
PHRF1	5.25373	3.44901	4.82563	4.47037	1.48896	5.48303	1.00513	3.24731	6.36065	-0.690445	0.742276	-0.930173	0.352281	NA
LOC143666	0	0	2.34435	0	0	1.62783	0	0	0.323686	-0.489485	3.52839	-0.138728	0.889665	NA
MIR210	0	0	0	0	0	0	0	0	0	NA	NA	NA	NA	NA
MIR210HG	23.9195	196.193	34.8942	81.4117	50.2446	135.096	6.05674	30.0039	50.3176	-0.603689	0.986009	-0.612255	0.540369	0.7448
RASSF7	17.8862	29.9423	12.3216	12.6827	20.9102	14.0001	21.8148	15.2012	12.337	0.00575087	0.528481	0.0108819	0.991318	0.99624
LMNTD2-AS1	0	0	0	0	0	0	0	0	0	NA	NA	NA	NA	NA
LMNTD2	0	0	0	0	0	0	0	0	0	NA	NA	NA	NA	NA
LRRC56	1.79275	1.05922	0	2.28815	0	1.87099	1.54342	0	1.21273	-0.552291	1.75512	-0.314674	0.75301	NA
HRAS	0	0	0	0	0	0	0	0	0	NA	NA	NA	NA	NA
LOC101059906	0	0	0	0	0	0	0	0	0	NA	NA	NA	NA	NA
LOC105376507	21.3887	0	16.0739	0	0	0	0	0	0.223219	-1.29405	3.5245	-0.367159	0.7135	NA
RNH1	5.3883	0	1.01234	1.14622	0	2.81173	1.15973	2.49786	1.32331	-0.200394	1.60901	-0.124545	0.900884	NA
PTDSS2	9.74686	13.6118	10.6544	6.78562	10.1705	17.5702	9.15417	10.6798	12.6681	0.228274	0.510539	0.447123	0.654786	0.821863
DLG5-AS1	0	0	0	0	0	0	0	0	0	NA	NA	NA	NA	NA
RN7SL284P	0	0	0	0	0	0	0	0	0	NA	NA	NA	NA	NA
LOC101929347	0	0	0	0	0	0	0	0	0	NA	NA	NA	NA	NA
DLG5	1.42458	0.841698	0.267648	1.21217	0.454209	1.48675	0.919844	2.97178	3.41518	0.671661	1.00876	0.665827	0.505521	NA
IMPDH1P5	0	0	0	0	0	0	0	0	0	NA	NA	NA	NA	NA
RNU6-1266P	0	0	0	0	0	0	0	0	0	NA	NA	NA	NA	NA
MARCHF8	4.36894	5.80801	8.61869	8.36438	3.48245	3.98966	7.99283	2.53164	10.506	-0.589515	0.589054	-1.00078	0.316932	NA
LOC102724323	0	0	0	0	0	0	0	0	0	NA	NA	NA	NA	NA
ALOX5	0	0	0	0	0	0	0	0	0	NA	NA	NA	NA	NA
OR13A1	0	0	0	0	0	0	0	0	0	NA	NA	NA	NA	NA
OR6D1P	0	0	0	0	0	0	0	0	0	NA	NA	NA	NA	NA
CUBNP2	0	0	0	0	0	0	0	0	0	NA	NA	NA	NA	NA
LOC105378283	0	0	0	0	0	0	0	0	0	NA	NA	NA	NA	NA
RNU6-1207P	0	0	0	0	0	0	0	0	0	NA	NA	NA	NA	NA
LOC101929816	0	0	0	0	0	0	0	0	0	NA	NA	NA	NA	NA
PABPC1P8	0	0	0	0	0	0	0	0	0	NA	NA	NA	NA	NA
LOC101929373	0	0	0	0	0	0	0	0	0	NA	NA	NA	NA	NA
LOC105378267	0	0	0	0	0	0	0	0	0	NA	NA	NA	NA	NA
LOC107984164	0	0	0	0	0	0	0	0	0	NA	NA	NA	NA	NA
KSR1P1	0	0	0	0	0	0	0	0	0	NA	NA	NA	NA	NA
PTCHD3	0	0	0	0	0	0	0	0	0	NA	NA	NA	NA	NA
TRIAP1P1	0	0	0	0	0	0	0	0	0	NA	NA	NA	NA	NA
FAM210CP	0	0	0	0	0	0	0	0	0	NA	NA	NA	NA	NA
LINC02673	0	0	0	0	0	0	0	0	0	NA	NA	NA	NA	NA
RNU6-452P	0	0	0	0	0	0	0	0	0	NA	NA	NA	NA	NA
RNU6-666P	0	0	0	0	0	0	0	0	0	NA	NA	NA	NA	NA
LOC102724245	0	0	0	0	0	4.50607	0	0	0.662163	2.92235	3.20212	0.91263	0.361437	NA
ODAD2P1	2.60761	0	0.653216	0.739599	0	0	0.748319	0.805875	0.813346	-1.22887	2.05896	-0.596841	0.550614	NA
FYTTD1P1	0	0	0	0	0	0	0	0	0	NA	NA	NA	NA	NA
BAAT	4.60021	1.08719	2.07427	0.782857	4.69349	3.84078	3.96044	2.55903	3.25984	0.80895	0.991313	0.816039	0.414478	NA
LOC100421197	0	0	0	0	0	0	0	0	0	NA	NA	NA	NA	NA
ACNATP	0	0	0	0	0	0	0	0	0	NA	NA	NA	NA	NA
LOC105376182	0	0	0	0	0	0	0	0	0	NA	NA	NA	NA	NA
LOC105376183	0	0	0	0	0	0	0	0	0	NA	NA	NA	NA	NA
LOC100422500	0	0	0	0	0	0	0	0	0	NA	NA	NA	NA	NA
PLPPR1	0	0	0	0	0	0	0	0	0	NA	NA	NA	NA	NA
GAPDHP26	0	0	0	0	0	0	0	0	0	NA	NA	NA	NA	NA
LOC100129340	0	0	0	0	0	0	0	1.46623	0.11751	0.841989	3.53381	0.238267	0.811674	NA
LOC389768	0	0	0	0	0	0	0	0	0	NA	NA	NA	NA	NA
RNU2-5P	0	0	0	0	0	0	0	0	0	NA	NA	NA	NA	NA
MAMDC2-AS1	0	7.36364	6.24408	0	10.5965	10.8391	1.78829	3.85167	2.48626	0.982588	1.30585	0.752449	0.451781	NA
LOC105379611	0	0	0.844087	0	0	0	0	0	0.0956265	-0.600683	3.53381	-0.169982	0.865025	NA
MAMDC2	22.66	25.8535	23.4887	13.9623	28.8994	22.8335	31.6174	21.0091	30.9452	0.284117	0.341928	0.830927	0.406015	0.639217
APBA1	0	0	1.57886	0.446912	0.669847	3.2889	2.26091	0	1.99443	1.53084	1.5506	0.987256	0.323517	NA
LOC101929802	0	0	0	0	0	0	0	0	0	NA	NA	NA	NA	NA
RPL4P5	0	0	1.70771	0	0	0	0	2.1068	0.213137	0.120655	3.53381	0.0341431	0.972763	NA
LOC107987408	0	0	0	0	0	0	0	0	0	NA	NA	NA	NA	NA
LOC107986986	0	0	7.00774	2.26699	0	2.78052	0	1.23507	1.26759	-1.24764	1.933	-0.645442	0.518641	NA
ZNF251	0	0.951564	1.8155	0	0	0.84041	0.693274	2.23979	1.03127	0.450212	1.87063	0.240675	0.809807	NA
LOC100996662	0	0	0	0	0.475287	0	0	0	0.161832	0.841989	3.53381	0.238267	0.811674	NA
PUF60	73.0591	39.3574	76.7053	90.5057	52.0688	45.9729	69.3734	71.7207	61.3453	-0.231636	0.288366	-0.80327	0.421818	0.653581
MIR937	0	0	0	0	0	0	0	0	0	NA	NA	NA	NA	NA
SCRIB	0	0	0	0	0	0	0	0	0	NA	NA	NA	NA	NA
LOC105375800	0	0	0	0	0	0	0	0	0	NA	NA	NA	NA	NA
IQANK1	0	0	0	0	0	0	0	0	0	NA	NA	NA	NA	NA
MIR4664	0	0	0	0	0	0	0	0	0	NA	NA	NA	NA	NA
FAM83H	0	0	0	0	0	0	0	0	0	NA	NA	NA	NA	NA
MAPK15	2.63179	1.55496	0	1.11968	0	0	0	1.22002	0.63052	-1.69097	2.36739	-0.714274	0.475058	NA
LOC101928160	0	0	0	0	0	0	0	0	0	NA	NA	NA	NA	NA
CCDC166	0	0	0	0	0	0	0	0	0	NA	NA	NA	NA	NA
LINC02878	0	0	0	0	0	0	0	0	0	NA	NA	NA	NA	NA
ZNF707	0	0	0	0	0	0	0	0	0	NA	NA	NA	NA	NA
LOC105375799	0	0	0	0	0	0	0	0	0	NA	NA	NA	NA	NA
ZNF623	1.46591	1.73223	3.30494	1.871	5.60862	0.764942	1.89306	3.39776	3.47203	0.42809	0.971593	0.440606	0.659498	NA
GFUS	0	7.86262	1.6668	5.66165	5.65725	6.94417	3.81894	4.11266	2.04411	0.458044	1.25745	0.364264	0.715661	NA
PYCR3	0	0	0	0	0	0	0	0	0	NA	NA	NA	NA	NA
TIGD5	0	0	0	0	0	0	0	0	0	NA	NA	NA	NA	NA
EEF1D	1.98472	2.3453	0.497181	3.37757	1.68747	4.83313	7.40436	2.45349	4.72006	1.03313	0.892254	1.15788	0.246911	NA
NAPRT	0	0	0	1.36632	2.04788	3.35164	0	0	0.534611	1.54254	2.75277	0.560358	0.575235	NA
MROH6	1.83099	1.08182	2.75202	0.778987	2.33514	3.82179	0.788172	0.848792	1.97594	0.223296	1.24182	0.179812	0.8573	NA
LOC100310756	0	0	0	0	0	0	0	0	0	NA	NA	NA	NA	NA
GSDMD	0	0	0.91946	0	0	1.27688	0	0	0.228059	0.120655	3.53381	0.0341431	0.972763	NA
RN7SKP175	0	0	0	0	0	0	0	0	0	NA	NA	NA	NA	NA
ZC3H3	100.551	99.7627	108.357	100.087	72.587	112.859	88.2	96.7427	104.344	-0.141768	0.1923	-0.737226	0.460985	0.686219
LY6H	0	0	0	0	0	0	0	0	0	NA	NA	NA	NA	NA
LY6L	0	0	0	0	0	0	0	0	0	NA	NA	NA	NA	NA
LOC107984154	0	0	0	0	0	0	0	0	0	NA	NA	NA	NA	NA
LOC102725000	0	0	0	0	0	0	0	0	0	NA	NA	NA	NA	NA
LOC105379589	0	0	0	0	0	0	0	0	0	NA	NA	NA	NA	NA
LOC105375795	0	0	0	0	0	0	0	0	0	NA	NA	NA	NA	NA
LINC02904	9.14933	7.20771	4.58389	12.9752	7.77905	0	9.18971	7.06894	4.82833	-0.490293	0.885712	-0.553558	0.579882	NA
LY6E	5.73013	10.1567	12.9188	9.75145	3.65395	20.9307	4.93322	7.96897	3.37075	-0.0498991	0.976567	-0.0510965	0.959249	NA
LY6E-DT	317.213	298.926	413.409	341.663	563.306	398.106	362.977	498.855	101.045	0.395572	0.211805	1.86763	0.0618139	0.203234
MIR1302-7	0	0	0	0	0	0	0	0	0	NA	NA	NA	NA	NA
HNRNPA1P38	0	0	0	0	0	0	0	0	0	NA	NA	NA	NA	NA
FP248	153.262	232.85	115.178	167.669	195.462	342.751	113.097	284.191	9.3045	0.49663	0.608488	0.816171	0.414403	NA
MROH5	0	0	0	0	0	0	0	0	0	NA	NA	NA	NA	NA
PTP4A3	120.948	131.011	104.528	96.0526	138.825	140.953	168.339	119.611	128.595	0.333396	0.184828	1.80382	0.0712599	0.22286
LOC105375790	0	0	0	0	0	0	0	2.37776	0.23502	1.54117	3.52595	0.437093	0.662044	NA
LOC101928037	0	0	0	0	0	0	0	0	0	NA	NA	NA	NA	NA
GPR20	0	0	0	0	0	0	0	0	0	NA	NA	NA	NA	NA
LINC01300	0	0	0	0	0	0	0	0	0	NA	NA	NA	NA	NA
LINC00824	0	0	0	0	6.29133	2.57416	1.06174	0	1.02171	3.52358	2.19934	1.60211	0.109132	NA
RNU6-596P	0	0	0	0	0	0	0	0	0	NA	NA	NA	NA	NA
LINC00588	0	0	0	0	0	0	0	0	0	NA	NA	NA	NA	NA
LOC286177	0	0	0	0	0	0	0	0	0	NA	NA	NA	NA	NA
LINC01606	0	0	0	0	0	0	0	0	0	NA	NA	NA	NA	NA
ADAM2	0	0	0.933023	0	0	0	0	0	0.0956265	-0.600683	3.53381	-0.169982	0.865025	NA
ADAM18	0.990792	0	0.744593	0	0	0	0	0	0.223219	-1.29405	3.5245	-0.367159	0.7135	NA
LOC100130964	0	0	0	0	0	0	0	0	0	NA	NA	NA	NA	NA
ADAM5	0	0	0	0	0	0	0	0	0	NA	NA	NA	NA	NA
LOC100420403	0	7.15719	0	0	0	0	0	0	0.14991	-0.600683	3.53381	-0.169982	0.865025	NA
RPL3P10	0	0	0	0	0	0	0	0	0	NA	NA	NA	NA	NA
ADAM32	10.2978	9.46457	4.29942	8.76236	10.2148	9.55313	4.92538	14.8518	8.03207	0.278744	0.64907	0.429452	0.667594	NA
ADAM9	1441.01	1249.46	1156.76	1441.3	1113.5	1034.35	1445.29	1484.77	2265.56	-0.0599543	0.124128	-0.483004	0.629093	0.805378
LOC107986910	0	0	1.31846	0	2.23748	0	0	0	0.257458	0.120655	3.53381	0.0341431	0.972763	NA
OR7E157P	0	0	0	0	0	0	0	0	0	NA	NA	NA	NA	NA
FAM90A23P	0	0	0	0	0	0	0	0	0	NA	NA	NA	NA	NA
FAM90A22P	0	0	0	0	0	0	0	0	0	NA	NA	NA	NA	NA
FAM90A21P	0	0	0	0	0	0	0	0	0	NA	NA	NA	NA	NA
LOC105377800	0	0	0	0	0	0	0	0	0	NA	NA	NA	NA	NA
FAM90A7P	0	0	0	0	0	0	0	0	0	NA	NA	NA	NA	NA
FAM90A6P	0	0	0	0	0	0	0	0	0	NA	NA	NA	NA	NA
PRR23D1	0	0	0	0	0	0	0	0	0	NA	NA	NA	NA	NA
LOC101927997	0	0	0	0	0	0	0	0	0	NA	NA	NA	NA	NA
LOC105377801	0	0	0	0	0	0	0	0	0	NA	NA	NA	NA	NA
DEFB107B	0	0	0	0	0	0	0	0	0	NA	NA	NA	NA	NA
DEFB105B	0	0	0	0	0	0	0	0	0	NA	NA	NA	NA	NA
DEFB106B	0	0	0	0	0	0	0	0	0	NA	NA	NA	NA	NA
DEFB104B	0	0	0	0	0	0	0	0	0	NA	NA	NA	NA	NA
SPAG11B	0	0	0	0	0	0	0	3.08133	0.23502	1.54117	3.52595	0.437093	0.662044	NA
DEFB103B	0	0	0	0	0	0	0	0	0	NA	NA	NA	NA	NA
HSPD1P3	0	0	0	0	0	0	0	0	0	NA	NA	NA	NA	NA
DEFB4B	0	0	4.81739	0	0	0	0	0	0.0956265	-0.600683	3.53381	-0.169982	0.865025	NA
DEFB108C	0	0	0	0	0	0	0	0	0	NA	NA	NA	NA	NA
ZNF705G	0	0	0.445475	0	0	0	0.510333	0	0.205142	0.120655	3.53381	0.0341431	0.972763	NA
ZNF705CP	0	0	0	0	0	0	0	0	0	NA	NA	NA	NA	NA
FAM66D	0	12.9361	0	6.20996	9.3077	11.425	21.9911	20.2993	2.85819	1.82048	1.21152	1.50265	0.13293	NA
LOC649352	12.3915	14.6428	9.31239	3.51463	5.26784	8.62157	0	11.4887	2.00653	-0.642802	1.2811	-0.501757	0.615838	NA
DEFB109B	12.2742	0	9.22421	0	15.6539	0	10.5672	0	0.494567	0.131392	2.59981	0.0505391	0.959693	NA
LOC105377785	0.837417	1.97912	0	0.712553	0	0.873965	1.44191	3.88203	1.47434	0.913481	1.57506	0.579967	0.561937	NA
LOC107986865	0	0	0	0	0	0	0	0	0	NA	NA	NA	NA	NA
LOC101927815	0	0	0	0	0	0	0	0	0	NA	NA	NA	NA	NA
LOC107987411	0	0	0	0	0	0	0	0	0	NA	NA	NA	NA	NA
LOC105377784	0	0	0	0	0	0	0	0	0	NA	NA	NA	NA	NA
LOC105377783	0	0	0	0	0	0	0	0	0	NA	NA	NA	NA	NA
LOC105377782	0.847936	2.00397	3.18617	0	0	0	0	0	0.905545	-3.25914	2.26075	-1.44162	0.149411	NA
LOC105377781	2.37174	1.40132	0	1.00905	0	0	0	0	0.51301	-2.41884	2.73523	-0.884328	0.376519	NA
MIR7160	62.3151	0	0	0	0	0	53.6487	0	0.237109	0.120655	3.53381	0.0341431	0.972763	NA
[truncated: 52,584 more rows]
